# Supplementary material for: Defect-driven nanostructuring of low-nuclearity Pt-Mo ensembles for continuous gas-phase formic acid dehydrogenation
Source: Nat Commun. 2023 Nov 18;14:7518. doi: 10.1038/s41467-023-42759-5 (PMC10657381; doi:10.1038/s41467-023-42759-5)
Supplement: Supplementary file 3 — Source data [file 41467_2023_42759_MOESM3_ESM.zip]

Archive with 4 entries (4 files):
- Source data/Source data of Fig. 2 in manuscript.xlsx
- Source data/Source data of Fig. 3 in manuscript.xlsx
- Source data/Source data of Fig. 4 in manuscript.xlsx
- Source data/Source data of Fig. 5 in manuscript.xlsx
