# Supplementary material for: Defect-driven nanostructuring of low-nuclearity Pt-Mo ensembles for continuous gas-phase formic acid dehydrogenation
Source: Nat Commun. 2023 Nov 18;14:7518. doi: 10.1038/s41467-023-42759-5 (PMC10657381; doi:10.1038/s41467-023-42759-5)
Supplement: Supplementary file 3 — Source data [file 41467_2023_42759_MOESM3_ESM.zip › Source data/Source data of Fig. 2 in manuscript.xlsx]

## Sheet: Fig. 2a
Fig. 2 |	Characterization of the key catalysts.
Length		dp / nm	Frequency / %
0.078		0.1	532
0.112		0.3	14
0.076		0.5	0
0.117		0.7	0
0.099		0.9	0
0.092		1.1	0
0.133		1.3	0
0.094		1.5	0
0.074		1.7	1
0.092		1.9	1
0.13
0.092
0.141
0.134
0.067
0.094
0.067
0.133
0.124
0.149
0.094
0.134
0.111
0.112
0.094
0.129
0.148
0.134
0.074
0.099
0.092
0.133
0.141
0.099
0.074
0.149
0.117
0.112
0.108
0.102
0.126
0.091
0.1
0.106
0.182
0.116
0.104
0.104
0.046
0.175
0.174
0.174
0.114
0.129
0.116
0.078
0.078
0.133
0.134
0.102
0.091
0.154
0.072
0.123
0.097
0.074
0.124
0.11
0.094
0.116
0.123
0.094
0.114
0.104
0.208
0.094
0.116
0.059
0.079
0.11
0.074
0.094
0.143
0.124
0.094
0.104
0.116
0.136
0.081
0.114
0.183
0.102
0.133
0.212
0.091
0.1
0.146
0.112
0.116
0.128
0.132
0.132
0.108
0.11
0.137
0.155
0.114
0.143
0.114
0.144
0.126
0.087
0.105
0.092
0.092
0.078
0.081
0.062
0.062
0.11
0.104
0.086
0.116
0.072
0.061
0.096
0.082
0.062
0.061
0.094
0.081
0.071
0.071
0.092
0.065
0.061
0.092
0.097
0.051
0.062
0.071
0.097
0.112
0.112
0.112
0.092
0.073
0.142
0.096
0.109
0.093
0.103
0.065
0.165
0.1
0.124
0.099
0.075
0.092
0.136
0.093
0.103
0.096
0.103
0.086
0.121
0.14
0.138
0.14
0.104
0.1
0.125
0.127
0.159
0.119
0.103
0.124
0.094
0.083
0.084
0.097
0.106
0.112
0.131
0.122
0.159
0.134
0.112
0.112
0.15
0.121
0.189
0.114
0.079
0.113
0.151
0.101
0.152
0.092
0.135
0.109
0.138
0.113
0.112
0.13
0.14
0.154
0.124
0.122
0.113
0.139
0.106
0.109
0.166
0.117
0.115
0.109
0.086
0.095
1.939
1.66
0.125
0.13
0.075
0.101
0.075
0.103
0.109
0.119
0.139
0.127
0.142
0.138
0.092
0.138
0.112
0.093
0.121
0.088
0.088
0.127
0.134
0.135
0.113
0.13
0.138
0.124
0.163
0.127
0.119
0.14
0.132
0.132
0.113
0.112
0.14
0.119
0.104
0.145
0.097
0.106
0.106
0.117
0.099
0.104
0.134
0.114
0.097
0.141
0.117
0.118
0.139
0.083
0.119
0.121
0.119
0.171
0.112
0.094
0.167
0.174
0.295
0.317
0.093
0.143
0.145
0.11
0.128
0.167
0.143
0.187
0.189
0.128
0.116
0.18
0.093
0.139
0.128
0.156
0.146
0.185
0.181
0.164
0.115
0.128
0.179
0.142
0.169
0.167
0.156
0.128
0.159
0.143
0.129
0.115
0.093
0.11
0.2
0.143
0.118
0.159
0.115
0.156
0.115
0.156
0.091
0.146
0.206
0.131
0.164
0.103
0.126
0.15
0.106
0.146
0.103
0.143
0.128
0.128
0.132
0.128
0.103
0.143
0.203
0.179
0.128
0.1
0.103
0.131
0.142
0.106
0.106
0.136
0.138
0.082
0.118
0.073
0.11
0.09
0.142
0.234
0.143
0.122
0.159
0.115
0.15
0.141
0.174
0.15
0.136
0.121
0.154
0.118
0.069
0.128
0.181
0.154
0.131
0.139
0.092
0.131
0.185
0.103
0.205
0.156
0.156
0.129
0.1
0.206
0.143
0.134
0.141
0.255
0.181
0.103
0.131
0.142
0.171
0.167
0.127
0.141
0.103
0.115
0.174
0.131
0.136
0.116
0.115
0.194
0.118
0.103
0.194
0.081
0.143
0.156
0.231
0.209
0.128
0.092
0.111
0.106
0.065
0.12
0.103
0.144
0.144
0.157
0.115
0.087
0.143
0.134
0.124
0.106
0.14
0.117
0.152
0.103
0.101
0.125
0.124
0.124
0.106
0.14
0.137
0.127
0.204
0.103
0.111
0.083
0.095
0.062
0.097
0.082
0.092
0.111
0.113
0.12
0.17
0.162
0.097
0.085
0.117
0.113
0.117
0.075
0.103
0.129
0.115
0.092
0.12
0.123
0.137
0.075
0.095
0.095
0.135
0.115
0.097
0.135
0.199
0.144
0.134
0.125
0.082
0.145
0.166
0.145
0.148
0.125
0.125
0.103
0.167
0.135
0.125
0.113
0.134
0.113
0.138
0.131
0.115
0.097
0.157
0.12
0.083
0.113
0.092
0.137
0.131
0.082
0.103
0.133
0.074
0.153
0.149
0.113
0.105
0.145
0.113
0.093
0.144
0.144
0.177
0.115
0.179
0.138
0.087
0.129
0.075
0.147
0.111
0.124
0.078
0.115
0.134
0.111
0.095
0.092
0.103
0.083
0.175
0.115
0.097
0.088
0.144
0.138
0.12
0.095
0.092
--
--
--
--
--
--
--
--
--
--
--
--
--
--
--
--
--
--
--
--
--
--
--
--
--
--
--
--
--
--
--
--
--
--
--
--
--
--
--
--
--
--
--
--
--
--
--
--
--
--
--
--
--
--
--
--
--
--
--
--
--
--
--
--
--
--
--
--
--
--
--
--
--
--
--
--
--
--
--
--
--
--
--
--
--
--
--
--
--
--
--
--
--
--
--
--
--
--
--
--
--
--
--
--
--
--
--
--
--
--
--
--
--
--
--
--
--
--
--
--
--
--
--
--
--
--
--
--
--
--
--
--
--
--
--
--
--
--
--
--
--
--
--
--
--
--
--
--
--
--
--
--
--
--
--
--
--
--
--
--
--
--
--
--
--
--
--
--
--
--
--
--
--
--
--
--
--
--
--
--
--
--
--
--
--
--
--
--
--
--
--
--
--
--
--
--
--
--
--
--
--
--
--
--
--
--
--
--
--

## Sheet: Fig. 2b
Fig. 2 |	Characterization of the key catalysts.
Length		dp / nm	Frequency / %
0.171		0.075	40
0.401		0.125	244
0.401		0.175	157
0.507		0.225	49
0.368		0.275	41
0.372		0.325	27
0.223		0.375	39
0.134		0.425	29
0.263		0.475	23
0.266		0.525	10
0.258		0.575	14
0.588		0.625	7
0.083		0.675	3
0.112		0.725	3
0.112		0.775	3
0.266		0.825	2
0.276
0.171
0.176
0.15
0.095
0.15
0.135
0.093
0.186
0.095
0.194
0.112
0.354
0.15
0.113
0.119
0.125
0.119
0.284
0.421
0.095
0.183
0.194
0.186
0.1
0.083
0.13
0.118
0.074
0.118
0.159
0.135
0.424
0.19
0.13
0.171
0.183
0.242
0.23
0.167
0.125
0.074
0.134
0.134
0.118
0.15
0.135
0.149
0.13
0.183
0.105
0.119
0.125
0.125
0.159
0.125
0.318
0.135
0.171
0.153
0.15
0.077
0.134
0.135
0.15
0.194
0.217
0.119
0.125
0.108
0.112
0.642
0.51
0.125
0.465
0.226
0.108
0.276
0.351
0.186
0.135
0.113
0.171
0.15
0.083
0.119
0.227
0.113
0.171
0.168
0.167
0.167
0.135
0.135
0.149
0.113
0.105
0.135
0.159
0.119
0.145
0.125
0.125
0.108
0.077
0.118
0.131
0.124
0.149
0.767
0.646
0.448
0.472
0.111
0.235
0.133
0.315
0.321
0.366
0.117
0.148
0.298
0.177
0.141
0.161
0.149
0.255
0.192
0.124
0.186
0.094
0.1
0.111
0.176
0.129
0.289
0.415
0.207
0.126
0.196
0.127
0.134
0.099
0.193
0.166
0.398
0.156
0.25
0.141
0.173
0.227
0.172
0.155
0.196
0.205
0.205
0.124
0.172
0.177
0.177
0.141
0.214
0.158
0.149
0.177
0.131
0.094
0.106
0.111
0.189
0.106
0.141
0.141
0.1
0.114
0.153
0.2
0.144
0.155
0.145
0.149
0.151
0.149
0.158
0.105
0.106
0.144
0.099
0.138
0.149
0.126
0.153
0.141
0.106
0.122
0.156
0.136
0.124
0.192
0.161
0.097
0.127
0.129
0.1
0.219
0.204
0.156
0.153
0.141
0.106
0.132
0.261
0.124
0.111
0.127
0.132
0.199
0.186
0.149
0.124
0.1
0.165
0.151
0.111
0.078
0.176
0.136
0.111
0.211
0.114
0.136
0.117
0.161
0.149
0.642
0.087
0.097
0.151
0.133
0.106
0.124
0.106
0.248
0.148
0.1
0.248
0.132
0.184
0.454
0.079
0.106
0.183
0.238
0.138
0.178
0.097
0.133
0.18
0.1
0.14
0.129
0.124
0.111
0.126
0.136
0.144
0.173
0.132
0.151
0.262
0.112
0.723
0.358
0.19
0.18
0.195
0.201
0.19
0.139
0.142
0.302
0.078
0.449
0.359
0.414
0.12
0.164
0.172
0.437
0.166
0.25
0.117
0.186
0.598
0.284
0.229
0.185
0.158
0.45
0.588
0.34
0.367
0.397
0.4
0.585
0.18
0.377
0.195
0.154
0.132
0.252
0.179
0.142
0.255
0.172
0.193
0.152
0.22
0.112
0.138
0.293
0.124
0.154
0.197
0.131
0.172
0.172
0.293
0.202
0.099
0.109
0.175
0.087
0.124
0.12
0.111
0.172
0.154
0.195
0.155
0.097
0.103
0.142
0.172
0.161
0.138
0.209
0.12
0.154
0.166
0.138
0.109
0.111
0.083
0.097
0.124
0.142
0.142
0.131
0.124
0.124
0.078
0.112
0.138
0.131
0.146
0.109
0.083
0.12
0.109
0.09
0.124
0.124
0.109
0.124
0.296
0.131
0.127
0.112
0.12
0.131
0.188
0.109
0.087
0.164
0.326
0.112
0.185
0.18
0.12
0.172
0.169
0.124
0.339
0.166
0.142
0.158
0.111
0.109
0.803
0.573
0.37
0.205
0.201
0.25
0.372
0.138
0.099
0.154
0.146
0.544
0.686
0.386
0.411
0.339
0.406
0.363
0.22
0.187
0.179
0.22
0.18
0.161
0.142
0.112
0.109
0.161
0.161
0.179
0.077
0.094
0.09
0.152
0.124
0.111
0.166
0.138
0.155
0.112
0.111
0.12
0.09
0.124
0.109
0.109
0.109
0.146
0.142
0.109
0.112
0.092
0.103
0.193
0.123
0.124
0.109
0.124
0.132
0.124
0.124
0.097
0.127
0.12
0.103
0.083
0.131
0.109
0.158
0.512
0.136
0.133
0.1
0.11
0.591
0.662
0.551
0.596
0.105
0.096
0.34
0.21
0.152
0.307
0.34
0.142
0.199
0.187
0.215
0.166
0.152
0.163
0.496
0.12
0.143
0.412
0.23
0.219
0.392
0.374
0.638
0.58
0.23
0.164
0.131
0.499
0.486
0.484
0.303
0.176
0.266
0.278
0.462
0.421
0.466
0.141
0.159
0.156
0.122
0.111
0.108
0.179
0.261
0.176
0.227
0.564
0.556
0.525
0.119
0.145
0.131
0.238
0.315
0.178
0.164
0.456
0.344
0.281
0.351
0.279
0.126
0.157
0.174
0.294
0.105
0.724
0.131
0.403
0.117
0.373
0.104
0.38
0.202
0.176
0.234
0.59
0.235
0.154
0.19
0.176
0.152
0.772
0.408
0.355
0.165
0.235
0.647
0.496
0.36
0.106
0.156
0.409
0.244
0.48
0.495
0.753
0.486
0.34
0.115
0.246
0.569
0.417
0.454
0.261
0.324
0.339
0.446
0.23
0.423
0.33
0.385
0.363
0.324
0.702
0.585
0.376
0.613
0.289
0.661
0.53
0.447
0.456
0.421
0.293
0.278
0.456
0.336
0.227
0.152
0.126
0.233
0.1
0.223
0.439
0.38
0.448
0.34
0.323
0.283
0.183
0.146
0.489
0.136
0.163
0.178
0.351
0.317
0.381
0.491
0.422
0.337
0.363
0.401
0.499
0.429
0.246
0.265
0.317
0.225
0.187
0.805
0.535
0.544
0.351
0.517
0.351
0.373
0.293
0.458
0.383
0.273
0.38
0.381
0.33
0.383
0.364
0.256
0.257
0.442
0.264
0.356
0.167
0.266
0.182
0.425
0.61
0.234
0.207
0.38
0.194
0.277
0.314
0.28
0.543
0.473
0.152
--
--
--
--
--
--
--
--
--
--
--
--
--
--
--
--
--
--
--
--
--
--
--
--
--
--
--
--
--
--
--
--
--
--
--
--
--
--
--
--
--
--
--
--
--
--
--
--
--
--
--
--
--
--
--
--
--
--
--
--
--
--
--
--
--
--

## Sheet: Fig. 2c
Fig. 2 |	Characterization of the key catalysts.
Length		dp / nm	Frequency / %
0.113		0.05	21
0.137		0.15	418
0.156		0.25	58
0.194		0.35	12
0.137		0.45	4
0.184		0.55	2
0.137		0.65	2
0.078		0.75	2
0.16		0.85	0
0.123		0.95	1
0.137		1.05	1
0.156
0.124
0.167
0.279
0.116
0.116
0.151
0.269
0.148
0.123
0.14
0.141
0.118
0.202
0.156
0.123
0.166
0.26
0.11
0.136
0.156
0.137
0.148
0.141
0.118
0.202
0.13
0.123
0.173
0.173
0.301
0.14
0.137
0.151
0.113
0.195
0.14
0.11
0.137
0.08
0.137
0.116
0.11
0.151
0.104
0.13
0.069
0.124
0.179
0.137
0.217
0.184
0.166
0.179
0.148
0.174
0.113
0.151
0.148
0.151
0.104
0.184
0.166
0.151
0.137
0.16
0.16
0.104
0.151
0.14
0.167
0.151
0.164
0.173
0.164
0.123
0.173
0.16
0.123
0.124
0.104
0.148
0.11
0.099
0.104
0.104
0.097
0.097
0.113
0.123
0.14
0.14
0.136
0.097
0.156
0.124
0.124
0.141
0.087
0.123
0.113
0.11
0.156
0.286
0.124
0.124
0.173
0.141
0.113
0.151
0.123
0.087
0.097
0.296
0.261
0.21
0.151
0.264
0.136
0.136
0.253
0.226
0.472
0.937
0.173
0.16
0.477
0.113
0.136
0.195
0.137
0.137
0.467
0.226
0.155
0.13
0.137
0.156
0.274
0.194
0.227
0.191
0.209
0.167
0.183
0.356
0.195
0.141
0.123
0.184
0.173
0.173
0.206
0.194
0.195
0.123
0.081
0.184
0.102
0.133
0.13
0.194
0.195
0.103
0.103
0.133
0.139
0.133
0.138
0.144
0.133
0.133
0.102
0.161
0.138
0.139
0.129
0.114
0.102
0.149
0.129
0.138
0.146
0.103
0.219
0.26
0.162
0.162
0.091
0.16
0.103
0.18
0.103
0.133
0.117
0.114
0.117
0.146
0.133
0.161
0.202
0.117
0.13
0.146
0.164
0.133
0.146
0.097
0.114
0.114
0.117
0.116
0.102
0.102
0.146
0.072
0.123
0.267
0.255
0.126
0.145
0.159
0.178
0.123
0.196
0.139
0.126
0.149
0.116
0.159
0.162
0.188
0.126
0.159
0.123
0.159
0.13
0.139
0.138
0.113
0.144
0.129
0.153
0.129
0.108
0.184
0.117
0.129
0.113
0.137
0.13
0.164
0.117
0.149
0.129
0.138
0.188
0.149
0.103
0.146
0.153
0.166
0.102
0.133
0.161
0.102
0.197
0.144
0.138
0.102
0.133
0.161
0.174
0.149
0.274
0.225
0.21
0.18
0.114
0.114
0.133
0.133
0.164
0.21
0.174
0.202
0.2
0.138
0.196
0.138
0.152
0.103
0.103
0.164
0.168
0.168
0.129
0.116
0.164
0.516
0.182
0.162
0.159
0.18
0.301
0.235
0.196
0.13
0.164
0.213
0.197
0.135
0.141
0.178
0.117
0.122
0.122
0.109
0.135
0.208
0.197
0.154
0.151
0.159
0.097
0.197
0.137
0.369
0.137
0.116
0.178
0.141
0.156
0.147
0.194
0.156
0.216
0.194
0.251
0.147
0.164
0.139
0.22
0.391
0.707
0.098
0.156
0.141
0.165
0.193
0.309
0.19
0.154
0.154
0.159
0.178
0.235
0.173
0.165
0.135
0.156
0.165
0.225
0.159
0.382
0.183
0.116
0.205
0.252
0.156
0.151
0.124
0.156
0.235
0.212
0.141
0.208
0.159
0.137
0.104
0.19
0.139
0.166
0.178
0.154
0.178
0.226
0.239
0.183
0.216
0.159
0.226
0.197
0.156
0.183
0.19
0.098
0.119
0.341
0.141
0.175
0.119
0.18
0.119
0.543
0.498
0.124
0.168
0.161
0.196
0.18
0.119
0.156
0.137
0.138
0.149
0.131
0.168
0.352
0.167
0.124
0.375
0.215
0.293
0.284
0.153
0.192
0.161
0.167
0.192
0.161
0.176
0.153
0.195
0.157
0.138
0.149
0.18
0.208
0.138
0.141
0.098
0.161
0.117
0.098
0.156
0.137
0.174
0.153
0.168
0.114
0.105
0.1
0.141
0.166
0.168
0.124
1.007
0.112
0.139
0.122
0.096
0.177
0.159
0.15
0.172
0.109
0.139
0.14
0.146
0.123
0.177
0.215
0.122
0.604
0.207
0.262
0.159
0.159
0.136
0.155
0.155
0.607
0.231
0.308
0.15
0.154
0.139
0.181
0.245
0.139
0.776
0.096
0.301
0.155
0.14
0.232
0.182
0.115
0.155
0.181
0.177
0.196
0.146
0.27
0.146
0.219
0.136
0.177
0.129

## Sheet: Fig. 2d
Fig. 2 |	Characterization of the key catalysts.
Length		dp / nm	Frequency / %
0.445		0.05	50
0.643		0.15	400
0.63		0.25	120
0.509		0.35	52
0.563		0.45	45
0.349		0.55	36
0.354		0.65	20
0.371		0.75	9
0.458		0.85	12
0.341		0.95	5
0.36		1.05	5
0.334		1.15	3
0.399
0.503
0.591
0.524
0.55
0.463
0.315
0.112
0.162
0.076
0.106
0.12
0.119
0.122
0.133
0.141
0.248
0.084
0.1
0.097
0.116
0.122
0.191
0.129
0.108
0.102
0.122
0.171
0.151
0.102
0.102
0.097
0.168
0.117
0.075
0.12
0.117
0.085
0.105
0.092
0.112
0.106
0.108
0.195
0.116
0.118
0.116
0.294
0.432
0.173
0.189
0.275
0.111
0.24
0.165
0.129
0.146
0.145
0.178
0.179
0.16
0.065
0.138
0.12
0.306
0.244
0.151
0.139
0.121
0.108
0.18
0.166
1.152
0.113
0.093
0.13
0.178
0.593
0.685
0.121
0.145
0.074
0.085
0.113
0.087
0.445
0.345
0.53
0.298
0.221
0.115
0.355
0.177
0.171
0.189
0.093
0.195
0.265
0.184
0.111
0.159
0.157
0.151
0.121
0.162
0.121
0.239
0.111
0.594
0.474
0.468
0.487
0.696
0.659
0.586
0.586
0.526
0.474
0.464
0.524
0.483
0.524
0.504
0.613
0.464
0.1
0.076
0.1
0.083
0.111
0.108
0.153
0.119
0.076
0.093
0.131
0.119
0.108
0.108
0.186
0.153
0.083
0.076
0.083
0.211
0.324
0.166
0.076
0.43
0.141
0.145
0.141
0.135
0.149
0.119
0.346
0.185
0.448
0.504
0.166
0.234
0.234
0.199
0.364
0.205
0.27
0.259
0.364
0.117
0.134
0.407
0.074
0.189
0.149
0.124
0.149
0.166
0.448
0.119
0.753
0.731
0.856
0.408
0.524
0.798
1.073
1.034
0.889
1.158
0.917
0.889
0.877
0.861
1.034
0.911
0.761
0.413
0.778
0.678
0.869
0.553
0.644
0.167
0.158
0.184
0.159
0.248
0.144
0.129
0.124
0.184
0.248
0.185
0.193
0.112
0.141
0.158
0.157
0.144
0.297
0.117
0.17
0.117
0.149
0.099
0.203
0.193
0.233
0.48
0.188
0.225
0.356
0.117
0.185
0.117
0.118
0.124
0.092
0.149
0.289
0.199
0.286
0.175
0.225
0.167
0.133
0.223
0.262
0.184
0.243
0.188
0.473
0.152
0.277
0.802
0.558
0.38
0.576
0.897
0.165
0.261
0.221
0.175
0.13
0.199
0.17
0.167
0.204
0.159
0.406
0.188
0.165
0.152
0.17
0.279
0.309
0.196
0.256
0.152
0.124
0.185
0.149
0.148
0.184
0.102
0.21
0.174
0.206
0.222
0.149
0.241
0.233
0.34
0.199
0.246
0.34
0.461
0.295
0.215
0.233
0.17
0.394
0.248
0.104
0.166
0.209
0.788
0.279
0.278
0.419
0.293
0.231
0.27
0.116
0.242
0.315
0.344
0.518
0.404
0.236
0.279
0.29
0.325
0.477
0.373
0.508
0.196
0.337
0.344
0.282
0.528
0.404
0.51
0.52
0.354
0.374
0.398
0.583
0.256
0.238
0.302
0.083
0.046
0.073
0.052
0.242
0.63
0.557
0.673
0.21
0.615
0.604
0.249
0.344
0.322
0.754
0.439
0.805
0.461
0.463
0.353
0.632
0.601
0.218
0.279
0.233
0.465
0.21
0.191
0.198
0.264
0.213
0.191
0.325
0.176
0.208
0.198
0.141
0.236
0.155
0.141
0.233
0.118
0.131
0.104
0.116
0.065
0.196
0.118
0.095
0.118
0.069
0.095
0.155
0.198
0.185
0.104
0.069
0.104
0.961
0.432
0.275
0.278
0.34
0.176
0.316
0.185
0.207
0.315
0.481
0.371
0.176
0.153
0.248
0.171
0.299
0.131
0.119
0.124
0.134
0.158
0.093
0.232
0.1
0.334
0.365
0.189
0.148
0.124
0.252
0.134
0.204
0.224
0.158
0.224
0.223
0.186
0.171
0.211
0.328
0.199
0.226
0.216
0.473
0.278
0.148
0.241
0.547
0.226
0.299
0.423
0.207
0.406
0.252
0.076
0.117
0.13
0.225
1.065
0.328
0.299
0.247
0.689
0.131
0.244
0.515
0.54
0.117
0.148
0.538
0.189
0.113
0.134
0.124
0.323
0.168
0.252
0.354
0.153
0.509
0.315
0.189
0.299
0.293
0.241
0.217
0.117
0.167
0.159
0.193
0.299
0.175
0.134
0.21
0.168
0.141
0.149
0.175
0.5
0.119
0.083
0.225
0.134
0.908
0.407
0.259
0.315
0.299
0.148
0.119
0.131
0.113
0.166
0.119
0.167
0.171
0.113
0.134
0.131
0.135
0.171
0.124
0.299
0.323
0.148
0.145
0.432
0.356
0.652
0.144
0.148
0.42
0.583
0.608
0.183
0.428
0.163
0.155
0.815
0.305
0.143
0.183
0.188
0.168
0.168
0.102
0.11
0.182
0.115
0.104
0.104
0.49
0.174
0.184
0.102
0.124
0.144
0.303
0.104
0.168
0.102
0.064
0.137
0.115
0.11
0.124
0.143
0.41
0.137
0.252
0.465
0.148
0.137
0.328
0.102
0.292
0.124
0.148
0.837
0.835
0.144
0.148
0.144
0.091
0.11
0.182
0.104
0.124
0.102
0.174
0.183
0.122
0.102
0.11
0.11
0.213
0.232
0.159
1.116
0.084
0.652
0.228
0.148
1.051
0.232
0.168
0.436
0.129
0.104
0.13
0.11
0.13
0.184
0.188
0.164
0.163
0.143
0.412
0.183
0.648
0.225
0.148
0.11
0.274
0.129
0.122
0.124
0.168
0.104
0.102
0.13
0.213
0.122
0.184
0.115
0.148
0.188
0.104
0.086
0.213
0.144
0.168
0.506
0.706
0.119
0.091
0.102
0.137
0.129
0.104
0.084
0.143
0.11
0.081
0.061
0.102
0.104
0.164
0.081
0.147
0.168
0.124
0.13
0.124
0.124
0.104
0.11
0.137
0.148
0.137
0.292
0.193
0.081
0.081
0.086
0.205
0.11
0.147
0.277
0.208
0.104
0.258
0.163
0.204
0.129
0.122
0.11
0.091
0.129
0.11
0.155
0.124
0.188
0.144
0.148
0.155
0.164
0.144
0.119
0.155
0.193
0.143
0.952
0.104
0.104
0.102
0.144
0.122
0.104
0.137
0.064
0.11
0.159
0.124
0.11
0.124
0.122
0.565
0.188
0.683
0.786
0.164
0.148
0.182
0.144
0.477
0.205
0.188
0.183
0.119
0.104
0.119
0.104
0.122
0.163
0.144
0.159
0.164
0.183
0.137
0.164
0.148
0.104
0.174
0.102

## Sheet: Fig. 2e
Fig. 2 |	Characterization of the key catalysts.
Length		dp / nm	Frequency / %
2.572		0.25	292
1.956		0.75	148
2.964		1.25	14
3.215		1.75	11
1.64		2.25	10
3.666		2.75	16
3.215		3.25	9
1.64		3.75	7
2.652
2.766
3.31
3.885
2.876
3.537
2.766
2.449
2.511
1.286
2.592
3.231
1.875
1.326
2.157
1.286
2.341
2.449
2.652
1.732
1.159
2.592
2.964
2.912
3.31
1.956
3.183
3.215
2.341
3.215
2.652
3.418
0.965
3.764
2.894
3.595
2.728
3.638
2.319
1.819
1.64
3.666
2.449
1.929
1.64
0.643
0.965
1.956
2.747
2.449
1.438
1.438
2.251
0.965
2.059
1.231
0.586
0.564
0.524
0.888
0.599
1.045
0.994
0.721
0.64
0.193
0.761
0.463
0.467
0.638
0.531
0.505
0.584
0.464
0.586
0.549
0.649
0.159
0.7
0.523
0.347
0.759
0.521
0.519
0.533
0.561
0.549
0.44
0.444
0.345
0.361
0.544
0.375
0.644
0.444
0.429
0.3
0.438
0.441
0.383
0.775
0.582
0.503
0.51
0.625
0.739
0.745
0.563
0.579
0.574
0.454
0.561
0.356
0.759
0.73
0.39
0.568
0.492
0.519
0.507
0.175
0.137
0.459
0.175
0.164
0.097
0.389
0.26
0.588
0.289
0.156
0.199
0.244
0.183
0.193
0.082
0.137
0.483
0.295
0.193
0.216
0.247
0.244
0.199
0.292
0.154
0.151
0.116
0.178
0.484
0.427
0.193
0.467
0.781
0.395
0.805
0.385
0.563
0.396
0.522
0.736
0.385
0.37
0.427
0.43
0.536
0.096
0.846
0.611
0.683
0.812
0.246
0.37
0.4
0.449
0.594
0.173
0.155
0.122
0.25
0.201
0.238
0.215
0.487
0.409
0.781
0.423
0.122
0.159
0.378
0.344
0.196
0.299
0.272
0.785
0.616
0.561
0.449
0.769
0.639
0.385
0.327
0.371
0.365
0.115
0.462
0.654
0.308
0.385
0.426
0.803
0.355
0.31
0.159
0.136
0.291
0.215
0.164
0.077
0.173
0.365
0.154
0.177
0.129
0.193
0.212
0.135
0.915
0.349
0.516
0.43
0.349
0.596
0.573
0.573
0.722
1.01
0.759
1.085
0.915
0.677
0.236
0.211
0.207
0.903
0.462
0.229
0.847
1.131
0.856
0.892
0.754
0.683
0.49
0.392
0.7
0.671
0.926
0.714
0.493
0.181
0.211
0.539
0.437
0.287
1.012
0.37
0.131
0.328
0.268
0.385
0.092
0.6
0.349
0.417
0.337
0.282
0.232
0.211
0.43
0.187
0.185
0.185
0.138
0.131
0.236
0.36
0.363
0.309
0.414
0.363
1.294
0.482
0.611
0.755
0.634
0.605
0.808
0.59
0.664
0.421
0.367
0.394
0.621
0.62
0.647
0.729
0.648
0.161
0.25
0.769
0.714
0.331
0.625
0.463
0.535
0.417
0.728
0.374
0.697
0.535
0.464
0.389
1.035
0.905
0.417
0.82
0.457
0.419
0.496
0.644
0.469
0.647
0.447
0.103
0.138
0.116
0.145
0.152
0.114
0.161
0.103
0.087
0.177
0.162
0.373
0.129
0.27
0.114
0.41
0.435
0.482
0.296
0.739
0.116
0.173
0.318
0.177
0.466
0.178
0.194
0.126
0.391
0.196
0.618
0.13
0.113
0.194
0.162
0.096
0.161
0.495
0.122
0.164
0.129
0.243
0.464
0.45
0.187
0.546
0.354
0.113
0.113
0.174
0.098
0.103
0.556
0.477
0.429
0.538
0.329
0.698
0.44
0.276
0.966
0.745
0.356
0.596
0.889
0.601
0.505
0.761
0.867
0.444
0.463
0.674
0.739
0.39
0.832
0.841
0.545
0.83
0.557
0.507
0.538
0.417
0.426
0.434
0.61
0.771
0.683
0.587
0.738
0.441
0.647
0.678
0.574
0.484
0.714
0.74
0.398
0.444
0.483
0.682
0.606
0.333
0.263
0.398
0.137
0.202
0.193
0.544
0.721
0.122
0.13
0.182
0.166
0.174
0.086
0.122
0.259
0.147
0.098
0.159
0.252
0.124
0.141
0.232
0.156
0.137
0.116
0.156
0.147
0.137
0.182
0.113
0.097
0.147
0.141
0.159
0.449
0.174
0.178
0.122
0.235
0.355
0.097
0.135
0.117
0.542
0.465
0.156
0.154
0.236
0.178
0.122
0.07
0.147
0.117
0.173
0.097
0.213
0.097
0.141
0.116
0.147
0.29
0.117
0.117
--
--
--
--
--
--
--
--
--
--
--
--
--
--

## Sheet: Fig. 2f
Fig. 2 |	Characterization of the key catalysts.
	Normalized absorption / a.u.
Energy / eV	Pt foil	Pt/NC	Pt-Mo/NC
11369	0.00531	0.01924	0.02407
11374	0.00519	0.01748	0.02053
11379	0.00492	0.01743	0.02492
11384	0.00734	0.02479	0.03431
11389	0.00517	0.01276	0.01629
11394	0.00255	0.01213	0.02145
11399	0.00446	0.01092	0.00825
11404	0.00396	0.00889	0.0115
11409	0.00446	0.01094	0.01641
11414	0.00277	0.00602	0.01015
11419	0.00199	0.00407	0.00923
11424	0.000866126	0.00485	-0.00316
11429	0.00174	0.0032	0.00692
11434	-0.000201215	0.00205	0.00326
11439	0.00102	0.0019	-0.000810876
11444	0.000740043	0.000331782	-0.00489
11449	0.000223558	-0.00039272	0.00444
11454	-8.98717e-05	0.000411393	-0.00393
11459	-0.000577908	-0.000253539	0.00494
11464	-0.00104	-0.00258	0.000460975
11469	-0.00133	-0.000698153	-0.00707
11474	-0.00233	-0.00304	-0.00205
11479	-0.00344	-0.00409	-0.00625
11484	-0.00257	-0.00503	-0.00139
11489	-0.00244	-0.00407	-0.00307
11494	-0.00268	-0.00413	-0.000776015
11499	-0.00185	-0.00511	-0.00804
11504	-0.00168	-0.00411	-0.00555
11509	-0.001	-0.00399	-0.00238
11514	-0.000786556	-0.00245	-0.00289
11519	0.000280158	-0.000756382	0.00202
11524	0.00136	0.000770216	0.000321306
11529	0.00392	0.00397	0.00319
11534	0.00708	0.00581	0.01058
11539	0.0123	0.01333	0.0069
11544	0.02135	0.02307	0.01788
11545	0.02389	0.02366	0.03001
11546	0.0265	0.0277	0.02998
11547	0.02985	0.02973	0.03224
11548	0.03305	0.03488	0.03905
11549	0.03648	0.03888	0.04472
11550	0.04094	0.04063	0.04759
11551	0.04592	0.04666	0.05454
11552	0.05246	0.05339	0.05948
11553	0.0599	0.0587	0.05984
11554	0.06872	0.06687	0.06498
11555	0.0793	0.07515	0.08219
11556	0.09226	0.08373	0.09388
11557	0.10866	0.09766	0.1057
11558	0.12931	0.11388	0.12047
11559	0.15623	0.13279	0.13993
11560	0.1929	0.16049	0.16892
11561	0.24178	0.19082	0.19953
11562	0.31314	0.23366	0.24528
11563	0.41785	0.29175	0.31616
11564	0.57412	0.37335	0.41565
11565	0.79815	0.49027	0.55929
11566	1.07257	0.66355	0.76609
11567	1.2914	0.90531	1.05898
11568	1.36352	1.20543	1.33811
11569	1.32531	1.48269	1.5492
11570	1.25099	1.61926	1.58582
11571	1.1797	1.58349	1.51018
11572	1.12647	1.45075	1.3863
11573	1.08909	1.32405	1.27053
11574	1.05914	1.23058	1.19403
11575	1.03356	1.17946	1.13628
11576	1.01653	1.1407	1.08622
11577	1.00967	1.11719	1.06728
11578	1.01264	1.09603	1.06734
11579	1.02422	1.06951	1.04408
11580	1.03947	1.04433	1.02462
11581	1.05403	1.01454	1.00655
11582	1.06101	0.98055	1.00197
11583	1.05709	0.95571	0.9803
11584	1.04208	0.93756	0.96822
11585	1.02246	0.92952	0.95701
11586	1.00713	0.92268	0.95345
11587	1.00057	0.92588	0.95602
11588	0.9996	0.92826	0.95064
11589	1.00071	0.93347	0.96576
11590	1.00532	0.93901	0.9662
11591	1.01502	0.93882	0.96051
11592	1.03198	0.9447	0.97726
11593	1.05313	0.94783	0.98088
11594	1.07777	0.94931	0.99112
11595	1.09819	0.95216	0.9882
11596	1.10828	0.95456	0.99084
11597	1.10628	0.95866	1.0075
11598	1.09462	0.96167	1.01176
11599	1.07764	0.97138	1.0118
11600	1.06314	0.97817	1.0352
11601	1.05029	0.98911	1.03055
11602	1.03989	1.00228	1.03959
11603	1.03604	1.00884	1.03994
11604	1.03186	1.02165	1.05109
11605	1.02982	1.03182	1.06228
11606	1.02451	1.04139	1.06799
11607	1.01766	1.04958	1.07808
11608	1.01041	1.06051	1.07898
11609	1.00656	1.06724	1.08803
11610	1.0043	1.06617	1.08241
11611	1.0066	1.07243	1.09695
11612	1.01202	1.07485	1.09456
11613	1.01904	1.08329	1.10177
11614	1.0276	1.08302	1.10271
11615	1.038	1.08603	1.10594
11616	1.04691	1.08505	1.11175
11617	1.05628	1.08356	1.11338
11618	1.06616	1.08285	1.11407
11619	1.07468	1.08324	1.10444
11620	1.08057	1.08337	1.10124
11621	1.08463	1.08108	1.11015
11622	1.08559	1.07412	1.09387
11623	1.08448	1.06865	1.1051
11624	1.08167	1.06528	1.08587
11625	1.07779	1.05442	1.08302
11626	1.0743	1.05485	1.07839
11627	1.07092	1.0436	1.04658
11628	1.06647	1.0353	1.05629
11629	1.06263	1.03103	1.05224
11630	1.05893	1.02426	1.04928
11631	1.05488	1.02077	1.03692
11632	1.05145	1.01455	1.04149
11633	1.0489	1.01157	1.04941
11634	1.04753	1.01126	1.02739
11635	1.04515	1.00603	1.03333
11636	1.04322	1.00314	1.02461
11637	1.04008	1.00077	1.01661
11638	1.0372	0.99698	1.01148
11639	1.03229	0.99641	1.0082
11640	1.02812	0.99487	1.02331
11641	1.02299	0.99663	0.98825
11642	1.01718	0.99065	0.99744
11643	1.01234	0.99002	1.00631
11644	1.00749	0.99	1.00779
11645	1.00407	0.98814	1.01212
11646	1.00158	0.98984	0.99437
11647	0.9988	0.98875	1.01028
11648	0.99725	0.98901	0.99832
11649	0.99565	0.98453	1.01056
11650	0.99476	0.98395	1.0143
11651	0.99415	0.98537	1.00437
11652	0.99501	0.98532	1.0046
11653	0.99623	0.98355	1.01269
11654	0.99781	0.98162	0.99246
11655	1.00076	0.98672	1.00947
11656	1.00449	0.98512	1.01584
11657	1.00962	0.98809	1.00615
11658	1.01496	0.98579	1.00615
11659	1.01995	0.99085	1.00918
11660	1.02424	0.98849	1.02465
11661	1.02798	0.9909	1.00744
11662	1.03087	0.99348	1.00917
11663	1.03303	0.99391	1.01293
11664	1.03572	0.99212	1.02495
11665	1.03652	0.9983	1.01952
11666	1.03654	0.99614	1.02553
11667	1.03731	0.99716	1.02265
11668	1.03721	1.00077	1.02372
11669	1.03575	1.00559	1.02332
11670	1.03626	1.00033	1.01904
11671	1.03524	0.99663	1.03026
11672	1.03381	1.00864	1.04193
11673	1.03272	1.01101	1.03655
11674	1.03102	1.00748	1.03971
11675	1.03042	1.00455	1.03347
11676	1.02946	1.0084	1.04022
11677	1.02903	1.00222	1.02805
11678	1.02858	1.01063	1.03452
11679	1.02759	1.00807	1.04371
11680	1.02705	1.01037	1.03785
11681	1.02625	1.00895	1.03708
11682	1.02689	1.00656	1.04507
11683	1.02762	1.01251	1.03619
11684	1.02858	1.00972	1.04514
11685	1.03068	1.01269	1.03521
11686	1.03129	1.01507	1.04441
11687	1.03285	1.00883	1.03981
11688	1.03447	1.01213	1.04527
11689	1.03547	1.01194	1.03728
11690	1.03548	1.00993	1.03637
11691	1.03593	1.01195	1.03725
11692	1.03569	1.01151	1.04288
11693	1.03271	1.0149	1.0414
11694	1.03281	1.01049	1.02963
11695	1.03163	1.01295	1.03308
11696	1.02999	1.01338	1.03041
11697	1.02678	1.01454	1.02724
11698	1.02359	1.0122	1.02373
11699	1.02	1.012	1.03109
11700	1.01692	1.0129	1.02578
11701	1.01264	1.0142	1.02407
11702	1.00884	1.01479	1.01811
11703	1.00522	1.0088	1.02245
11704	1.00009	1.01156	1.02057
11705	0.99742	1.01157	1.02035
11706	0.99476	1.01319	1.01572
11707	0.99321	1.01274	1.02043
11708	0.991	1.01157	1.01983
11709	0.9896	1.00799	1.0173
11710	0.98904	1.00979	1.01759
11711	0.98844	1.00433	1.01874
11712	0.98883	1.0053	1.01065
11713	0.9901	1.00689	1.00707
11714	0.99147	1.00506	1.01068
11716	0.99506	1.00407	1.01998
11718	0.99819	1.00238	1.00145
11720	1.00321	1.00021	1.00961
11722	1.00704	1.00057	1.00276
11724	1.01116	0.99439	0.98996
11726	1.01407	0.99792	0.99709
11728	1.01636	0.99671	1.01282
11730	1.01805	0.99351	1.00456
11732	1.01938	0.99755	1.00211
11734	1.02081	0.99308	1.00429
11736	1.02177	0.99539	1.00408
11738	1.02246	0.99085	1.01615
11740	1.0216	0.99041	1.00727
11742	1.02008	0.99006	1.00683
11744	1.01935	0.99588	1.00608
11746	1.01907	0.99665	0.99595
11748	1.01903	0.99427	1.00892
11750	1.02134	0.99442	1.015
11752	1.02338	0.99744	1.00414
11754	1.02559	0.99336	0.99927
11756	1.02626	0.99968	1.01155
11758	1.02739	1.00118	1.01161
11760	1.02557	0.9966	0.99808
11762	1.02173	0.99929	1.01238
11764	1.0145	1.00077	1.0184
11766	1.00792	1.00054	1.01817
11768	1.00205	1.00177	1.01316
11770	0.99679	1.00392	1.00186
11772	0.99285	1.00611	1.01032
11774	0.99007	1.00031	1.00759
11776	0.98768	1.00444	1.01449
11778	0.98675	1.00564	0.9991
11780	0.98552	1.00599	1.00528
11782	0.98408	1.00781	1.00921
11784	0.98375	1.00676	1.00834
11786	0.98355	1.00552	1.01472
11788	0.98372	1.00782	1.00384
11790	0.98341	1.00587	0.9927
11792	0.98372	1.00569	1.00759
11794	0.98362	1.00902	1.00205
11796	0.98403	1.00697	0.99711
11798	0.98585	1.00559	0.98486
11800	0.98843	1.00541	0.99039
11802	0.99113	1.00693	0.9909
11804	0.99418	1.00569	0.99018
11806	0.9979	1.00447	0.99101
11808	1.00151	1.00253	0.99352
11810	1.00607	1.00179	1.0002
11812	1.00989	0.994	0.97964
11814	1.00986	1.00062	0.98569
11817	1.01214	1.00104	0.98387
11820	1.01224	1.00156	0.99003
11823	1.0107	0.9996	0.98824
11826	1.00695	0.99874	0.98356
11829	1.00252	1.00123	0.98807
11832	0.99611	1.00321	0.98503
11835	0.98916	1.00105	0.98469
11838	0.98128	1.00123	0.98284
11841	0.97627	1.00001	0.97879
11844	0.9736	1.00311	0.98353
11847	0.97229	0.99774	0.98118
11850	0.97263	0.99822	0.98043
11853	0.97433	0.99822	0.98716
11856	0.97631	0.99686	0.97778
11859	0.9782	0.99805	0.98442
11862	0.97682	0.99815	0.99205
11865	0.9744	0.998	0.98423
11868	0.97234	0.99948	0.98234
11871	0.97173	0.99578	0.98935
11874	0.9729	0.9977	0.97981
11877	0.97579	0.99804	0.98469
11880	0.9791	0.99766	0.99078
11883	0.98405	1.00309	0.99074
11886	0.9866	1.00326	0.99103
11889	0.98962	1.00391	0.98204
11892	0.99226	1.00385	0.9882
11895	0.99416	1.00008	0.9964
11898	0.99671	1.00574	0.99016
11901	0.99908	0.99955	0.99259
11904	0.99787	0.99821	0.99091
11907	0.99223	1.00074	0.99233
11910	0.98811	1.00025	0.9928
11913	0.98334	1.00482	0.99756
11916	0.97921	1.00291	0.99567
11919	0.97568	1.00461	1.00217
11922	0.97732	1.00083	0.99875
11925	0.97428	0.99898	0.99794
11928	0.97623	0.99859	1.01297
11931	0.97655	1.00169	0.99599
11934	0.97776	1.00377	1.00701
11937	0.98303	0.99564	1.00438
11940	0.98268	0.99547	1.00684
11943	0.98437	0.99738	0.99992
11946	0.9838	1.00058	1.00873
11949	0.98684	1.0004	1.0061
11952	0.98382	0.99889	1.0062
11955	0.98392	1.00024	1.0162
11958	0.98445	1.00267	1.02036
11961	0.98501	1.00221	1.00977
11964	0.99049	0.99588	1.00205
11968	0.99474	1.00072	1.01673
11972	1.00435	1.00581	1.0151
11976	1.00576	0.99851	1.02145
11980	1.01045	0.99504	1.01776
11984	1.01241	1.0015	1.01425
11988	1.01404	1.00416	1.01523
11992	1.01586	0.99467	1.01191
11996	1.0188	1.00343	1.01236
12000	1.01732	0.99275	1.02366
12004	1.01757	0.99755	1.00722
12008	1.0148	0.99487	1.01044
12012	1.01042	1.00037	1.00944
12016	1.00602	1.00406	1.01288
12020	1.00382	0.99881	1.01198
12024	1.00167	0.99472	1.01732
12028	1.00401	0.99203	1.00901
12032	1.00768	0.99699	1.01144
12036	1.00866	0.99838	1.00942
12040	1.01331	0.99413	1.01555
12044	1.01408	0.99567	1.01086
12048	1.0153	1.00201	1.00944
12052	1.02079	0.99483	1.00645
12056	1.02269	1.00567	1.01251
12060	1.02435	1.00006	1.01349
12064	1.02743	1.00034	1.00487
12068	1.0287	1.00089	1.00198
12072	1.0279	1.00394	1.00613
12076	1.03061	0.99471	1.01212
12080	1.02917	0.99734	1.00658
12084	1.02789	0.99699	1.00834
12088	1.03112	0.99867	1.01166
12092	1.03113	0.99564	0.99272
12096	1.02873	0.9978	1.00031
12100	1.02667	0.99743	0.99051
12104	1.02097	0.99633	1.00115
12108	1.02234	1.0005	0.99136
12112	1.02013	0.99358	0.98128
12116	1.01739	1.00528	1.00531
12120	1.01587	0.99952	0.98855
12124	1.01374	0.99999	0.97921
12128	1.01217	0.99452	0.98153
12132	1.01086	1.00081	0.99048
12136	1.00847	0.99765	0.98644
12140	1.00766	1.00045	0.99032
12144	1.00636	0.99643	0.99136
12148	1.00731	0.99827	0.99116
12152	1.0074	0.99427	0.99048
12156	1.00634	1.00206	0.98902
12160	1.00707	0.99785	0.98953
12164	1.00787	0.99996	0.99169
12169	1.00873	1.01957	1.02058
12174	1.00784	1.00022	0.98986
12179	1.00787	1.00161	0.98658
12184	1.00638	0.99843	0.99281
12189	1.00444	1.01861	1.01313
12194	1.00442	0.99855	0.98993
12199	1.00091	1.00209	0.99599
12204	0.99898	0.99992	0.99144
12209	0.99534	0.99802	0.99147
12214	0.99121	0.99892	0.99674
12219	0.98744	1.0049	0.99806
12224	0.98484	0.99006	0.99807
12229	0.98045	0.99992	1.0109
12234	0.97754	1.00341	1.00166
12239	0.97465	1.00081	1.00407
12244	0.97173	0.99852	1.01256
12249	0.96763	1.00631	1.00729
12254	0.96477	1.00118	1.00114
12259	0.96186	0.99939	1.00122
12264	0.9587	0.99889	0.99554
12269	0.95679	0.9983	0.99631
12274	0.95581	1.00019	1.00981
12279	0.95438	1.00304	1.01079
12284	0.95393	1.00294	1.00685
12289	0.95404	0.99826	1.00248
12294	0.95313	1.00609	1.02051
12299	0.95248	1.00504	1.01031
12304	0.95158	1.00023	1.00737
12309	0.94997	1.0066	1.00565
12314	0.9478	1.00871	1.0175
12319	0.94511	1.00025	1.01434
12324	0.94141	1.00325	1.00703
12329	0.93747	1.00293	1.01181
12334	0.93247	1.00209	1.0088
12339	0.92772	1.00352	1.01869
12344	0.92347	1.00551	1.01346
12349	0.91996	1.00303	1.01216
12354	0.91667	1.00662	1.00619
12359	0.91362	1.00248	1.00224
12364	0.91098	1.00564	1.00575

## Sheet: Fig. 2g
Fig. 2 |	Characterization of the key catalysts.
	Normalized absorption / a.u.
Energy / eV	Mo foil	Mo/NC	Pt-Mo/NC
19805	0.00411	0.00394	0.00242
19810	0.00412	0.00408	0.00276
19815	0.00385	0.00336	0.00352
19820	0.00354	0.00312	0.00206
19825	0.00314	0.00373	0.00244
19830	0.00293	0.00352	0.00105
19835	0.00258	0.00179	0.00134
19840	0.00174	0.00153	-0.00036769
19845	0.00177	0.000797621	0.00057266
19850	0.00182	0.00174	0.00175
19855	0.00203	0.00179	0.00426
19860	0.00101	0.000319282	0.000525323
19865	0.000601859	0.000316926	0.00116
19870	-0.00032489	-0.0023	-0.00327
19875	0.000394583	0.000152477	-0.000237028
19880	0.0007917	-0.000184051	-0.00178
19885	0.000977205	0.001	0.00177
19890	-0.000450347	-0.0013	-0.0021
19895	-0.000203348	0.000795599	-0.000761686
19900	-0.00157	-0.00138	-0.00175
19905	-0.0014	-0.00055258	0.000675495
19910	-0.000715056	0.000752546	-0.000620679
19915	-0.000584207	0.000683628	-0.000180668
19920	-0.000608785	-0.00022307	-0.000926272
19925	-0.000313145	-0.000610923	-0.000311133
19930	-0.000431953	-0.000151273	0.000487972
19935	-0.000635971	-0.000853644	-0.000448563
19940	0.000403834	-0.00037379	0.00192
19945	0.00114	0.00212	0.00159
19950	0.00195	0.00336	0.00317
19955	0.00264	0.00295	0.00456
19960	0.00271	0.00643	0.00602
19965	0.00448	0.00654	0.00779
19970	0.00639	0.01162	0.01177
19975	0.00972	0.01316	0.01355
19980	0.01493	0.02022	0.01988
19981	0.01545	0.01963	0.02262
19982	0.01837	0.02284	0.02186
19983	0.01934	0.02264	0.02437
19984	0.02103	0.02623	0.02518
19985	0.02317	0.02746	0.0293
19986	0.02566	0.0291	0.0302
19987	0.0285	0.02932	0.03284
19988	0.03097	0.03317	0.03589
19989	0.03484	0.03659	0.03844
19990	0.0391	0.03945	0.04218
19991	0.04339	0.04109	0.04672
19992	0.04929	0.04671	0.04966
19993	0.05752	0.04875	0.05565
19994	0.0673	0.0549	0.06198
19995	0.08056	0.06587	0.07094
19996	0.09984	0.07435	0.08181
19997	0.12753	0.08548	0.0929
19998	0.16711	0.10468	0.10771
19999	0.2151	0.12637	0.13148
20000	0.26653	0.15616	0.16458
20001	0.31842	0.19758	0.20915
20002	0.36537	0.27612	0.27285
20003	0.41039	0.33336	0.34624
20004	0.45247	0.41682	0.42899
20005	0.49594	0.47945	0.49745
20006	0.54039	0.52173	0.53103
20007	0.58413	0.51642	0.53242
20008	0.62803	0.49396	0.49998
20009	0.68064	0.46179	0.4694
20010	0.74463	0.44188	0.45291
20011	0.81354	0.45777	0.47211
20012	0.8844	0.48868	0.49552
20013	0.94703	0.53246	0.54206
20014	0.99232	0.5896	0.60264
20015	1.02139	0.65735	0.661
20016	1.03074	0.72977	0.73669
20017	1.02449	0.79576	0.8061
20018	1.00471	0.86072	0.8687
20019	0.97892	0.90899	0.91551
20020	0.95728	0.95956	0.96049
20021	0.94372	0.98899	1.00326
20022	0.94148	1.00647	1.01159
20023	0.94996	1.02529	1.02566
20024	0.96107	1.03493	1.03382
20025	0.97352	1.04013	1.03988
20026	0.98288	1.0464	1.04832
20027	0.98916	1.05016	1.04957
20028	0.99165	1.04913	1.05471
20029	0.99111	1.06396	1.05977
20030	0.99018	1.06261	1.07145
20031	0.9898	1.072	1.07186
20032	0.99265	1.06731	1.07614
20033	0.99756	1.08052	1.07188
20034	1.0053	1.07623	1.08219
20035	1.01431	1.07989	1.0784
20036	1.02547	1.08713	1.08603
20037	1.03648	1.08549	1.08252
20038	1.04634	1.09348	1.09136
20039	1.05743	1.0857	1.08183
20040	1.06857	1.09128	1.08322
20041	1.08067	1.08226	1.08491
20042	1.09243	1.07194	1.08564
20043	1.09991	1.0912	1.08622
20044	1.10162	1.07437	1.08467
20045	1.09909	1.08446	1.08926
20046	1.08807	1.08659	1.08786
20047	1.07231	1.08516	1.08622
20048	1.05534	1.08275	1.08488
20049	1.03744	1.07972	1.07789
20050	1.02099	1.07558	1.0847
20051	1.00627	1.07502	1.07827
20052	0.99441	1.07146	1.07653
20053	0.98717	1.06602	1.07075
20054	0.98181	1.06325	1.06885
20055	0.97967	1.05927	1.06415
20056	0.97973	1.05648	1.05746
20057	0.9813	1.04657	1.04953
20058	0.9861	1.04337	1.04341
20059	0.99076	1.03813	1.03745
20060	0.9968	1.02427	1.03242
20061	1.00141	1.01742	1.02334
20062	1.00751	1.02227	1.02273
20063	1.01078	1.01004	1.01784
20064	1.0125	1.00532	1.01036
20065	1.01287	1.00603	1.00636
20066	1.0115	0.99887	1.00379
20067	1.00959	0.98812	0.99684
20068	1.00717	0.98371	0.98858
20069	1.00404	0.98634	0.9885
20070	1.00091	0.98473	0.98603
20071	0.99725	0.98105	0.98231
20072	0.99524	0.98456	0.98527
20073	0.99162	0.97677	0.98232
20074	0.99	0.97854	0.97715
20075	0.98817	0.98235	0.98269
20076	0.98802	0.98098	0.98601
20077	0.99017	0.97635	0.98349
20078	0.99468	0.98054	0.97932
20079	0.99951	0.98153	0.98424
20080	1.00701	0.98594	0.98713
20081	1.0154	0.97933	0.98708
20082	1.02422	0.98239	0.98336
20083	1.03311	0.97994	0.98318
20084	1.0415	0.97844	0.98354
20085	1.04828	0.99091	0.98695
20086	1.0533	0.98451	0.98656
20087	1.05547	0.98883	0.98564
20088	1.0563	0.98972	0.98681
20089	1.05341	0.98883	0.98891
20090	1.05024	0.98459	0.98886
20091	1.04287	0.98512	0.98823
20092	1.03356	0.98706	0.98709
20093	1.025	0.98119	0.98601
20094	1.01565	0.98563	0.99102
20095	1.00684	0.99275	0.99197
20096	0.99966	0.99006	0.99327
20097	0.99403	1.00045	0.99713
20098	0.99018	0.99799	0.9938
20099	0.98813	1.00049	1.00062
20100	0.98798	1.0025	1.0014
20101	0.98855	1.00684	1.00284
20102	0.98988	1.00033	1.00381
20103	0.99206	1.00693	1.00222
20104	0.99476	1.00076	0.99919
20105	0.99581	1.00723	1.00375
20106	0.9979	1.00365	1.0054
20107	0.99978	1.00584	1.0089
20108	1.00049	1.00805	1.00659
20109	1.00152	1.00862	1.01006
20110	1.00195	1.01111	1.01048
20111	1.00339	1.02585	1.01515
20112	1.00389	1.01071	1.0101
20113	1.00359	1.01416	1.01379
20114	1.00527	1.0165	1.00926
20115	1.00586	1.01988	1.01138
20116	1.00772	1.01532	1.01967
20117	1.0091	1.01814	1.02092
20118	1.01049	1.01876	1.02128
20119	1.01283	1.01735	1.02148
20120	1.01746	1.02051	1.02258
20121	1.02065	1.01973	1.02195
20122	1.02525	1.02617	1.02543
20123	1.02838	1.03009	1.02354
20124	1.03276	1.02766	1.03077
20125	1.03633	1.02966	1.01837
20126	1.03969	1.022	1.02174
20127	1.04232	1.01798	1.01904
20128	1.04467	1.01583	1.01899
20129	1.04413	1.01352	1.01993
20130	1.04445	1.02261	1.02421
20131	1.04238	1.01922	1.01921
20132	1.041	1.02439	1.02408
20133	1.03747	1.02424	1.02043
20134	1.03415	1.02432	1.0219
20135	1.02947	1.01889	1.02017
20136	1.02626	1.02438	1.02202
20137	1.02129	1.01938	1.01937
20138	1.01719	1.02193	1.0192
20139	1.0132	1.02094	1.01873
20140	1.00707	1.01734	1.01935
20141	1.00131	1.02047	1.01647
20142	0.99658	1.0182	1.01449
20143	0.99178	1.01918	1.01758
20144	0.98813	1.01408	1.01616
20145	0.98307	1.01814	1.01457
20146	0.98112	1.01603	1.01247
20147	0.97884	1.01177	1.01362
20148	0.97611	1.01184	1.01416
20149	0.97505	1.01262	1.01247
20150	0.97536	1.01427	1.01315
20152	0.97409	1.01071	1.00955
20154	0.97349	1.01028	1.00584
20156	0.97333	1.01096	1.00773
20158	0.97403	1.00858	1.00772
20160	0.97668	1.00624	1.00218
20162	0.98119	1.00033	1.00381
20164	0.98736	1.01247	1.00696
20166	0.99169	1.01087	1.00824
20168	0.99614	1.00285	1.00541
20170	0.99897	1.00501	1.00582
20172	1.0026	1.00233	1.00517
20174	1.00274	1.0009	1.00328
20176	1.00186	1.00055	1.00186
20178	1.00087	1.00135	0.99944
20180	1.00183	1.0032	1.00225
20182	1.00634	1.00004	0.99871
20184	1.01363	0.99796	1.00149
20186	1.0254	0.99831	0.99872
20188	1.03709	0.99935	1.00675
20190	1.04854	1.00047	0.99916
20192	1.05626	0.99738	0.99868
20194	1.06072	0.98717	0.99219
20196	1.06096	0.99593	0.9956
20198	1.05699	0.99389	0.99362
20200	1.04889	0.99725	0.99526
20202	1.03659	1.00144	1.00005
20204	1.0215	1.00188	0.99694
20206	1.00427	0.99188	0.99349
20208	0.98761	0.99183	0.99563
20210	0.97199	0.99597	0.99574
20212	0.95805	0.99099	0.99351
20214	0.94709	0.99812	0.994
20216	0.94097	0.99571	0.99543
20218	0.94079	0.9975	0.99641
20220	0.94419	0.99453	0.99727
20222	0.95073	0.99487	1.00095
20224	0.95716	0.99199	0.99555
20226	0.96362	0.99409	0.9974
20228	0.96549	0.9939	0.99786
20230	0.96702	0.99926	0.99623
20232	0.96825	0.99337	0.99842
20234	0.97078	1.00108	0.98782
20236	0.9741	0.99987	0.99663
20238	0.97753	0.99735	0.99874
20240	0.98298	0.99603	0.9944
20242	0.98885	0.99784	0.99907
20244	0.99584	0.99841	0.99902
20246	1.00437	1.00005	0.99945
20248	1.01091	1.0003	0.99784
20250	1.01686	0.99763	0.99805
20253	1.0245	0.99988	0.9989
20256	1.02941	0.99957	0.99749
20259	1.03071	0.99528	0.99509
20262	1.03055	1.00415	0.99974
20265	1.0317	0.9975	1.00082
20268	1.03335	0.99306	0.99886
20271	1.03144	1.00053	1.00192
20274	1.02781	0.99899	0.99884
20277	1.0221	0.99798	1.00283
20280	1.01647	1.00044	1.00273
20283	1.00694	1.00475	1.00473
20286	0.99594	1.00084	1.00044
20289	0.9853	1.0004	0.9983
20292	0.97776	1.00083	1.00408
20295	0.97201	1.00316	1.00255
20298	0.96618	1.0083	1.00096
20301	0.96164	1.00869	1.00157
20304	0.95863	1.00196	1.00484
20307	0.95954	0.99984	1.00453
20310	0.96502	1.00559	1.00167
20313	0.97244	1.00553	1.00268
20316	0.98119	1.00089	1.00412
20319	0.98918	1.00168	1.00764
20322	0.99635	1.00166	1.00165
20325	1.00308	1.00212	0.99759
20328	1.01016	1.00643	1.00205
20331	1.01509	1.00263	1.00719
20334	1.01909	0.99046	0.9976
20337	1.02192	1.0021	0.99668
20340	1.02409	1.00524	1.00714
20343	1.0235	0.99907	0.99715
20346	1.02305	1.00213	0.99801
20349	1.02107	0.99899	0.99735
20352	1.01787	1.00132	0.99885
20355	1.01446	0.99332	0.9972
20358	1.01226	0.99774	0.99762
20361	1.01123	0.99937	1.00573
20364	1.01108	0.99698	0.99683
20367	1.00932	1.00067	1.00145
20370	1.0064	0.99877	0.99854
20373	1.00163	1.00047	1.0031
20376	0.99469	1.00132	1.00067
20379	0.99004	1.00084	0.99377
20382	0.98749	1.00371	1.00275
20385	0.98926	0.99949	0.99942
20388	0.98951	0.99205	0.99539
20391	0.99075	1.00046	0.99704
20394	0.99108	1.00003	0.99677
20397	0.98981	0.99993	0.99719
20400	0.98911	1.00023	1.00457
20404	0.9889	1.00243	1.00379
20408	0.99055	0.99601	1.00014
20412	0.99612	1.00056	0.99715
20416	0.99929	0.99641	0.99712
20420	1.00154	0.9998	0.99922
20424	1.00219	1.00082	0.99716
20428	1.00111	1.00082	1.00033
20432	1.00076	0.99903	1.00063
20436	0.99959	0.99925	1.00008
20440	1.00176	1.00207	1.0034
20444	1.00499	0.99892	0.99635
20448	1.00994	1.00407	1.00365
20452	1.01355	1.00217	1.00148
20456	1.01545	0.99812	1.00488
20460	1.01369	1.00396	1.00196
20464	1.01127	0.99994	0.99922
20468	1.00882	1.00237	1.00329
20472	1.00746	1.00412	0.99881
20476	1.00552	1.00294	1.00324
20480	1.00033	1.00339	1.00244
20484	0.99737	0.99825	0.99762
20488	0.9952	1.01118	1.00678
20492	0.99554	1.00158	0.99948
20496	0.99663	0.99956	1.00264
20500	0.99799	1.00141	1.00107
20504	0.99946	0.99989	0.9975
20508	1.00053	1.00067	1.00174
20512	0.99989	0.9993	1.00165
20516	0.99938	1.00163	0.99914
20520	0.99917	1.00025	0.99789
20524	0.99743	0.99963	0.99553
20528	0.99751	0.99928	1.00027
20532	0.99627	1.00947	1.00152
20536	0.99614	0.99065	0.99445
20540	0.99743	0.99753	0.99827
20544	1.00033	0.99902	1.00189
20548	1.00231	1.00119	1.00017
20552	1.00123	1.00035	1.00007
20556	1.00139	0.99637	0.99993
20560	1	0.9987	1.00045
20564	0.99994	1.0029	1.00152
20568	1.00087	0.99909	1.00271
20572	1.00214	0.99575	0.99741
20576	1.00306	0.9956	1.00057
20580	1.00619	0.99932	1.0017
20584	1.0108	1.00169	1.00164
20588	1.01345	1.00118	0.99979
20592	1.01529	1.00014	1.0014
20596	1.0128	0.99888	1.00049
20600	1.00933	1.00234	0.99791
20605	1.00479	0.99964	0.99859
20610	0.99941	0.99991	1.00026
20615	0.9949	0.9978	1.00272
20620	0.99322	0.9978	0.99888
20625	0.99433	0.9995	1.00205
20630	0.99449	0.9982	0.99899
20635	0.99375	1.00089	0.99947
20640	0.99221	1.00151	1.00359
20645	0.98956	1.0021	1.00469
20650	0.99153	0.9961	1.00093
20655	0.99408	1.00105	1.00227
20660	0.9964	1.00143	0.99724
20665	0.99862	1.00169	0.99863
20670	0.99814	0.99625	1.00198
20675	0.99951	1.00382	1.00153
20680	0.99876	0.99586	0.99701
20685	0.99879	1.00133	0.99868
20690	0.99866	1.00403	0.99508
20695	1.00011	0.997	0.99985
20700	0.99997	0.99714	0.99361
20705	1.00187	0.99532	0.99745
20710	1.00351	1.00105	0.99686
20715	1.00284	0.9971	0.99559
20720	1.00186	0.9998	0.99287
20725	1.0003	0.99601	1.00028
20730	0.99832	0.99231	0.99868
20735	0.99637	0.9953	0.99984
20740	0.99427	0.99615	0.99661
20745	0.99259	0.99585	0.99491
20750	0.99147	0.99524	0.99626
20755	0.99003	0.99541	0.9951
20760	0.99005	0.99278	0.99589
20765	0.98794	0.99945	0.99724
20770	0.98578	0.9968	0.99677
20775	0.98512	0.99496	0.99599
20780	0.98477	0.99828	2.67724
20785	0.98454	0.99596	1.64052
20790	0.98598	0.99636	1.47887
20795	0.98989	0.9958	1.54924
20800	0.99169	0.99463	1.46507

## Sheet: Fig. 2h
Fig. 2 |	Characterization of the key catalysts.
	FT [c(k) k2] / a.u.
	Pt foil		Pt/NC		Pt-Mo/NC
Radial distance / Å	Raw data	Fitting	Raw data	Fitting	Raw data	Fitting
0	0.19496	0.67074	0.0189	0.36389	1.32114	0.93416
0.03068	0.21987	0.68396	0.12365	0.37265	1.40731	0.89003
0.06136	0.27802	0.71723	0.24076	0.39668	1.61016	0.76221
0.09204	0.34468	0.75586	0.34972	0.43054	1.82687	0.5647
0.12272	0.40422	0.78528	0.44614	0.46808	1.97828	0.32528
0.1534	0.44713	0.79644	0.52631	0.50391	2.0198	0.15675
0.18408	0.46788	0.78797	0.58696	0.5339	1.93671	0.3314
0.21476	0.46535	0.76633	0.62544	0.55505	1.74299	0.57807
0.24544	0.44501	0.74439	0.63968	0.56543	1.48614	0.78555
0.27612	0.42144	0.73705	0.62831	0.56403	1.25795	0.92408
0.3068	0.41722	0.7537	0.59071	0.55077	1.1817	0.97702
0.33748	0.44938	0.79215	0.527	0.52659	1.30057	0.93709
0.36816	0.51141	0.84008	0.43804	0.49354	1.50741	0.80647
0.39884	0.57689	0.88212	0.32546	0.45511	1.66459	0.59756
0.42951	0.61512	0.90622	0.1916	0.41658	1.67714	0.33831
0.46019	0.59924	0.90692	0.03952	0.38529	1.49884	0.16431
0.49087	0.51057	0.88671	0.12745	0.36971	1.16928	0.38364
0.52155	0.35409	0.856	0.30493	0.37635	1.02712	0.67268
0.55223	0.27816	0.83111	0.48857	0.40585	1.661	0.92147
0.58291	0.57478	0.82845	0.67362	0.45277	2.88009	1.09653
0.61359	1.08061	0.85557	0.85518	0.50924	4.41302	1.17679
0.64427	1.7009	0.90591	1.02833	0.56789	6.13488	1.15088
0.67495	2.39969	0.96284	1.18829	0.62294	7.9491	1.01803
0.70563	3.14418	1.00818	1.33056	0.67009	9.76125	0.78928
0.73631	3.89899	1.02839	1.45109	0.70651	11.4774	0.49243
0.76699	4.62709	1.01773	1.54641	0.73077	13.0084	0.23045
0.79767	5.29214	0.97985	1.61384	0.74307	14.2753	0.39018
0.82835	5.86122	0.92898	1.65166	0.74566	15.215	0.73042
0.85903	6.30767	0.88927	1.65937	0.74333	15.786	1.03883
0.88971	6.61351	0.8879	1.63796	0.74399	15.972	1.26286
0.92039	6.77162	0.93963	1.59031	0.75837	15.7854	1.37043
0.95107	6.78709	1.03557	1.52186	0.79828	15.2684	1.34153
0.98175	6.67793	1.15023	1.44133	0.87306	14.4923	1.16955
1.01243	6.47465	1.25592	1.36175	0.98642	13.5538	0.86559
1.04311	6.21816	1.33104	1.30092	1.13637	12.567	0.48272
1.07379	5.95533	1.3629	1.27971	1.31736	11.6469	0.3766
1.10447	5.73112	1.34917	1.3164	1.5225	10.8849	0.84532
1.13515	5.57815	1.29966	1.41893	1.74482	10.3195	1.4138
1.16583	5.50704	1.23793	1.58213	1.97764	9.91878	1.94773
1.1965	5.50346	1.19982	1.79229	2.21468	9.59096	2.38154
1.22718	5.53441	1.22124	2.03346	2.45002	9.21753	2.66229
1.25786	5.56031	1.3153	2.291	2.67809	8.68882	2.74804
1.28854	5.54649	1.46148	2.55245	2.89368	7.92664	2.61153
1.31922	5.47091	1.62008	2.80742	3.09196	6.8933	2.24645
1.3499	5.32808	1.7512	3.04719	3.26855	5.59296	1.68398
1.38058	5.13007	1.82466	3.26442	3.41958	4.07341	1.08034
1.41126	4.90539	1.82472	3.45297	3.54174	2.45424	1.0907
1.44194	4.69447	1.7552	3.60784	3.63231	1.25149	1.98211
1.47262	4.54006	1.64705	3.72507	3.68926	2.02311	3.15856
1.5033	4.47208	1.56589	3.80176	3.71125	3.61671	4.38739
1.53398	4.49255	1.59865	3.83606	3.69767	5.16483	5.55784
1.56466	4.57082	1.79315	3.82713	3.64861	6.48653	6.5844
1.59534	4.65274	2.11143	3.77515	3.5649	7.492	7.39493
1.62602	4.67645	2.46642	3.68126	3.44805	8.12525	7.93146
1.6567	4.58567	2.76975	3.54752	3.30024	8.357	8.15301
1.68738	4.33826	2.94715	3.37684	3.12423	8.18344	8.0383
1.71806	3.91234	2.9415	3.17287	2.92331	7.62503	7.58737
1.74874	3.31499	2.71711	2.93996	2.70125	6.72446	6.82227
1.77942	2.60567	2.27157	2.68299	2.46217	5.54366	5.78681
1.8101	1.97597	1.67941	2.40728	2.21046	4.16118	4.54721
1.84078	1.88695	1.2885	2.11849	1.95074	2.67482	3.20019
1.87146	2.58889	1.77699	1.82255	1.68769	1.25934	1.92921
1.90214	3.69883	2.92377	1.52556	1.42607	0.95451	1.33635
1.93282	4.90184	4.28465	1.23393	1.17069	2.11058	2.03601
1.9635	6.03187	5.65976	0.95477	0.92647	3.29001	3.11448
1.99418	6.97446	6.91425	0.69733	0.69891	4.27736	4.10529
2.02485	7.63691	7.93123	0.47783	0.49548	5.02213	4.89062
2.05553	7.94311	8.60725	0.33456	0.33045	5.51079	5.43165
2.08621	7.83525	8.85652	0.32657	0.23789	5.75471	5.72609
2.11689	7.27696	8.61668	0.42473	0.25292	5.78717	5.7994
2.14757	6.25635	7.85394	0.5497	0.3297	5.66087	5.70086
2.17825	4.78825	6.56659	0.66659	0.41321	5.44382	5.4987
2.20893	2.91714	4.78651	0.76435	0.48346	5.21144	5.27115
2.23961	0.77072	2.58014	0.83974	0.53443	5.03258	5.09054
2.27029	1.86308	0.27514	0.89257	0.56467	4.95068	5.00206
2.30097	4.48285	2.7823	0.92421	0.57457	4.96932	5.00795
2.33165	7.16827	5.6581	0.93701	0.56554	5.0545	5.07044
2.36233	9.79313	8.51077	0.93398	0.53963	5.15283	5.13251
2.39301	12.2502	11.2133	0.9185	0.49937	5.21254	5.141
2.42369	14.4485	13.6575	0.89412	0.44765	5.19708	5.06135
2.45437	16.3193	15.7601	0.86429	0.38775	5.09095	4.88346
2.48505	17.8208	17.4683	0.83205	0.32337	4.90071	4.6221
2.51573	18.9406	18.7637	0.79976	0.2591	4.65383	4.31434
2.54641	19.6956	19.6606	0.76885	0.20132	4.39517	4.01355
2.57709	20.1269	20.2017	0.73968	0.15997	4.1793	3.7772
2.60777	20.2923	20.4478	0.71162	0.1471	4.05578	3.64678
2.63845	20.2542	20.4651	0.68324	0.16362	4.04948	3.62741
2.66913	20.0669	20.3106	0.65267	0.19562	4.1482	3.68433
2.69981	19.7654	20.0194	0.61794	0.23028	4.3091	3.76106
2.73049	19.3591	19.5986	0.57735	0.26079	4.47824	3.80269
2.76117	18.8327	19.0294	0.52964	0.2839	4.60805	3.76986
2.79184	18.1546	18.2768	0.47414	0.2981	4.66655	3.64292
2.82252	17.289	17.303	0.41083	0.30286	4.64025	3.42101
2.8532	16.2089	16.0815	0.34036	0.29827	4.53404	3.11947
2.88388	14.9057	14.6074	0.26414	0.28488	4.36954	2.76684
2.91456	13.3957	12.9033	0.18477	0.2636	4.1818	2.40167
2.94524	11.7212	11.021	0.1087	0.23565	4.01281	2.06829
2.97592	9.94942	9.04038	0.06692	0.20249	3.90073	1.80865
3.0066	8.16892	7.06915	0.11115	0.16591	3.86634	1.64694
3.03728	6.48655	5.24925	0.18466	0.12817	3.90401	1.57417
3.06796	5.02564	3.78311	0.25864	0.09274	3.98423	1.55224
3.09864	3.91962	2.95564	0.32673	0.06667	4.06583	1.53803
3.12932	3.26888	2.90672	0.38594	0.06215	4.10943	1.50282
3.16	3.03525	3.29147	0.43423	0.07951	4.08617	1.43736
3.19068	3.01936	3.69124	0.47014	0.10479	3.98173	1.34901
3.22136	3.01592	3.91383	0.49269	0.12968	3.79748	1.25636
3.25204	2.91709	3.9122	0.50133	0.15093	3.55039	1.18182
3.28272	2.70202	3.70926	0.49606	0.16712	3.2722	1.14133
3.3134	2.40385	3.36614	0.47736	0.17759	3.00702	1.13518
3.34408	2.0859	2.96675	0.4463	0.18213	2.80446	1.14796
3.37476	1.82032	2.60415	0.40464	0.18082	2.70455	1.15799
3.40544	1.65613	2.35627	0.35509	0.17399	2.71853	1.14729
3.43612	1.58494	2.24874	0.30192	0.16221	2.82215	1.10667
3.4668	1.54692	2.23916	0.25227	0.14622	2.9705	1.03684
3.49748	1.4778	2.25353	0.21806	0.12694	3.11891	0.94787
3.52816	1.34454	2.23359	0.214	0.10553	3.23488	0.85761
3.55884	1.15911	2.15543	0.24477	0.0835	3.30075	0.7878
3.58952	0.99382	2.02714	0.29987	0.06319	3.31205	0.75529
3.62019	0.98513	1.87976	0.36657	0.04877	3.27453	0.76109
3.65087	1.2108	1.75431	0.43653	0.04606	3.2007	0.78918
3.68155	1.59098	1.68293	0.50475	0.05516	3.10612	0.81753
3.71223	2.02301	1.67	0.56809	0.06951	3.00554	0.82869
3.74291	2.44491	1.69027	0.62448	0.08427	2.90965	0.81362
3.77359	2.8232	1.70696	0.67254	0.0972	2.82321	0.77168
3.80427	3.14104	1.69118	0.71142	0.10724	2.74541	0.70974
3.83495	3.39154	1.63091	0.7407	0.11386	2.67228	0.64098
3.86563	3.57278	1.53182	0.76035	0.11687	2.60011	0.58266
3.89631	3.68375	1.4143	0.77068	0.11628	2.52867	0.55042
3.92699	3.72144	1.30731	0.77226	0.11227	2.463	0.54908
3.95767	3.67989	1.23732	0.76592	0.10516	2.4133	0.56881
3.98835	3.5512	1.21406	0.75268	0.09541	2.39261	0.59249
4.01903	3.328	1.22442	0.73367	0.08359	2.41253	0.60533
4.04971	3.00648	1.24229	0.7101	0.07039	2.4787	0.59895
4.08039	2.589	1.24397	0.68319	0.05673	2.58827	0.57175
4.11107	2.08607	1.2171	0.65411	0.04389	2.73082	0.52815
4.14175	1.51816	1.16251	0.62396	0.03404	2.89175	0.4778
4.17243	0.9235	1.0922	0.5937	0.03034	3.05577	0.43402
4.20311	0.44114	1.02492	0.56415	0.03388	3.20923	0.40964
4.23379	0.6295	0.97842	0.53598	0.04156	3.3411	0.40957
4.26447	1.17697	0.96015	0.50977	0.05012	3.44309	0.42686
4.29515	1.72602	0.96274	0.48596	0.05787	3.50936	0.44808
4.32583	2.22221	0.96928	0.46499	0.06399	3.53608	0.4613
4.35651	2.65013	0.96314	0.44725	0.06811	3.52111	0.45945
4.38719	3.00659	0.93483	0.43314	0.07005	3.46381	0.44073
4.41786	3.29509	0.88426	0.42299	0.06983	3.36501	0.40802
4.44854	3.52217	0.82036	0.41705	0.06753	3.22712	0.36837
4.47922	3.69426	0.75846	0.41536	0.06336	3.05424	0.33207
4.5099	3.81516	0.71491	0.41771	0.05761	2.85229	0.31
4.54058	3.88518	0.69854	0.4236	0.05061	2.62899	0.30778
4.57126	3.90188	0.70478	0.43223	0.04282	2.39377	0.3213
4.60194	3.86233	0.71904	0.44261	0.03478	2.15739	0.34008
4.63262	3.76627	0.72602	0.45363	0.02728	1.93127	0.35409
4.6633	3.61925	0.71636	0.46416	0.02158	1.72636	0.35708
4.69398	3.43539	0.68874	0.47311	0.01937	1.55148	0.3469
4.72466	3.2391	0.6494	0.47953	0.02121	1.41109	0.32504
4.75534	3.06459	0.60996	0.48262	0.02547	1.30356	0.2961
4.78602	2.95093	0.58291	0.48177	0.03034	1.22103	0.26715
4.8167	2.93051	0.57508	0.47657	0.03479	1.15156	0.24608
4.84738	3.01495	0.58308	0.46683	0.03833	1.08256	0.23825
4.87806	3.18917	0.59581	0.45256	0.04073	1.00365	0.24267
4.90874	3.41969	0.60118	0.43399	0.04187	0.9082	0.25282
4.93942	3.66826	0.59129	0.41156	0.04176	0.79376	0.26114
4.9701	3.90135	0.5644	0.38587	0.04045	0.66226	0.26223
5.00078	4.09387	0.52493	0.35775	0.03807	0.52084	0.25374
5.03146	4.22956	0.48249	0.32819	0.03475	0.38575	0.23613
5.06214	4.30023	0.44911	0.29836	0.0307	0.29418	0.21234
5.09282	4.30489	0.4338	0.2696	0.02612	0.3011	0.18747
5.1235	4.2487	0.43655	0.2434	0.02127	0.39543	0.168
5.15418	4.14205	0.44818	0.22128	0.01645	0.51819	0.1594
5.18486	3.99936	0.45663	0.2046	0.0121	0.63623	0.16219
5.21553	3.83767	0.45278	0.19417	0.00905	0.73519	0.17132
5.24621	3.67473	0.43266	0.18992	0.00842	0.80886	0.18021
5.27689	3.52681	0.39762	0.19083	0.01011	0.85609	0.1841
5.30757	3.40636	0.35374	0.19525	0.0127	0.88015	0.18069
5.33825	3.32014	0.31091	0.20141	0.01526	0.88867	0.16994
5.36893	3.26869	0.28034	0.20778	0.01739	0.89308	0.15367
5.39961	3.2471	0.26871	0.21322	0.01896	0.90687	0.13528
5.43029	3.24693	0.27257	0.21697	0.0199	0.94182	0.11941
5.46097	3.25803	0.28106	0.2186	0.02021	1.00375	0.1106
5.49165	3.26989	0.2839	0.21791	0.01994	1.09054	0.11046
5.52233	3.27209	0.27554	0.2149	0.01915	1.19413	0.11612
5.55301	3.25457	0.25559	0.2097	0.01792	1.30416	0.12271
5.58369	3.20781	0.22829	0.20253	0.01635	1.41088	0.12634
5.61437	3.12343	0.20179	0.19364	0.01455	1.50654	0.12494
5.64505	2.99508	0.18596	0.18332	0.01262	1.58571	0.11815
5.67573	2.81954	0.1863	0.17184	0.0107	1.64497	0.10696
5.70641	2.59776	0.19858	0.15945	0.00891	1.68234	0.09355
5.73709	2.33563	0.21295	0.14637	0.0074	1.6966	0.0811
5.76777	2.04448	0.22118	0.13276	0.00633	1.68663	0.07317
5.79845	1.74127	0.21912	0.11876	0.00578	1.65102	0.07176
5.82913	1.44894	0.20656	0.10447	0.00573	1.58791	0.07542
5.85981	1.19647	0.18673	0.08997	0.00599	1.4953	0.08056
5.89049	1.01639	0.16589	0.07532	0.00636	1.37164	0.08404
5.92117	0.93235	0.15203	0.06059	0.0067	1.21672	0.0841
5.95185	0.93879	0.15065	0.04587	0.00694	1.03288	0.08019
5.98253	1.00254	0.15986	0.03127	0.00703	0.82719	0.07273
6.0132	1.08993	0.17227	0.017	0.00699	0.61702	0.06293
6.04388	1.18208	0.18081	0.00456	0.00682	0.44845	0.05269
6.07456	1.27269	0.18135	0.01194	0.00654	0.42193	0.04451
6.10524	1.36077	0.17275	0.02471	0.00619	0.5689	0.04076
6.13592	1.44488	0.15637	0.037	0.0058	0.79042	0.04169
6.1666	1.52016	0.1357	0.04854	0.0054	1.02098	0.04496
6.19728	1.57827	0.11601	0.05927	0.00502	1.23161	0.04787
6.22796	1.60941	0.1032	0.06917	0.00468	1.40618	0.04876
6.25864	1.60485	0.10033	0.07831	0.00439	1.53429	0.04697
6.28932	1.55921	0.10444	0.08683	0.00418	1.60958	0.04258
6.32	1.47207	0.10946	0.0949	0.00403	1.62922	0.03618
6.35068	1.34868	0.11064	0.10278	0.00393	1.59374	0.02881
6.38136	1.20025	0.10589	0.11071	0.00387	1.50682	0.0221
6.41204	1.04362	0.09537	0.11892	0.00383	1.37492	0.01833
6.44272	0.90026	0.08102	0.12761	0.00377	1.20677	0.01887
6.4734	0.79282	0.06631	0.13689	0.00368	1.01274	0.02192
6.50408	0.73648	0.05585	0.14677	0.00354	0.80419	0.02491
6.53476	0.72859	0.05299	0.15718	0.00334	0.59287	0.02646
6.56544	0.75022	0.05597	0.16795	0.00309	0.39076	0.02609
6.59612	0.78032	0.05968	0.17884	0.0028	0.21259	0.02378
6.6268	0.80616	0.06032	0.18958	0.00251	0.10367	0.01986
6.65748	0.82469	0.05637	0.19986	0.00228	0.15629	0.01486
6.68816	0.83975	0.0481	0.2094	0.00221	0.2473	0.00956
6.71884	0.85808	0.03729	0.21789	0.00239	0.31743	0.00557
6.74952	0.88546	0.02786	0.22509	0.00279	0.36151	0.006
6.7802	0.9244	0.02608	0.23077	0.00337	0.3825	0.00899
6.81087	0.97399	0.03273	0.23476	0.00402	0.38629	0.01144
6.84155	1.03175	0.04135	0.23694	0.00469	0.3802	0.01252
6.87223	1.09542	0.0477	0.23725	0.00534	0.37165	0.01206
6.90291	1.16364	0.05007	0.23566	0.00591	0.36665	0.01016
6.93359	1.23529	0.04807	0.23224	0.00639	0.36821	0.0071
6.96427	1.30809	0.04213	0.22707	0.00673	0.37595	0.0034
6.99495	1.37744	0.0332	0.2203	0.00694	0.38713	0.00219
7.02563	1.43633	0.02265	0.21213	0.00699	0.39824	0.00578
7.05631	1.47622	0.01208	0.20278	0.00688	0.40616	0.00923
7.08699	1.48861	0.00477	0.19254	0.00662	0.40835	0.01174
7.11767	1.46693	0.00801	0.18171	0.00622	0.40264	0.01298
7.14835	1.4082	0.01232	0.17061	0.00569	0.38682	0.0128
7.17903	1.31459	0.01391	0.15958	0.00507	0.35841	0.01121
7.20971	1.19488	0.01271	0.14894	0.0044	0.31472	0.00843
7.24039	1.06602	0.00946	0.13902	0.00374	0.25326	0.00507
7.27107	0.95402	0.00609	0.13005	0.00317	0.17243	0.00363
7.30175	0.89043	0.00682	0.12221	0.00281	0.0752	0.00675
7.33243	0.89725	0.0108	0.11555	0.00273	0.07214	0.01084
7.36311	0.96913	0.01434	0.11	0.00294	0.20877	0.0144
7.39379	1.07806	0.01611	0.10535	0.0033	0.36778	0.01688
7.42447	1.19346	0.01574	0.1013	0.00372	0.53915	0.01797
7.45515	1.29296	0.01356	0.09748	0.00411	0.71631	0.01753
7.48583	1.3633	0.01098	0.09351	0.00441	0.89241	0.01564
7.51651	1.39863	0.01095	0.08904	0.0046	1.06046	0.01258
7.54719	1.39862	0.01474	0.08379	0.00468	1.21381	0.00905
7.57787	1.36715	0.01992	0.07755	0.00464	1.34665	0.00675
7.60854	1.31101	0.02436	0.0702	0.00451	1.4545	0.00807
7.63922	1.23901	0.02687	0.06169	0.00432	1.53457	0.01164
7.6699	1.16121	0.02683	0.05212	0.0041	1.586	0.01525
7.70058	1.08837	0.02409	0.04173	0.0039	1.60991	0.01795
7.73126	1.03138	0.019	0.03115	0.00377	1.6093	0.01932
7.76194	1.00007	0.01276	0.02212	0.00374	1.58863	0.01923
7.79262	1.00103	0.00919	0.01932	0.00383	1.55322	0.01783
7.8233	1.03531	0.01336	0.02599	0.00402	1.50848	0.01557
7.85398	1.0979	0.0206	0.03773	0.00426	1.45903	0.01337
7.88466	1.17937	0.02714	0.05108	0.0045	1.40789	0.01257
7.91534	1.26857	0.03159	0.06476	0.0047	1.35608	0.014
7.94602	1.35479	0.03333	0.07812	0.00482	1.30275	0.01689
7.9767	1.42899	0.03224	0.09074	0.00485	1.24583	0.01996
8.00738	1.48454	0.02869	0.1023	0.00476	1.18304	0.0223
8.03806	1.51767	0.02365	0.11252	0.00454	1.11298	0.0234
8.06874	1.52768	0.01911	0.12119	0.00421	1.03617	0.02308
8.09942	1.51681	0.01803	0.12815	0.00376	0.95571	0.02143
8.1301	1.48983	0.02151	0.13327	0.00321	0.87777	0.01883
8.16078	1.45311	0.02705	0.13652	0.00259	0.81128	0.01607
8.19146	1.4133	0.03229	0.1379	0.00191	0.76637	0.01436
8.22214	1.37568	0.03603	0.1375	0.00122	0.75074	0.01476
8.25282	1.34274	0.03788	0.13549	0.000633766	0.76533	0.017
8.2835	1.31362	0.03798	0.13212	0.000651378	0.80323	0.01984
8.31418	1.28459	0.03682	0.12774	0.0012	0.85293	0.02219
8.34486	1.25061	0.03514	0.12279	0.0018	0.90263	0.02341
8.37554	1.20712	0.0336	0.11781	0.00234	0.94271	0.02319
8.40621	1.15162	0.03247	0.11342	0.00279	0.96645	0.02148
8.43689	1.08472	0.03148	0.11026	0.00314	0.96991	0.01843
8.46757	1.01062	0.03001	0.10886	0.00338	0.95159	0.01444
8.49825	0.93704	0.0274	0.1096	0.0035	0.91208	0.0102
8.52893	0.87423	0.02325	0.1125	0.00351	0.85364	0.00713
8.55961	0.83248	0.01765	0.11732	0.00341	0.77987	0.00741
8.59029	0.81807	0.01157	0.12357	0.00321	0.69533	0.01015
8.62097	0.82984	0.00891	0.13067	0.00293	0.60517	0.01298
8.65165	0.85944	0.01379	0.13801	0.00257	0.51481	0.01494
8.68233	0.89525	0.02139	0.14507	0.00217	0.4298	0.0157
8.71301	0.92637	0.02866	0.15139	0.00174	0.35564	0.01525
8.74369	0.9448	0.0345	0.15661	0.00129	0.29778	0.01384
8.77437	0.94608	0.03836	0.16046	0.000859372	0.26076	0.01194
8.80505	0.92911	0.04006	0.16277	0.000453722	0.24597	0.01029
8.83573	0.89589	0.03972	0.16345	0.00012805	0.24948	0.00975
8.86641	0.85123	0.03772	0.16252	0.00026918	0.26362	0.01053
8.89709	0.80228	0.03469	0.1601	0.000511738	0.28043	0.01198
8.92777	0.75796	0.03129	0.15641	0.000692339	0.29325	0.01324
8.95845	0.7275	0.0281	0.15182	0.000802124	0.29654	0.01378
8.98913	0.71809	0.02533	0.14679	0.000840748	0.28562	0.01336
9.01981	0.73228	0.02278	0.14196	0.000811974	0.25681	0.01197
9.05049	0.7672	0.01997	0.13805	0.000722934	0.20852	0.00981
9.08117	0.81644	0.01649	0.13585	0.000583991	0.14566	0.00741
9.11185	0.87276	0.01236	0.13607	0.000410028	0.10619	0.00585
9.14253	0.93003	0.00871	0.13919	0.000231989	0.17318	0.00646
9.17321	0.98395	0.00889	0.14534	0.000183938	0.3092	0.00862
9.20388	1.03198	0.01352	0.15429	0.000351023	0.47411	0.01094
9.23456	1.07301	0.01936	0.16553	0.000561252	0.65469	0.01269
9.26524	1.10698	0.02468	0.17845	0.000763956	0.84213	0.01354
9.29592	1.13444	0.0286	0.19238	0.000944441	1.02835	0.01338
9.3266	1.15615	0.03059	0.20672	0.0011	1.20581	0.0122
9.35728	1.17275	0.0304	0.22093	0.00121	1.36793	0.01015
9.38796	1.18451	0.02803	0.23457	0.0013	1.50969	0.00747
9.41864	1.19122	0.0237	0.24726	0.00136	1.62824	0.00452
9.44932	1.19218	0.01785	0.25874	0.0014	1.72333	0.00219
9.48	1.18637	0.01107	0.26878	0.00143	1.79761	0.00302
9.51068	1.17269	0.00403	0.27725	0.00145	1.85659	0.0052
9.54136	1.15023	0.00261	0.28408	0.00149	1.90812	0.00696
9.57204	1.11854	0.00822	0.28924	0.00153	1.96134	0.00796
9.60272	1.0778	0.01235	0.29278	0.00158	2.0252	0.00814
9.6334	1.0289	0.01474	0.29478	0.00164	2.10677	0.00753
9.66408	0.97336	0.01533	0.29539	0.0017	2.20998	0.00625
9.69476	0.91316	0.01431	0.29474	0.00176	2.3353	0.0045
9.72544	0.85034	0.01215	0.29303	0.00179	2.48028	0.00259
9.75612	0.78666	0.00964	0.29045	0.0018	2.64073	0.00135
9.7868	0.72316	0.00803	0.28719	0.0018	2.81174	0.00226
9.81748	0.65996	0.00834	0.28341	0.00178	2.98838	0.00359
9.84816	0.59627	0.0099	0.27928	0.00175	3.16586	0.0045
9.87884	0.53065	0.01134	0.2749	0.00173	3.33946	0.00483
9.90952	0.46164	0.01187	0.27036	0.00173	3.50426	0.00453
9.9402	0.38827	0.0112	0.2657	0.00177	3.65497	0.00368
9.97088	0.31071	0.00937	0.26092	0.00186	3.78595	0.00237

## Sheet: Fig. 2i
Fig. 2 |	Characterization of the key catalysts.
	FT [c(k) k2] / a.u.
	Mo foil		Mo/NC		Pt-Mo/NC
Radial distance / Å	Raw data	Fitting	Raw data	Fitting	Raw data	Fitting
0	0.04174	0.05297	0.13108	0.14659	0.08957	0.08908
0.03068	0.04138	0.05472	0.13157	0.14787	0.08791	0.08921
0.06136	0.04043	0.05917	0.13298	0.15121	0.08338	0.08964
0.09204	0.03934	0.06464	0.1351	0.15534	0.0774	0.09042
0.12272	0.03868	0.06947	0.13758	0.15885	0.07237	0.09158
0.1534	0.039	0.07247	0.13997	0.16069	0.07114	0.09299
0.18408	0.0405	0.07304	0.14176	0.16057	0.07538	0.09439
0.21476	0.04286	0.07108	0.14252	0.15908	0.08417	0.09549
0.24544	0.04545	0.06707	0.14199	0.1576	0.09482	0.09609
0.27612	0.04751	0.06203	0.14028	0.15787	0.10447	0.09626
0.3068	0.04836	0.05751	0.13795	0.16138	0.11092	0.09643
0.33748	0.04755	0.05523	0.13609	0.16858	0.11282	0.09737
0.36816	0.04492	0.05629	0.13616	0.17869	0.10979	0.09993
0.39884	0.04074	0.0603	0.13954	0.1901	0.10274	0.10467
0.42951	0.03595	0.06575	0.1469	0.20116	0.09441	0.11161
0.46019	0.03256	0.07094	0.1578	0.21072	0.08978	0.12022
0.49087	0.03342	0.07457	0.17078	0.2186	0.09445	0.12981
0.52155	0.03981	0.07597	0.18388	0.22566	0.11006	0.14
0.55223	0.05015	0.07508	0.19514	0.23367	0.1331	0.151
0.58291	0.06215	0.07249	0.20293	0.2448	0.15875	0.16377
0.61359	0.07399	0.06943	0.20627	0.26074	0.18333	0.17972
0.64427	0.08429	0.06761	0.20507	0.28192	0.20474	0.20015
0.67495	0.09199	0.06855	0.20056	0.30728	0.2226	0.22558
0.70563	0.09626	0.07272	0.19573	0.33467	0.23836	0.25549
0.73631	0.09654	0.0792	0.19551	0.36156	0.25526	0.28844
0.76699	0.09262	0.0863	0.20579	0.38573	0.27755	0.32259
0.79767	0.08474	0.09231	0.23067	0.40574	0.309	0.35628
0.82835	0.07386	0.09594	0.2703	0.42132	0.35126	0.38849
0.85903	0.06223	0.09651	0.3217	0.43357	0.40339	0.41936
0.88971	0.0545	0.09401	0.38083	0.44494	0.46262	0.45029
0.92039	0.0569	0.08924	0.44382	0.45877	0.52548	0.48382
0.95107	0.07077	0.08388	0.50717	0.47845	0.58864	0.52296
0.98175	0.09149	0.08038	0.56782	0.50613	0.64936	0.57002
1.01243	0.11459	0.0812	0.62304	0.54182	0.70568	0.62555
1.04311	0.13728	0.08725	0.67041	0.58321	0.7563	0.68775
1.07379	0.15779	0.09732	0.70785	0.62623	0.80037	0.75269
1.10447	0.17504	0.10906	0.73357	0.66604	0.83709	0.81494
1.13515	0.18849	0.12028	0.74615	0.69776	0.86537	0.86844
1.16583	0.19808	0.12951	0.74455	0.71706	0.88358	0.90721
1.1965	0.20418	0.13605	0.72814	0.72051	0.88954	0.92606
1.22718	0.20744	0.14003	0.69679	0.70583	0.88072	0.92099
1.25786	0.20858	0.14215	0.65085	0.67198	0.85465	0.88968
1.28854	0.20803	0.14348	0.59124	0.61922	0.80949	0.8317
1.31922	0.20573	0.1449	0.51946	0.54909	0.74458	0.74872
1.3499	0.20091	0.14657	0.43765	0.4643	0.661	0.64468
1.38058	0.19223	0.14773	0.34865	0.36872	0.56217	0.52618
1.41126	0.17812	0.1468	0.2564	0.26746	0.45483	0.40369
1.44194	0.15729	0.14199	0.16749	0.16819	0.3513	0.29565
1.47262	0.1297	0.13224	0.1003	0.09114	0.2745	0.2366
1.5033	0.09896	0.1185	0.10347	0.09846	0.25619	0.25664
1.53398	0.08009	0.10618	0.16287	0.16492	0.2994	0.32668
1.56466	0.09974	0.10741	0.22858	0.23129	0.36897	0.40412
1.59534	0.15282	0.13284	0.28578	0.2842	0.43591	0.46813
1.62602	0.21961	0.1791	0.32968	0.31983	0.48565	0.50992
1.6567	0.28935	0.23639	0.35817	0.33701	0.51146	0.52614
1.68738	0.35472	0.29606	0.37049	0.33614	0.51096	0.51661
1.71806	0.40912	0.35061	0.36691	0.31884	0.4848	0.48339
1.74874	0.44623	0.39298	0.3486	0.28784	0.43597	0.43023
1.77942	0.46034	0.41642	0.31754	0.24678	0.36925	0.36214
1.8101	0.44714	0.41493	0.27637	0.20028	0.2908	0.28493
1.84078	0.40559	0.38428	0.22841	0.15424	0.20775	0.20496
1.87146	0.34299	0.3246	0.17761	0.11696	0.12875	0.12932
1.90214	0.29073	0.25025	0.12905	0.09907	0.06959	0.06941
1.93282	0.32236	0.22516	0.09065	0.10413	0.06695	0.05533
1.9635	0.4752	0.33795	0.07489	0.12082	0.10109	0.08333
1.99418	0.71145	0.5547	0.08493	0.13711	0.12984	0.11011
2.02485	0.9994	0.83001	0.10461	0.14716	0.14403	0.12455
2.05553	1.32125	1.14446	0.12157	0.14911	0.14291	0.12561
2.08621	1.66344	1.48521	0.13113	0.14332	0.12835	0.11499
2.11689	2.01313	1.84016	0.13194	0.13163	0.10361	0.09607
2.14757	2.35739	2.19674	0.12411	0.11718	0.07294	0.07418
2.17825	2.68332	2.54198	0.10859	0.10422	0.04221	0.05832
2.20893	2.9784	2.86281	0.08683	0.0972	0.02638	0.05936
2.23961	3.23107	3.14666	0.06055	0.09835	0.04107	0.07502
2.27029	3.43126	3.38204	0.0316	0.10573	0.06156	0.09409
2.30097	3.57099	3.55906	0.00332	0.11506	0.07698	0.10994
2.33165	3.6448	3.67003	0.02799	0.12255	0.08543	0.11986
2.36233	3.65018	3.70978	0.05525	0.12589	0.08707	0.12302
2.39301	3.58785	3.67603	0.07953	0.12408	0.083	0.11977
2.42369	3.46191	3.56951	0.10003	0.1172	0.07481	0.11124
2.45437	3.27993	3.39398	0.11627	0.10624	0.06429	0.09915
2.48505	3.05291	3.15605	0.12797	0.09299	0.05313	0.08561
2.51573	2.79515	2.86492	0.13508	0.08002	0.04259	0.07288
2.54641	2.52412	2.5319	0.1377	0.07045	0.03329	0.06297
2.57709	2.25995	2.16995	0.13611	0.06675	0.02504	0.05688
2.60777	2.02432	1.79309	0.13087	0.0688	0.01703	0.05398
2.63845	1.83751	1.41589	0.12291	0.07382	0.00876	0.05242
2.66913	1.71316	1.05325	0.11375	0.07866	0.00838	0.05038
2.69981	1.65216	0.72102	0.10569	0.08122	0.02188	0.04683
2.73049	1.64105	0.44084	0.1016	0.08054	0.04047	0.04158
2.76117	1.65757	0.26331	0.10386	0.07658	0.063	0.0351
2.79184	1.67895	0.27097	0.1128	0.07005	0.0888	0.02838
2.82252	1.68743	0.37344	0.12645	0.06229	0.11673	0.02286
2.8532	1.67184	0.46252	0.14186	0.0552	0.14518	0.02008
2.88388	1.62703	0.51209	0.15624	0.05081	0.1721	0.02036
2.91456	1.5527	0.51918	0.16741	0.05025	0.19519	0.0222
2.94524	1.45209	0.48762	0.17377	0.05278	0.21211	0.02393
2.97592	1.33089	0.42437	0.17432	0.05645	0.22078	0.0247
3.0066	1.19619	0.33824	0.16864	0.05939	0.21957	0.02434
3.03728	1.05554	0.23968	0.15683	0.06044	0.20761	0.02314
3.06796	0.91606	0.14328	0.13949	0.05912	0.18491	0.0217
3.09864	0.78363	0.08731	0.11771	0.05558	0.15251	0.02064
3.12932	0.66214	0.12528	0.09292	0.05046	0.11266	0.0204
3.16	0.55304	0.19186	0.06691	0.04487	0.06969	0.02091
3.19068	0.45538	0.24718	0.04186	0.04024	0.0376	0.02171
3.22136	0.36642	0.28233	0.0215	0.03794	0.05317	0.02229
3.25204	0.28294	0.29499	0.0171	0.03839	0.09065	0.02229
3.28272	0.20289	0.28561	0.02714	0.04069	0.12501	0.02157
3.3134	0.12832	0.25654	0.0356	0.04335	0.15042	0.02026
3.34408	0.07761	0.21158	0.0387	0.04516	0.16449	0.01862
3.37476	0.09834	0.15578	0.03582	0.0454	0.16635	0.01705
3.40544	0.16072	0.09609	0.02725	0.04388	0.15645	0.0159
3.43612	0.22582	0.04916	0.01383	0.0408	0.13643	0.01534
3.4668	0.28279	0.06292	0.00353	0.03675	0.10926	0.01525
3.49748	0.32673	0.1082	0.02261	0.03264	0.07974	0.01529
3.52816	0.35465	0.14873	0.0424	0.02957	0.05669	0.01515
3.55884	0.36496	0.17734	0.06111	0.02844	0.05388	0.01464
3.58952	0.35741	0.19179	0.07722	0.02927	0.06964	0.01377
3.62019	0.33334	0.19174	0.08947	0.0312	0.08831	0.01268
3.65087	0.29614	0.1782	0.09693	0.03313	0.10163	0.01166
3.68155	0.25248	0.15328	0.09908	0.03425	0.10659	0.01098
3.71223	0.21511	0.12018	0.09587	0.03417	0.10257	0.01076
3.74291	0.20448	0.08356	0.08767	0.03281	0.09055	0.01091
3.77359	0.2354	0.05246	0.07535	0.03041	0.07331	0.01113
3.80427	0.29987	0.04773	0.0602	0.02745	0.0568	0.01116
3.83495	0.38166	0.07043	0.0441	0.0246	0.05216	0.01083
3.86563	0.4696	0.09685	0.03008	0.02259	0.06561	0.01012
3.89631	0.55704	0.11752	0.02373	0.02189	0.08824	0.00915
3.92699	0.63967	0.12941	0.02783	0.02236	0.11152	0.00813
3.95767	0.71441	0.13158	0.03551	0.02336	0.1313	0.00737
3.98835	0.77892	0.12424	0.04139	0.02421	0.14556	0.00708
4.01903	0.83129	0.10854	0.04357	0.0244	0.15347	0.00723
4.04971	0.86996	0.08638	0.04163	0.02374	0.155	0.00756
4.08039	0.89364	0.0606	0.03612	0.02227	0.15073	0.00776
4.11107	0.9013	0.03652	0.02886	0.02023	0.14171	0.00765
4.14175	0.8922	0.02911	0.02427	0.01809	0.12927	0.00718
4.17243	0.86597	0.0452	0.02826	0.01642	0.11491	0.0064
4.20311	0.82266	0.06548	0.03946	0.01572	0.1002	0.00548
4.23379	0.76292	0.08198	0.05281	0.01607	0.08662	0.0047
4.26447	0.68806	0.09233	0.06524	0.01706	0.07547	0.00436
4.29515	0.60036	0.0957	0.07503	0.01811	0.06757	0.00452
4.32583	0.50357	0.09213	0.08106	0.01875	0.06292	0.00495
4.35651	0.40416	0.08227	0.08271	0.01874	0.0607	0.00534
4.38719	0.31465	0.06736	0.0798	0.018	0.05958	0.00548
4.41786	0.25991	0.0492	0.07264	0.01664	0.05835	0.00531
4.44854	0.26982	0.03075	0.06206	0.0149	0.05621	0.00488
4.47922	0.33873	0.01981	0.04976	0.01316	0.05286	0.00432
4.5099	0.43511	0.02732	0.03907	0.01186	0.04851	0.00385
4.54058	0.53742	0.04162	0.03574	0.01136	0.04383	0.00367
4.57126	0.63442	0.05409	0.04284	0.01164	0.03993	0.00383
4.60194	0.71957	0.0624	0.05579	0.01235	0.03803	0.00416
4.63262	0.78853	0.06577	0.0697	0.01305	0.03876	0.00444
4.6633	0.83828	0.06409	0.08197	0.01343	0.04162	0.0045
4.69398	0.86687	0.05777	0.09132	0.01333	0.04536	0.00429
4.72466	0.87331	0.04763	0.09715	0.01272	0.04878	0.0038
4.75534	0.85759	0.03499	0.0994	0.01169	0.05107	0.00312
4.78602	0.82065	0.02205	0.09846	0.01044	0.05186	0.00237
4.8167	0.76443	0.01486	0.09519	0.00922	0.05116	0.00178
4.84738	0.69179	0.02095	0.09085	0.00832	0.04928	0.00164
4.87806	0.60661	0.03176	0.08695	0.00793	0.04677	0.00191
4.90874	0.51377	0.04135	0.08495	0.00803	0.04425	0.00227
4.93942	0.4195	0.04802	0.08567	0.00837	0.04231	0.00249
4.9701	0.33203	0.05115	0.08891	0.00869	0.04133	0.0025
5.00078	0.26279	0.0506	0.0936	0.00879	0.04138	0.00232
5.03146	0.22549	0.04661	0.09829	0.00858	0.04232	0.002
5.06214	0.22532	0.03973	0.10166	0.00807	0.04392	0.00169
5.09282	0.2489	0.03082	0.10271	0.00731	0.04604	0.00153
5.1235	0.27726	0.02115	0.10086	0.00644	0.04866	0.00162
5.15418	0.29808	0.01332	0.0959	0.00561	0.05184	0.00185
5.18486	0.30529	0.01297	0.08802	0.00497	0.05567	0.00205
5.21553	0.29654	0.01922	0.07778	0.00463	0.06021	0.00213
5.24621	0.27186	0.02604	0.0662	0.00454	0.06546	0.00205
5.27689	0.23313	0.03121	0.05493	0.00457	0.07131	0.0018
5.30757	0.18444	0.03402	0.04646	0.00456	0.07757	0.00142
5.33825	0.13456	0.03428	0.04365	0.00442	0.08396	0.000952239
5.36893	0.10561	0.03207	0.04722	0.00411	0.09008	0.000458844
5.39961	0.12721	0.02774	0.0547	0.00365	0.09547	1.29037e-05
5.43029	0.18496	0.0218	0.06299	0.00311	0.09962	0.00038959
5.46097	0.25333	0.01496	0.07001	0.0026	0.10207	0.000659208
5.49165	0.32135	0.00843	0.07457	0.00225	0.10243	0.000796672
5.52233	0.38405	0.00607	0.07603	0.00218	0.10052	0.000803728
5.55301	0.43866	0.01021	0.07416	0.00232	0.09639	0.000700509
5.58369	0.4836	0.01515	0.06901	0.00255	0.09046	0.000523727
5.61437	0.51809	0.01895	0.0609	0.00272	0.08356	0.000330326
5.64505	0.54195	0.02112	0.05036	0.00279	0.07697	0.000229121
5.67573	0.55546	0.02153	0.03825	0.00273	0.07229	0.000297349
5.70641	0.5592	0.02026	0.02596	0.00255	0.07096	0.000393486
5.73709	0.55392	0.01755	0.01707	0.00229	0.07342	0.000439359
5.76777	0.5404	0.01374	0.01874	0.002	0.0788	0.000431952
5.79845	0.51938	0.00935	0.02831	0.00172	0.08548	0.000409008
5.82913	0.49153	0.00533	0.039	0.00151	0.09184	0.000433156
5.85981	0.45744	0.00455	0.04846	0.00139	0.09661	0.000528297
5.89049	0.41766	0.00753	0.05583	0.00134	0.09896	0.000651025
5.92117	0.37278	0.01082	0.06074	0.00132	0.09845	0.000746926
5.95185	0.32349	0.01333	0.06309	0.00128	0.09495	0.000778214
5.98253	0.27068	0.01478	0.06303	0.00121	0.08859	0.000724865
6.0132	0.21559	0.01507	0.06088	0.00111	0.0797	0.000583437
6.04388	0.16024	0.01426	0.05717	0.000977397	0.06873	0.000366449
6.07456	0.10902	0.01249	0.05258	0.000842257	0.05624	0.000113597
6.10524	0.07547	0.00999	0.04795	0.000724386	0.04282	0.000223384
6.13592	0.08505	0.00706	0.04414	0.00064397	0.02908	0.000495449
6.1666	0.12728	0.00413	0.04179	0.000609932	0.01584	0.000721676
6.19728	0.17868	0.00242	0.04106	0.000615017	0.00676	0.000867746
6.22796	0.23121	0.00369	0.04146	0.000642695	0.01362	0.000913098
6.25864	0.28211	0.00574	0.04215	0.000677649	0.02445	0.000850462
6.28932	0.32999	0.00738	0.04223	0.000709165	0.03461	0.000686548
6.32	0.37382	0.00836	0.04105	0.000729642	0.04358	0.000441168
6.35068	0.41265	0.00864	0.03816	0.000733397	0.0512	0.000144742
6.38136	0.44548	0.00823	0.0334	0.000717618	0.05744	0.000166134
6.41204	0.47124	0.00724	0.02685	0.000685336	0.06231	0.00045195
6.44272	0.48888	0.0058	0.01907	0.000649504	0.06592	0.000677337
6.4734	0.49738	0.00407	0.01209	0.000635164	0.06842	0.00081423
6.50408	0.4959	0.00223	0.01277	0.000670858	0.07005	0.000845921
6.53476	0.48384	0.000626261	0.02183	0.000766846	0.07109	0.000769223
6.56544	0.46098	0.0014	0.03316	0.000906661	0.07183	0.000595212
6.59612	0.42746	0.00271	0.04455	0.00106	0.07253	0.000350057
6.6268	0.38394	0.00368	0.05505	0.00121	0.07334	0.000114827
6.65748	0.33153	0.00426	0.06396	0.00133	0.0743	0.000288512
6.68816	0.27181	0.00444	0.07078	0.00141	0.07535	0.000549944
6.71884	0.20688	0.00425	0.07514	0.00145	0.07641	0.000753777
6.74952	0.13961	0.00377	0.0769	0.00147	0.07739	0.000869052
6.7802	0.07576	0.00306	0.0762	0.00147	0.07831	0.000880829
6.81087	0.04544	0.00222	0.07353	0.00148	0.07928	0.00078799
6.84155	0.0879	0.00133	0.06991	0.0015	0.08046	0.000602664
6.87223	0.14457	0.000512671	0.06696	0.00154	0.082	0.000348556
6.90291	0.19758	0.000413823	0.06678	0.0016	0.08391	6.28475e-05
6.93359	0.24349	0.000996984	0.07106	0.00165	0.08607	0.000240734
6.96427	0.28095	0.00147	0.08012	0.00167	0.08818	0.000500152
6.99495	0.30943	0.00179	0.09284	0.00167	0.08986	0.000696642
7.02563	0.32896	0.00196	0.10753	0.00163	0.09074	0.00080854
7.05631	0.34001	0.00202	0.12262	0.00157	0.09054	0.000826991
7.08699	0.34333	0.00198	0.13679	0.00154	0.08919	0.000758387
7.11767	0.3399	0.00187	0.149	0.00154	0.08677	0.000628867
7.14835	0.3307	0.0017	0.15848	0.00162	0.08359	0.000496901
7.17903	0.31666	0.00148	0.16471	0.00175	0.08006	0.000464384
7.20971	0.29853	0.00121	0.16738	0.00191	0.07661	0.000575379
7.24039	0.27688	0.000894292	0.16644	0.00207	0.07355	0.000743227
7.27107	0.2521	0.000533663	0.16206	0.00219	0.07098	0.000887867
7.30175	0.22451	0.000184164	0.15462	0.00226	0.06874	0.000968985
7.33243	0.19454	0.000355145	0.1447	0.00227	0.06649	0.000969505
7.36311	0.16305	0.000762959	0.13306	0.00222	0.06387	0.000888083
7.39379	0.13178	0.00116	0.1206	0.00215	0.0606	0.000735913
7.42447	0.10455	0.00153	0.10833	0.00207	0.05656	0.000534526
7.45515	0.08877	0.00185	0.09725	0.00201	0.05183	0.000316024
7.48583	0.09252	0.00213	0.08822	0.00201	0.04667	0.000151055
7.51651	0.11382	0.00237	0.08172	0.00205	0.04141	0.000207468
7.54719	0.14367	0.00257	0.07769	0.00212	0.03645	0.000334826
7.57787	0.17553	0.00275	0.07547	0.00218	0.0321	0.000415997
7.60854	0.20584	0.00289	0.07416	0.00221	0.0286	0.000434649
7.63922	0.23262	0.00298	0.07287	0.00219	0.02611	0.000397347
7.6699	0.25473	0.003	0.07104	0.0021	0.02475	0.000330462
7.70058	0.27162	0.00291	0.06844	0.00195	0.02469	0.000289856
7.73126	0.28321	0.0027	0.06524	0.00175	0.02599	0.000334623
7.76194	0.28982	0.00234	0.06187	0.00152	0.02855	0.000442418
7.79262	0.2921	0.00183	0.059	0.0013	0.03201	0.000557054
7.8233	0.29088	0.00119	0.0573	0.00113	0.0359	0.000645188
7.85398	0.28709	0.000463228	0.05716	0.00103	0.03973	0.000692111
7.88466	0.28158	0.000437063	0.05853	0.00101	0.04312	0.000695708
7.91534	0.27502	0.00126	0.06092	0.00104	0.0458	0.000663869
7.94602	0.26776	0.00208	0.06359	0.00108	0.04762	0.000612034
7.9767	0.25988	0.00281	0.06587	0.00109	0.04852	0.000558786
8.00738	0.25122	0.00341	0.06726	0.00108	0.04855	0.000518119
8.03806	0.2415	0.00383	0.06753	0.00104	0.04778	0.000491253
8.06874	0.23052	0.00403	0.06674	0.000990666	0.04632	0.000466513
8.09942	0.2183	0.00401	0.06525	0.000958585	0.0443	0.000429066
8.1301	0.20516	0.00376	0.06373	0.000957338	0.0419	0.000371381
8.16078	0.19182	0.00331	0.06304	0.000986713	0.0394	0.000300402
8.19146	0.17937	0.00267	0.06401	0.00103	0.03719	0.000246139
8.22214	0.16909	0.00191	0.06716	0.00107	0.03572	0.000256079
8.25282	0.16215	0.00108	0.07241	0.00108	0.03532	0.000329061
8.2835	0.15918	0.000255291	0.07919	0.00105	0.03604	0.000417551
8.31418	0.15993	0.00061228	0.0867	0.000977903	0.03756	0.000487233
8.34486	0.16329	0.00132	0.09415	0.00087854	0.03937	0.000520643
8.37554	0.16769	0.00189	0.10086	0.000767817	0.04111	0.000511433
8.40621	0.17154	0.00229	0.10629	0.000677251	0.04281	0.000462655
8.43689	0.17356	0.0025	0.1101	0.000643054	0.04499	0.000386828
8.46757	0.1729	0.00254	0.11209	0.000680415	0.04862	0.000307294
8.49825	0.16917	0.00242	0.11219	0.000767231	0.05469	0.00025775
8.52893	0.16246	0.0022	0.1105	0.0008671	0.06358	0.000259136
8.55961	0.15333	0.00194	0.10723	0.00095201	0.07488	0.000286797
8.59029	0.14285	0.00174	0.10272	0.00101	0.08762	0.000301548
8.62097	0.13258	0.00169	0.0974	0.00102	0.10058	0.000280822
8.65165	0.12449	0.00179	0.09183	0.001	0.11253	0.000218456
8.68233	0.12065	0.00198	0.08661	0.000955387	0.12238	0.000126199
8.71301	0.12243	0.00216	0.08237	0.00088899	0.12919	9.85656e-05
8.74369	0.12989	0.00227	0.0796	0.000818042	0.13235	0.000221213
8.77437	0.14176	0.00228	0.07857	0.000755641	0.13154	0.000367067
8.80505	0.15624	0.00219	0.07915	0.000710653	0.12682	0.000495803
8.83573	0.17163	0.00202	0.08093	0.000684379	0.11861	0.000587964
8.86641	0.18658	0.00179	0.08327	0.000670593	0.10777	0.00063092
8.89709	0.20007	0.00158	0.08551	0.000659494	0.09558	0.000618866
8.92777	0.21141	0.00143	0.08709	0.00064238	0.0838	0.000553566
8.95845	0.22014	0.0014	0.08756	0.000614264	0.07466	0.000444964
8.98913	0.22596	0.00146	0.08668	0.000574329	0.07037	0.000313268
9.01981	0.22872	0.00154	0.08435	0.000525216	0.07198	0.000201483
9.05049	0.22839	0.00159	0.08063	0.000471842	0.07859	0.000195482
9.08117	0.22505	0.00157	0.07574	0.000420003	0.08832	0.000280654
9.11185	0.21885	0.00146	0.07001	0.000374796	0.09949	0.000363879
9.14253	0.21006	0.00127	0.06386	0.000339072	0.11108	0.00040848
9.17321	0.19904	0.00103	0.05777	0.000312577	0.12253	0.000403524
9.20388	0.18622	0.000821949	0.05225	0.000292547	0.13349	0.000349799
9.23456	0.17219	0.000751187	0.04779	0.000275506	0.14361	0.000257318
9.26524	0.15764	0.000879295	0.0448	0.000258966	0.15246	0.000149064
9.29592	0.14339	0.00111	0.04366	0.000242126	0.15945	0.000102916
9.3266	0.13037	0.00134	0.0446	0.000225691	0.16394	0.000183655
9.35728	0.11955	0.00152	0.04775	0.00021132	0.16528	0.000274919
9.38796	0.11176	0.0016	0.05306	0.000201104	0.16291	0.000332685
9.41864	0.1074	0.00157	0.06031	0.000197229	0.15646	0.000343653
9.44932	0.10626	0.00144	0.06912	0.000201627	0.14582	0.000305051
9.48	0.10747	0.00122	0.07898	0.000215409	0.13116	0.00022393
9.51068	0.1099	0.000915691	0.08929	0.000238249	0.11295	0.000127746
9.54136	0.11236	0.000559548	0.09939	0.000268288	0.09196	0.000130626
9.57204	0.11392	0.000200461	0.10864	0.00030264	0.0692	0.000250238
9.60272	0.1139	0.000273331	0.1164	0.000338126	0.04588	0.000375934
9.6334	0.11194	0.00062203	0.12217	0.000371952	0.02354	0.000472984
9.66408	0.10791	0.000936637	0.12552	0.00040223	0.00779	0.000525087
9.69476	0.10194	0.00119	0.12622	0.000428302	0.01903	0.000524268
9.72544	0.09439	0.00136	0.12419	0.000450792	0.03298	0.000470718
9.75612	0.08584	0.00145	0.11955	0.000471268	0.04309	0.000374243
9.7868	0.0771	0.00145	0.11259	0.000491514	0.04876	0.000260448
9.81748	0.06917	0.00138	0.10375	0.000512586	0.05003	0.000196908
9.84816	0.06317	0.00125	0.09361	0.000534059	0.04744	0.000259503
9.87884	0.06002	0.00106	0.08285	0.000553861	0.04206	0.000376201
9.90952	0.05993	0.000842727	0.07213	0.000568763	0.03567	0.000477396
9.9402	0.06229	0.000606103	0.06208	0.00057526	0.03119	0.000535437
9.97088	0.06596	0.000370637	0.05319	0.000570506	0.0319	0.000538477
