# Supplementary material for: Defect-driven nanostructuring of low-nuclearity Pt-Mo ensembles for continuous gas-phase formic acid dehydrogenation
Source: Nat Commun. 2023 Nov 18;14:7518. doi: 10.1038/s41467-023-42759-5 (PMC10657381; doi:10.1038/s41467-023-42759-5)
Supplement: Supplementary file 3 — Source data [file 41467_2023_42759_MOESM3_ESM.zip › Source data/Source data of Fig. 3 in manuscript.xlsx]

## Sheet: Fig. 3a
Fig. 3 |	Performance of different catalysts in formic acid decomposition.
Temperature / K	Conversion / %					Temperature / K	CO2 selectivity / %
	Pt/NC0.07 + Mo/NC0.07	Mo/NC0.07	Pt/NC0.07	Pt-Mo/NC0.07			Pt/NC0.07 + Mo/NC0.07	Mo/NC0.07	Pt/NC0.07	Pt-Mo/NC0.07
353	2.565	0.51	2.495	9.1		353	100	100	100	100
373	6.685	1.05	4.375	82.405		373	100	100	100	100
398	42.075	8.62	39.235	99.86		398	100	100	100	100
423	100	36.225	98.145	99.19		423	100	100	100	100
473	99.235	93.46	100	99.355		473	99.16	100	100	99.47
523	100	94.79	100	100		523	97.205	100	100	99.15

## Sheet: Fig. 3b
Fig. 3 |	Performance of different catalysts in formic acid decomposition.
Temperature / K	Conversion / %				Temperature / K	CO2 selectivity / %
	Pt-Mo/NC0.02	Pt-Mo/NC0.07	Pt-Mo/NC0.13			Pt-Mo/NC0.02	Pt-Mo/NC0.07	Pt-Mo/NC0.13
353	3.605	9.1	9.285		353	100	100	100
373	8.305	82.405	19.345		373	100	100	100
398	73.575	99.86	90.905		398	100	100	100
423	82.315	99.19	95.095		423	98.64	100	100
473	93.91	99.355	96.57		473	97.2	99.47	99.485
523	99.84	100	96.23		523	94.22	99.15	98.735

## Sheet: Fig. 3c
Fig. 3 |	Performance of different catalysts in formic acid decomposition.
Time-on-stream / h	Conversion / %	CO2 selectivity / %
1	20.46	100
2	48.37	100
3	89.18	100
4	97.05	100
5	96.45	100
6	94.06	100
7	95.7	100
8	98.8	100
9	97.38	100
10	98.72	100
11	93.54	100
12	94.76	100
13	90.14	100
14	95.48	100
15	89.52	100
16	93.57	100
17	96.26	100
18	97.08	100
19	97.65	100
20	99.82	100
21	98.04	100
22	97.96	100
23	93.27	100
24	94.7	100
25	90.73	100
26	97.13	100
27	97.94	100
28	95.29	100
29	95.94	100
30	90.37	100
31	93.42	100
32	95.7	100
33	93.05	100
34	96.2	100
35	91.57	100
36	92.05	100
37	94.6	100
38	91.6	100
39	92.87	100
40	98.82	100
41	95.88	100
42	93.3	100
43	90.57	100
44	92.95	100
45	96.4	100
46	94.25	100
47	96.4	100
48	96.72	100
49	95.41	100
50	93.54	100

## Sheet: Fig. 3d
Fig. 3 |	Performance of different catalysts in formic acid decomposition.
	Pd/N-CNFs	Pd/N-PCN	Pd/Mel/C	Pt/N-CNFs	Pt/N-CNFs'	Ir/AC	Pt/AC	Pt/N-graphene	Au/Al2O3	Mo2C/AC	Pt-Mo/NC0.07	Pt/NC0.07
TOF / s-1	0.063	0.049	0.079	--	0.038	0.025	0.015	0.025	0.0072	--	0.61	--
Ea / kJ mol-1	--	--	32	43	--	--	--	--	57	--	54	91
SH2 / %	97.6	95.6	98	99.5	99.6	100	98	98	99.6	95	100	100
TOS / h	--	30	--	--	42	--	--	5	16	12	50	--
rd / h-1	--	-0.33	--	--	-0.14	--	--	0	-0.43	0	0	--
rate / molHCOOH molM s-1	0.21	0.27	--	0.088	0.25	0.096	0.064	0.42	0.0072	0.066	0.62	0.044
