# Supplementary material for: Defect-driven nanostructuring of low-nuclearity Pt-Mo ensembles for continuous gas-phase formic acid dehydrogenation
Source: Nat Commun. 2023 Nov 18;14:7518. doi: 10.1038/s41467-023-42759-5 (PMC10657381; doi:10.1038/s41467-023-42759-5)
Supplement: Supplementary file 3 — Source data [file 41467_2023_42759_MOESM3_ESM.zip › Source data/Source data of Fig. 4 in manuscript.xlsx]

## Sheet: Fig. 4a
Fig. 4 |	Kinetic fingerprints of the key catalysts.
	Pt-Mo/NC0.07													Pt/NC0.07													Mo/NC0.07
Wavenumber / cm-1	Absorbance / a.u.												Wavenumber / cm-1	Absorbance / a.u.												Wavenumber / cm-1	Absorbance / a.u.
	1	2	3	4	5	6	7	8	9	10	11			1	2	3	4	5	6	7	8	9	10	11			1	2	3	4	5	6	7	8	9	10	11
1200.47	0.00507	-0.00723	-0.02127	-0.03785	-0.05437	-0.07071	-0.0848	-0.10148	-0.1163	-0.12917	-0.14227		1200.47	-0.03535	-0.03913	-0.04186	-0.04369	-0.04311	-0.0426	-0.04112	-0.04012	-0.03887	-0.03741	-0.03489		1200.47	-0.01644	-0.02274	-0.03087	-0.04153	-0.05335	-0.06292	-0.07269	-0.08483	-0.09289	-0.10293	-0.11199
1200.95	0.00503	-0.00725	-0.02128	-0.03782	-0.05437	-0.07068	-0.08475	-0.10146	-0.11624	-0.12915	-0.14226		1200.95	-0.03543	-0.03918	-0.04189	-0.04373	-0.04315	-0.04266	-0.04114	-0.04012	-0.0389	-0.03745	-0.03488		1200.95	-0.0165	-0.02279	-0.03091	-0.04156	-0.05337	-0.06293	-0.0727	-0.08481	-0.09291	-0.10292	-0.112
1201.43	0.00501	-0.00727	-0.02129	-0.03779	-0.05435	-0.07063	-0.08469	-0.10143	-0.11618	-0.12913	-0.14224		1201.43	-0.03551	-0.03924	-0.04193	-0.04376	-0.0432	-0.04273	-0.04118	-0.04011	-0.03892	-0.03749	-0.03488		1201.43	-0.01657	-0.02285	-0.03094	-0.04158	-0.05339	-0.06294	-0.0727	-0.08479	-0.09292	-0.10292	-0.11202
1201.92	0.00499	-0.00728	-0.02129	-0.03776	-0.05432	-0.07059	-0.08463	-0.10139	-0.11611	-0.1291	-0.14223		1201.92	-0.03559	-0.0393	-0.04196	-0.04381	-0.04326	-0.04281	-0.04123	-0.04012	-0.03894	-0.03752	-0.0349		1201.92	-0.01664	-0.02289	-0.03096	-0.0416	-0.0534	-0.06295	-0.07269	-0.08477	-0.09293	-0.1029	-0.11203
1202.4	0.00498	-0.00728	-0.02128	-0.03772	-0.05428	-0.07054	-0.08456	-0.10134	-0.11604	-0.12907	-0.14221		1202.4	-0.03568	-0.03936	-0.042	-0.04386	-0.04331	-0.04288	-0.04129	-0.04013	-0.03896	-0.03756	-0.03492		1202.4	-0.0167	-0.02294	-0.03098	-0.04162	-0.0534	-0.06295	-0.07269	-0.08474	-0.09294	-0.10289	-0.11204
1202.88	0.00498	-0.00728	-0.02127	-0.03768	-0.05423	-0.07048	-0.08449	-0.10127	-0.11597	-0.12904	-0.14219		1202.88	-0.03576	-0.03941	-0.04204	-0.04392	-0.04336	-0.04295	-0.04135	-0.04014	-0.03898	-0.03758	-0.03495		1202.88	-0.01676	-0.02298	-0.03099	-0.04164	-0.0534	-0.06295	-0.07268	-0.08472	-0.09295	-0.10287	-0.11205
1203.36	0.00498	-0.00728	-0.02125	-0.03763	-0.05416	-0.07043	-0.08441	-0.10121	-0.1159	-0.129	-0.14217		1203.36	-0.03584	-0.03946	-0.04209	-0.04397	-0.0434	-0.04301	-0.04142	-0.04017	-0.03899	-0.0376	-0.03499		1203.36	-0.01683	-0.02303	-0.031	-0.04166	-0.0534	-0.06295	-0.07268	-0.08469	-0.09296	-0.10286	-0.11205
1203.85	0.00498	-0.00727	-0.02123	-0.03759	-0.05409	-0.07037	-0.08433	-0.10113	-0.11583	-0.12896	-0.14215		1203.85	-0.03592	-0.0395	-0.04214	-0.04402	-0.04343	-0.04305	-0.04148	-0.0402	-0.03899	-0.0376	-0.03502		1203.85	-0.01689	-0.02307	-0.03101	-0.04167	-0.0534	-0.06294	-0.07267	-0.08467	-0.09296	-0.10284	-0.11206
1204.33	0.00498	-0.00726	-0.02121	-0.03755	-0.054	-0.07031	-0.08426	-0.10106	-0.11576	-0.12891	-0.14213		1204.33	-0.036	-0.03953	-0.04219	-0.04407	-0.04345	-0.04306	-0.04153	-0.04023	-0.039	-0.03758	-0.03505		1204.33	-0.01695	-0.02312	-0.03102	-0.04168	-0.05339	-0.06292	-0.07266	-0.08464	-0.09296	-0.10282	-0.11206
1204.81	0.00499	-0.00726	-0.02118	-0.03751	-0.05392	-0.07026	-0.08418	-0.10099	-0.1157	-0.12887	-0.14211		1204.81	-0.03608	-0.03955	-0.04224	-0.0441	-0.04347	-0.04306	-0.04157	-0.04027	-0.039	-0.03755	-0.03506		1204.81	-0.01701	-0.02316	-0.03103	-0.0417	-0.05339	-0.0629	-0.07266	-0.08462	-0.09296	-0.10281	-0.11206
1205.29	0.00499	-0.00725	-0.02116	-0.03747	-0.05384	-0.07021	-0.08411	-0.10093	-0.11565	-0.12883	-0.1421		1205.29	-0.03616	-0.03956	-0.0423	-0.04412	-0.04348	-0.04303	-0.04161	-0.0403	-0.039	-0.0375	-0.03507		1205.29	-0.01708	-0.02321	-0.03105	-0.04172	-0.05338	-0.06288	-0.07265	-0.08461	-0.09295	-0.1028	-0.11206
1205.77	0.005	-0.00724	-0.02113	-0.03743	-0.05375	-0.07015	-0.08404	-0.10087	-0.1156	-0.12878	-0.14208		1205.77	-0.03625	-0.03956	-0.04234	-0.04412	-0.04349	-0.04298	-0.04163	-0.04034	-0.039	-0.03745	-0.03507		1205.77	-0.01714	-0.02327	-0.03107	-0.04173	-0.05338	-0.06287	-0.07265	-0.0846	-0.09295	-0.10279	-0.11206
1206.26	0.005	-0.00723	-0.02111	-0.03739	-0.05368	-0.0701	-0.08398	-0.10082	-0.11557	-0.12874	-0.14207		1206.26	-0.03633	-0.03955	-0.04238	-0.04412	-0.04349	-0.04292	-0.04164	-0.04037	-0.039	-0.03739	-0.03505		1206.26	-0.01721	-0.02333	-0.0311	-0.04176	-0.05338	-0.06286	-0.07265	-0.0846	-0.09294	-0.10278	-0.11206
1206.74	0.005	-0.00723	-0.02109	-0.03736	-0.05361	-0.07006	-0.08392	-0.10077	-0.11555	-0.1287	-0.14206		1206.74	-0.03642	-0.03953	-0.04241	-0.0441	-0.04351	-0.04284	-0.04163	-0.04039	-0.039	-0.03733	-0.03503		1206.74	-0.01727	-0.0234	-0.03113	-0.04178	-0.05339	-0.06285	-0.07266	-0.0846	-0.09295	-0.10278	-0.11206
1207.22	0.005	-0.00723	-0.02107	-0.03733	-0.05355	-0.07001	-0.08387	-0.10073	-0.11553	-0.12867	-0.14206		1207.22	-0.0365	-0.03952	-0.04243	-0.04408	-0.04352	-0.04276	-0.04162	-0.04041	-0.03901	-0.03727	-0.03499		1207.22	-0.01735	-0.02347	-0.03117	-0.04181	-0.0534	-0.06285	-0.07266	-0.08461	-0.09295	-0.10279	-0.11207
1207.7	0.005	-0.00724	-0.02106	-0.03729	-0.0535	-0.06997	-0.08383	-0.10069	-0.11553	-0.12864	-0.14205		1207.7	-0.03658	-0.0395	-0.04244	-0.04405	-0.04354	-0.04268	-0.04161	-0.04042	-0.03901	-0.03721	-0.03495		1207.7	-0.01742	-0.02356	-0.03122	-0.04185	-0.05342	-0.06286	-0.07267	-0.08462	-0.09296	-0.1028	-0.11208
1208.18	0.00498	-0.00725	-0.02106	-0.03726	-0.05346	-0.06993	-0.0838	-0.10067	-0.11553	-0.12862	-0.14205		1208.18	-0.03665	-0.03949	-0.04244	-0.04403	-0.04356	-0.04261	-0.04159	-0.04043	-0.039	-0.03715	-0.03491		1208.18	-0.0175	-0.02364	-0.03127	-0.04189	-0.05345	-0.06287	-0.07269	-0.08463	-0.09298	-0.10282	-0.11209
1208.67	0.00497	-0.00727	-0.02106	-0.03724	-0.05343	-0.0699	-0.08378	-0.10064	-0.11554	-0.12861	-0.14204		1208.67	-0.03673	-0.03948	-0.04243	-0.044	-0.04359	-0.04254	-0.04157	-0.04042	-0.039	-0.0371	-0.03486		1208.67	-0.01758	-0.02373	-0.03133	-0.04194	-0.05348	-0.0629	-0.07271	-0.08465	-0.093	-0.10285	-0.11211
1209.15	0.00494	-0.00729	-0.02107	-0.03721	-0.05342	-0.06987	-0.08376	-0.10063	-0.11556	-0.1286	-0.14204		1209.15	-0.03679	-0.03948	-0.04243	-0.04397	-0.04361	-0.04249	-0.04156	-0.04041	-0.03899	-0.03705	-0.03481		1209.15	-0.01766	-0.02383	-0.03139	-0.04199	-0.05352	-0.06292	-0.07273	-0.08468	-0.09303	-0.10288	-0.11213
1209.63	0.00491	-0.00732	-0.02109	-0.0372	-0.05342	-0.06984	-0.08376	-0.10062	-0.11557	-0.1286	-0.14205		1209.63	-0.03686	-0.03949	-0.04242	-0.04395	-0.04364	-0.04246	-0.04155	-0.0404	-0.03898	-0.03701	-0.03476		1209.63	-0.01775	-0.02392	-0.03146	-0.04204	-0.05356	-0.06296	-0.07275	-0.0847	-0.09306	-0.10291	-0.11215
1210.11	0.00488	-0.00735	-0.02111	-0.03718	-0.05343	-0.06982	-0.08375	-0.10062	-0.1156	-0.1286	-0.14205		1210.11	-0.03692	-0.03951	-0.04241	-0.04391	-0.04367	-0.04243	-0.04155	-0.04038	-0.03896	-0.03698	-0.0347		1210.11	-0.01784	-0.02401	-0.03152	-0.04209	-0.05361	-0.06299	-0.07277	-0.08473	-0.09308	-0.10294	-0.11218
1210.6	0.00483	-0.00739	-0.02115	-0.03718	-0.05346	-0.0698	-0.08376	-0.10063	-0.11562	-0.1286	-0.14206		1210.6	-0.03698	-0.03953	-0.04239	-0.04388	-0.04369	-0.04241	-0.04155	-0.04035	-0.03894	-0.03695	-0.03465		1210.6	-0.01793	-0.0241	-0.03159	-0.04213	-0.05365	-0.06303	-0.0728	-0.08475	-0.09311	-0.10298	-0.1122
1211.08	0.00479	-0.00743	-0.02118	-0.03718	-0.05348	-0.06979	-0.08377	-0.10064	-0.11565	-0.12861	-0.14207		1211.08	-0.03704	-0.03957	-0.04238	-0.04384	-0.0437	-0.0424	-0.04156	-0.04032	-0.03891	-0.03693	-0.03459		1211.08	-0.01802	-0.02418	-0.03166	-0.04217	-0.05369	-0.06307	-0.07282	-0.08478	-0.09314	-0.10301	-0.11223
1211.56	0.00474	-0.00748	-0.02122	-0.03719	-0.05352	-0.06977	-0.08378	-0.10065	-0.11568	-0.12863	-0.14208		1211.56	-0.03709	-0.03961	-0.04237	-0.0438	-0.0437	-0.04238	-0.04157	-0.04029	-0.03888	-0.03692	-0.03453		1211.56	-0.01811	-0.02425	-0.03172	-0.04221	-0.05373	-0.06311	-0.07285	-0.0848	-0.09316	-0.10303	-0.11226
1212.04	0.00468	-0.00754	-0.02126	-0.0372	-0.05355	-0.06977	-0.08379	-0.10067	-0.11571	-0.12864	-0.1421		1212.04	-0.03714	-0.03966	-0.04237	-0.04377	-0.04369	-0.04237	-0.04157	-0.04026	-0.03886	-0.03692	-0.03449		1212.04	-0.01819	-0.02433	-0.03179	-0.04224	-0.05377	-0.06315	-0.07287	-0.08483	-0.09318	-0.10306	-0.11229
1212.52	0.00463	-0.00761	-0.0213	-0.03721	-0.05358	-0.06976	-0.08381	-0.10068	-0.11573	-0.12866	-0.14211		1212.52	-0.03719	-0.03972	-0.04236	-0.04374	-0.04368	-0.04236	-0.04157	-0.04022	-0.03884	-0.03694	-0.03445		1212.52	-0.01828	-0.02439	-0.03185	-0.04228	-0.0538	-0.06318	-0.07289	-0.08485	-0.09319	-0.10308	-0.11232
1213.01	0.00457	-0.00767	-0.02134	-0.03723	-0.0536	-0.06976	-0.08382	-0.10069	-0.11575	-0.12868	-0.14214		1213.01	-0.03723	-0.03979	-0.04236	-0.04373	-0.04366	-0.04236	-0.04157	-0.04019	-0.03882	-0.03696	-0.03443		1213.01	-0.01836	-0.02445	-0.0319	-0.0423	-0.05383	-0.06321	-0.0729	-0.08487	-0.09321	-0.10309	-0.11235
1213.49	0.0045	-0.00774	-0.02138	-0.03724	-0.05362	-0.06976	-0.08384	-0.10069	-0.11576	-0.1287	-0.14216		1213.49	-0.03727	-0.03987	-0.04237	-0.04373	-0.04364	-0.04235	-0.04156	-0.04016	-0.03881	-0.037	-0.03442		1213.49	-0.01844	-0.02451	-0.03196	-0.04233	-0.05385	-0.06323	-0.07292	-0.08489	-0.09321	-0.10311	-0.11238
1213.97	0.00444	-0.0078	-0.02142	-0.03725	-0.05362	-0.06976	-0.08385	-0.1007	-0.11577	-0.12872	-0.14219		1213.97	-0.03731	-0.03996	-0.04238	-0.04375	-0.04361	-0.04234	-0.04156	-0.04013	-0.03881	-0.03704	-0.03443		1213.97	-0.01851	-0.02456	-0.032	-0.04235	-0.05387	-0.06326	-0.07293	-0.0849	-0.09322	-0.10312	-0.11241
1214.45	0.00437	-0.00785	-0.02146	-0.03726	-0.05362	-0.06975	-0.08386	-0.1007	-0.11577	-0.12874	-0.14222		1214.45	-0.03736	-0.04004	-0.04239	-0.04378	-0.04359	-0.04234	-0.04155	-0.0401	-0.03881	-0.03708	-0.03445		1214.45	-0.01859	-0.02461	-0.03205	-0.04237	-0.05388	-0.06328	-0.07294	-0.08492	-0.09322	-0.10313	-0.11244
1214.93	0.00431	-0.0079	-0.02148	-0.03727	-0.05361	-0.06975	-0.08386	-0.10071	-0.11577	-0.12877	-0.14226		1214.93	-0.0374	-0.04012	-0.0424	-0.04381	-0.04356	-0.04234	-0.04154	-0.04008	-0.03881	-0.03712	-0.03448		1214.93	-0.01866	-0.02466	-0.03209	-0.04239	-0.0539	-0.06329	-0.07294	-0.08493	-0.09323	-0.10314	-0.11247
1215.42	0.00424	-0.00794	-0.02151	-0.03728	-0.05359	-0.06975	-0.08386	-0.10072	-0.11577	-0.12879	-0.14229		1215.42	-0.03745	-0.0402	-0.04241	-0.04385	-0.04353	-0.04234	-0.04152	-0.04006	-0.0388	-0.03715	-0.03451		1215.42	-0.01873	-0.02471	-0.03212	-0.04241	-0.05391	-0.06331	-0.07294	-0.08495	-0.09323	-0.10315	-0.1125
1215.9	0.00416	-0.00798	-0.02153	-0.03729	-0.05358	-0.06974	-0.08386	-0.10073	-0.11577	-0.12882	-0.14232		1215.9	-0.03749	-0.04027	-0.04243	-0.04389	-0.0435	-0.04233	-0.04151	-0.04004	-0.03879	-0.03717	-0.03454		1215.9	-0.0188	-0.02477	-0.03216	-0.04243	-0.05392	-0.06332	-0.07295	-0.08496	-0.09323	-0.10316	-0.11253
1216.38	0.00409	-0.00801	-0.02154	-0.03731	-0.05356	-0.06973	-0.08385	-0.10074	-0.11577	-0.12884	-0.14235		1216.38	-0.03752	-0.04033	-0.04244	-0.04392	-0.04347	-0.04234	-0.0415	-0.04003	-0.03876	-0.03718	-0.03456		1216.38	-0.01888	-0.02482	-0.03219	-0.04246	-0.05393	-0.06333	-0.07295	-0.08498	-0.09323	-0.10316	-0.11255
1216.86	0.00402	-0.00804	-0.02156	-0.03733	-0.05354	-0.06971	-0.08384	-0.10075	-0.11577	-0.12886	-0.14238		1216.86	-0.03756	-0.04038	-0.04247	-0.04395	-0.04344	-0.04234	-0.04148	-0.04002	-0.03873	-0.03718	-0.03457		1216.86	-0.01895	-0.02488	-0.03223	-0.04248	-0.05394	-0.06334	-0.07295	-0.08499	-0.09323	-0.10317	-0.11257
1217.35	0.00395	-0.00807	-0.02156	-0.03736	-0.05353	-0.06969	-0.08382	-0.10076	-0.11578	-0.12888	-0.1424		1217.35	-0.03759	-0.04043	-0.04249	-0.04397	-0.04341	-0.04235	-0.04147	-0.04	-0.0387	-0.03716	-0.03457		1217.35	-0.01903	-0.02495	-0.03226	-0.04251	-0.05395	-0.06335	-0.07295	-0.085	-0.09324	-0.10318	-0.11259
1217.83	0.00389	-0.0081	-0.02157	-0.03738	-0.05351	-0.06966	-0.08381	-0.10076	-0.11579	-0.1289	-0.14241		1217.83	-0.03761	-0.04048	-0.04253	-0.04398	-0.04339	-0.04237	-0.04146	-0.03999	-0.03865	-0.03713	-0.03457		1217.83	-0.0191	-0.02501	-0.0323	-0.04253	-0.05397	-0.06337	-0.07295	-0.08501	-0.09324	-0.10319	-0.11261
1218.31	0.00383	-0.00813	-0.02158	-0.0374	-0.0535	-0.06964	-0.08379	-0.10075	-0.1158	-0.12891	-0.14243		1218.31	-0.03764	-0.04053	-0.04257	-0.044	-0.04337	-0.04239	-0.04146	-0.03998	-0.03861	-0.03709	-0.03456		1218.31	-0.01918	-0.02508	-0.03233	-0.04256	-0.05399	-0.06338	-0.07295	-0.08502	-0.09325	-0.1032	-0.11262
1218.79	0.00377	-0.00816	-0.02158	-0.03741	-0.05348	-0.06961	-0.08376	-0.10074	-0.1158	-0.12893	-0.14243		1218.79	-0.03766	-0.04059	-0.04262	-0.04401	-0.04336	-0.04241	-0.04146	-0.03997	-0.03856	-0.03705	-0.03455		1218.79	-0.01926	-0.02515	-0.03237	-0.0426	-0.05401	-0.06338	-0.07295	-0.08502	-0.09325	-0.10321	-0.11263
1219.27	0.00373	-0.00819	-0.02159	-0.03742	-0.05346	-0.06958	-0.08374	-0.10071	-0.11581	-0.12893	-0.14244		1219.27	-0.03769	-0.04065	-0.04268	-0.04401	-0.04334	-0.04244	-0.04147	-0.03997	-0.03851	-0.03701	-0.03454		1219.27	-0.01933	-0.02521	-0.03241	-0.04263	-0.05403	-0.06339	-0.07295	-0.08502	-0.09326	-0.10322	-0.11263
1219.76	0.00369	-0.00822	-0.0216	-0.03743	-0.05344	-0.06955	-0.08372	-0.10068	-0.11581	-0.12894	-0.14244		1219.76	-0.03771	-0.04072	-0.04274	-0.04402	-0.04333	-0.04247	-0.04149	-0.03997	-0.03845	-0.03697	-0.03453		1219.76	-0.01941	-0.02528	-0.03245	-0.04267	-0.05405	-0.0634	-0.07295	-0.08503	-0.09327	-0.10324	-0.11264
1220.24	0.00365	-0.00825	-0.02161	-0.03744	-0.05343	-0.06952	-0.0837	-0.10065	-0.1158	-0.12894	-0.14244		1220.24	-0.03774	-0.04078	-0.0428	-0.04402	-0.04333	-0.04251	-0.0415	-0.03997	-0.0384	-0.03692	-0.03452		1220.24	-0.01949	-0.02534	-0.0325	-0.0427	-0.05408	-0.0634	-0.07295	-0.08503	-0.09328	-0.10326	-0.11264
1220.72	0.00361	-0.00829	-0.02162	-0.03745	-0.05341	-0.0695	-0.08367	-0.10061	-0.11579	-0.12893	-0.14243		1220.72	-0.03778	-0.04085	-0.04287	-0.04402	-0.04332	-0.04254	-0.04152	-0.03998	-0.03836	-0.03687	-0.03451		1220.72	-0.01957	-0.02541	-0.03254	-0.04274	-0.05411	-0.06341	-0.07296	-0.08504	-0.09329	-0.10328	-0.11265
1221.2	0.00358	-0.00831	-0.02164	-0.03745	-0.0534	-0.06948	-0.08365	-0.10058	-0.11578	-0.12893	-0.14243		1221.2	-0.03782	-0.04091	-0.04293	-0.04402	-0.04331	-0.04258	-0.04153	-0.03999	-0.03832	-0.03683	-0.03451		1221.2	-0.01965	-0.02547	-0.03259	-0.04278	-0.05413	-0.06341	-0.07298	-0.08505	-0.09331	-0.1033	-0.11266
1221.68	0.00355	-0.00834	-0.02166	-0.03745	-0.05339	-0.06946	-0.08363	-0.10056	-0.11578	-0.12892	-0.14243		1221.68	-0.03787	-0.04098	-0.04298	-0.04403	-0.04331	-0.04261	-0.04154	-0.04001	-0.03829	-0.03679	-0.03451		1221.68	-0.01973	-0.02553	-0.03264	-0.04282	-0.05416	-0.06342	-0.07299	-0.08507	-0.09333	-0.10333	-0.11267
1222.17	0.00351	-0.00837	-0.02168	-0.03745	-0.05338	-0.06945	-0.08361	-0.10054	-0.11577	-0.1289	-0.14242		1222.17	-0.03792	-0.04104	-0.04304	-0.04404	-0.04332	-0.04265	-0.04156	-0.04003	-0.03827	-0.03676	-0.03451		1222.17	-0.01982	-0.0256	-0.03269	-0.04286	-0.05419	-0.06342	-0.07301	-0.08508	-0.09335	-0.10336	-0.11269
1222.65	0.00348	-0.00839	-0.0217	-0.03744	-0.05337	-0.06944	-0.08359	-0.10053	-0.11576	-0.12889	-0.14242		1222.65	-0.03799	-0.04111	-0.0431	-0.04407	-0.04333	-0.04268	-0.04157	-0.04005	-0.03827	-0.03674	-0.03453		1222.65	-0.01991	-0.02567	-0.03275	-0.0429	-0.05422	-0.06343	-0.07304	-0.08511	-0.09338	-0.1034	-0.11272
1223.13	0.00343	-0.00842	-0.02172	-0.03743	-0.05336	-0.06944	-0.08357	-0.10053	-0.11575	-0.12887	-0.14242		1223.13	-0.03808	-0.04119	-0.04316	-0.04411	-0.04336	-0.04272	-0.04158	-0.04008	-0.03829	-0.03673	-0.03455		1223.13	-0.02	-0.02574	-0.03281	-0.04295	-0.05424	-0.06344	-0.07307	-0.08513	-0.09341	-0.10344	-0.11275
1223.61	0.00339	-0.00844	-0.02175	-0.03742	-0.05334	-0.06944	-0.08356	-0.10054	-0.11574	-0.12885	-0.14242		1223.61	-0.03817	-0.04128	-0.04322	-0.04416	-0.0434	-0.04275	-0.0416	-0.0401	-0.03832	-0.03675	-0.03458		1223.61	-0.0201	-0.02582	-0.03287	-0.043	-0.05427	-0.06345	-0.07311	-0.08515	-0.09345	-0.10348	-0.11279
1224.09	0.00334	-0.00846	-0.02177	-0.03741	-0.05333	-0.06945	-0.08354	-0.10054	-0.11572	-0.12884	-0.14243		1224.09	-0.03828	-0.04137	-0.04329	-0.04423	-0.04345	-0.04278	-0.04162	-0.04012	-0.03836	-0.03678	-0.03461		1224.09	-0.02019	-0.02589	-0.03293	-0.04304	-0.0543	-0.06346	-0.07314	-0.08518	-0.09349	-0.10352	-0.11284
1224.58	0.00328	-0.00848	-0.0218	-0.0374	-0.05331	-0.06946	-0.08353	-0.10055	-0.1157	-0.12883	-0.14244		1224.58	-0.0384	-0.04147	-0.04335	-0.0443	-0.04351	-0.04282	-0.04163	-0.04013	-0.03841	-0.03683	-0.03465		1224.58	-0.02029	-0.02597	-0.03298	-0.04308	-0.05433	-0.06347	-0.07318	-0.0852	-0.09352	-0.10356	-0.1129
1225.06	0.00323	-0.00849	-0.02182	-0.03739	-0.0533	-0.06948	-0.08351	-0.10056	-0.11566	-0.12882	-0.14246		1225.06	-0.03853	-0.04156	-0.0434	-0.04437	-0.04357	-0.04284	-0.04165	-0.04014	-0.03846	-0.03689	-0.03469		1225.06	-0.02038	-0.02604	-0.03303	-0.04312	-0.05436	-0.06349	-0.07322	-0.08522	-0.09357	-0.1036	-0.11295
1225.54	0.00317	-0.00851	-0.02185	-0.03738	-0.05328	-0.06949	-0.08351	-0.10057	-0.11563	-0.12882	-0.14248		1225.54	-0.03864	-0.04163	-0.04345	-0.04444	-0.04362	-0.04285	-0.04165	-0.04015	-0.03851	-0.03696	-0.03473		1225.54	-0.02047	-0.02611	-0.03308	-0.04316	-0.05439	-0.06351	-0.07325	-0.08524	-0.09361	-0.10363	-0.11302
1226.02	0.0031	-0.00852	-0.02187	-0.03737	-0.05325	-0.06951	-0.0835	-0.10058	-0.11559	-0.12882	-0.1425		1226.02	-0.03875	-0.04169	-0.04348	-0.04448	-0.04366	-0.04286	-0.04164	-0.04014	-0.03854	-0.03702	-0.03475		1226.02	-0.02056	-0.02618	-0.03313	-0.0432	-0.05442	-0.06353	-0.07329	-0.08526	-0.09365	-0.10367	-0.11308
1226.51	0.00304	-0.00854	-0.0219	-0.03736	-0.05323	-0.06953	-0.08349	-0.10059	-0.11556	-0.12883	-0.14253		1226.51	-0.03885	-0.04173	-0.04349	-0.0445	-0.04369	-0.04285	-0.04162	-0.04013	-0.03856	-0.03707	-0.03476		1226.51	-0.02065	-0.02625	-0.03317	-0.04323	-0.05445	-0.06356	-0.07332	-0.08528	-0.09369	-0.1037	-0.11315
1226.99	0.00297	-0.00856	-0.02192	-0.03736	-0.05321	-0.06955	-0.08349	-0.1006	-0.11552	-0.12884	-0.14255		1226.99	-0.03892	-0.04174	-0.0435	-0.0445	-0.04371	-0.04282	-0.04158	-0.0401	-0.03856	-0.0371	-0.03476		1226.99	-0.02074	-0.02632	-0.03322	-0.04326	-0.05448	-0.0636	-0.07334	-0.0853	-0.09374	-0.10373	-0.11322
1227.47	0.0029	-0.00859	-0.02194	-0.03737	-0.0532	-0.06956	-0.08349	-0.10061	-0.1155	-0.12885	-0.14258		1227.47	-0.03898	-0.04174	-0.04349	-0.04448	-0.04371	-0.04279	-0.04153	-0.04006	-0.03854	-0.03711	-0.03473		1227.47	-0.02083	-0.02639	-0.03326	-0.04329	-0.05452	-0.06363	-0.07337	-0.08532	-0.09378	-0.10376	-0.11328
1227.95	0.00283	-0.00863	-0.02196	-0.03737	-0.05319	-0.06957	-0.0835	-0.10062	-0.11549	-0.12888	-0.1426		1227.95	-0.03901	-0.04172	-0.04347	-0.04444	-0.04369	-0.04275	-0.04147	-0.04002	-0.03851	-0.03711	-0.03469		1227.95	-0.02091	-0.02646	-0.03331	-0.04332	-0.05455	-0.06367	-0.07339	-0.08535	-0.09382	-0.10379	-0.11335
1228.43	0.00276	-0.00867	-0.02198	-0.03738	-0.05318	-0.06957	-0.0835	-0.10063	-0.11548	-0.1289	-0.14263		1228.43	-0.03904	-0.0417	-0.04345	-0.04439	-0.04366	-0.04271	-0.0414	-0.03997	-0.03848	-0.03709	-0.03464		1228.43	-0.02099	-0.02652	-0.03336	-0.04335	-0.05459	-0.06371	-0.07341	-0.08537	-0.09385	-0.10381	-0.11341
1228.92	0.0027	-0.00872	-0.022	-0.03739	-0.05319	-0.06957	-0.08351	-0.10063	-0.11548	-0.12892	-0.14264		1228.92	-0.03906	-0.04166	-0.04344	-0.04433	-0.04362	-0.04267	-0.04132	-0.03991	-0.03843	-0.03706	-0.03458		1228.92	-0.02107	-0.02659	-0.03341	-0.04338	-0.05462	-0.06375	-0.07343	-0.08539	-0.09388	-0.10384	-0.11346
1229.4	0.00264	-0.00878	-0.02202	-0.0374	-0.05319	-0.06956	-0.08351	-0.10063	-0.11549	-0.12895	-0.14266		1229.4	-0.03907	-0.04163	-0.04343	-0.04426	-0.04358	-0.04263	-0.04125	-0.03984	-0.03838	-0.03703	-0.03452		1229.4	-0.02114	-0.02665	-0.03346	-0.0434	-0.05465	-0.06378	-0.07344	-0.08541	-0.09391	-0.10386	-0.1135
1229.88	0.00258	-0.00884	-0.02203	-0.03742	-0.05319	-0.06954	-0.08352	-0.10063	-0.1155	-0.12897	-0.14266		1229.88	-0.03908	-0.0416	-0.04342	-0.0442	-0.04352	-0.04258	-0.04117	-0.03978	-0.03833	-0.03698	-0.03445		1229.88	-0.02121	-0.02671	-0.03351	-0.04343	-0.05467	-0.06381	-0.07345	-0.08543	-0.09393	-0.10387	-0.11354
1230.36	0.00254	-0.0089	-0.02204	-0.03743	-0.0532	-0.06952	-0.08352	-0.10062	-0.11551	-0.129	-0.14266		1230.36	-0.03908	-0.04157	-0.04342	-0.04414	-0.04346	-0.04254	-0.04109	-0.03971	-0.03827	-0.03694	-0.03439		1230.36	-0.02127	-0.02677	-0.03355	-0.04346	-0.05469	-0.06384	-0.07346	-0.08544	-0.09394	-0.10389	-0.11357
1230.84	0.0025	-0.00895	-0.02204	-0.03744	-0.0532	-0.06949	-0.08351	-0.1006	-0.11552	-0.12902	-0.14266		1230.84	-0.03908	-0.04154	-0.04341	-0.04408	-0.04339	-0.0425	-0.04101	-0.03965	-0.0382	-0.03689	-0.03432		1230.84	-0.02134	-0.02682	-0.0336	-0.0435	-0.05471	-0.06387	-0.07346	-0.08546	-0.09396	-0.10391	-0.11359
1231.33	0.00248	-0.009	-0.02204	-0.03745	-0.0532	-0.06945	-0.0835	-0.10058	-0.11552	-0.12903	-0.14265		1231.33	-0.03908	-0.04151	-0.0434	-0.04402	-0.04333	-0.04247	-0.04093	-0.03959	-0.03813	-0.03684	-0.03426		1231.33	-0.0214	-0.02687	-0.03365	-0.04353	-0.05472	-0.06389	-0.07347	-0.08548	-0.09397	-0.10393	-0.11361
1231.81	0.00246	-0.00903	-0.02203	-0.03745	-0.05319	-0.0694	-0.08349	-0.10055	-0.11551	-0.12904	-0.14264		1231.81	-0.03907	-0.04148	-0.04339	-0.04397	-0.04327	-0.04244	-0.04085	-0.03955	-0.03807	-0.03678	-0.03419		1231.81	-0.02146	-0.02693	-0.0337	-0.04357	-0.05474	-0.06392	-0.07348	-0.0855	-0.09399	-0.10395	-0.11363
1232.29	0.00246	-0.00906	-0.02202	-0.03744	-0.05317	-0.06934	-0.08347	-0.10052	-0.11549	-0.12905	-0.14262		1232.29	-0.03905	-0.04146	-0.04337	-0.04393	-0.04321	-0.04241	-0.04077	-0.03951	-0.03801	-0.03673	-0.03413		1232.29	-0.02153	-0.02698	-0.03375	-0.04362	-0.05476	-0.06394	-0.07349	-0.08553	-0.094	-0.10397	-0.11364
1232.77	0.00246	-0.00907	-0.022	-0.03742	-0.05315	-0.06929	-0.08344	-0.10048	-0.11547	-0.12905	-0.1426		1232.77	-0.03904	-0.04144	-0.04336	-0.0439	-0.04317	-0.0424	-0.04071	-0.03948	-0.03795	-0.03667	-0.03407		1232.77	-0.0216	-0.02704	-0.03381	-0.04368	-0.05478	-0.06397	-0.0735	-0.08555	-0.09402	-0.104	-0.11365
1233.26	0.00247	-0.00907	-0.02197	-0.0374	-0.05312	-0.06922	-0.08341	-0.10043	-0.11545	-0.12904	-0.14258		1233.26	-0.03903	-0.04144	-0.04334	-0.0439	-0.04314	-0.04238	-0.04066	-0.03946	-0.03791	-0.03663	-0.03403		1233.26	-0.02168	-0.02711	-0.03386	-0.04373	-0.05481	-0.064	-0.07352	-0.08558	-0.09404	-0.10403	-0.11367
1233.74	0.00249	-0.00906	-0.02194	-0.03736	-0.05308	-0.06916	-0.08337	-0.10038	-0.11541	-0.12903	-0.14256		1233.74	-0.03904	-0.04145	-0.04334	-0.04391	-0.04313	-0.04238	-0.04062	-0.03945	-0.03788	-0.03658	-0.03399		1233.74	-0.02175	-0.02718	-0.03392	-0.0438	-0.05484	-0.06403	-0.07353	-0.08561	-0.09407	-0.10406	-0.11368
1234.22	0.00252	-0.00904	-0.0219	-0.03732	-0.05303	-0.0691	-0.08333	-0.10032	-0.11538	-0.12902	-0.14255		1234.22	-0.03906	-0.04148	-0.04334	-0.04393	-0.04314	-0.04238	-0.04061	-0.03944	-0.03787	-0.03655	-0.03396		1234.22	-0.02184	-0.02725	-0.03398	-0.04386	-0.05487	-0.06405	-0.07355	-0.08564	-0.09409	-0.10409	-0.11369
1234.7	0.00254	-0.00902	-0.02187	-0.03728	-0.05299	-0.06904	-0.08328	-0.10025	-0.11534	-0.129	-0.14254		1234.7	-0.03909	-0.04153	-0.04336	-0.04398	-0.04316	-0.04239	-0.04062	-0.03944	-0.03786	-0.03652	-0.03393		1234.7	-0.02192	-0.02733	-0.03403	-0.04392	-0.0549	-0.06408	-0.07357	-0.08566	-0.09412	-0.10412	-0.11369
1235.18	0.00257	-0.009	-0.02183	-0.03724	-0.05294	-0.06898	-0.08324	-0.10018	-0.11531	-0.12899	-0.14253		1235.18	-0.03914	-0.04159	-0.04339	-0.04404	-0.04319	-0.04239	-0.04063	-0.03945	-0.03786	-0.0365	-0.03392		1235.18	-0.022	-0.02741	-0.03409	-0.04398	-0.05494	-0.0641	-0.07359	-0.08567	-0.09415	-0.10414	-0.11369
1235.66	0.00259	-0.00897	-0.02179	-0.0372	-0.05291	-0.06894	-0.08319	-0.10012	-0.11527	-0.12897	-0.14254		1235.66	-0.0392	-0.04167	-0.04342	-0.0441	-0.04324	-0.04239	-0.04066	-0.03945	-0.03786	-0.03649	-0.03391		1235.66	-0.02209	-0.02749	-0.03413	-0.04403	-0.05497	-0.06413	-0.07361	-0.08568	-0.09417	-0.10416	-0.11369
1236.15	0.00259	-0.00896	-0.02176	-0.03718	-0.05287	-0.06889	-0.08315	-0.10005	-0.11524	-0.12896	-0.14255		1236.15	-0.03928	-0.04176	-0.04347	-0.04416	-0.04329	-0.04239	-0.04069	-0.03946	-0.03786	-0.03649	-0.03391		1236.15	-0.02217	-0.02756	-0.03418	-0.04408	-0.05501	-0.06415	-0.07363	-0.08569	-0.0942	-0.10418	-0.11369
1236.63	0.00259	-0.00895	-0.02174	-0.03716	-0.05285	-0.06886	-0.08311	-0.1	-0.11522	-0.12894	-0.14257		1236.63	-0.03937	-0.04186	-0.04352	-0.04421	-0.04334	-0.04237	-0.04071	-0.03946	-0.03786	-0.03648	-0.0339		1236.63	-0.02225	-0.02764	-0.03422	-0.04413	-0.05505	-0.06418	-0.07365	-0.08569	-0.09422	-0.10419	-0.11368
1237.11	0.00258	-0.00894	-0.02172	-0.03715	-0.05283	-0.06884	-0.08308	-0.09995	-0.1152	-0.12893	-0.1426		1237.11	-0.03946	-0.04196	-0.04357	-0.04427	-0.04339	-0.04235	-0.04072	-0.03946	-0.03784	-0.03648	-0.0339		1237.11	-0.02234	-0.02771	-0.03426	-0.04417	-0.05508	-0.0642	-0.07367	-0.08569	-0.09425	-0.10419	-0.11368
1237.59	0.00256	-0.00895	-0.02171	-0.03714	-0.05283	-0.06882	-0.08306	-0.09992	-0.1152	-0.12892	-0.14263		1237.59	-0.03956	-0.04206	-0.04362	-0.04432	-0.04343	-0.04231	-0.04073	-0.03946	-0.03783	-0.03647	-0.03389		1237.59	-0.02241	-0.02777	-0.03429	-0.04421	-0.05512	-0.06422	-0.07369	-0.08569	-0.09426	-0.10419	-0.11368
1238.08	0.00252	-0.00896	-0.02172	-0.03714	-0.05283	-0.06881	-0.08304	-0.09991	-0.11522	-0.12892	-0.14267		1238.08	-0.03966	-0.04216	-0.04367	-0.04436	-0.04347	-0.04228	-0.04072	-0.03946	-0.03781	-0.03646	-0.03389		1238.08	-0.02249	-0.02784	-0.03433	-0.04424	-0.05515	-0.06425	-0.07371	-0.08569	-0.09428	-0.10419	-0.11367
1238.56	0.00248	-0.00899	-0.02173	-0.03715	-0.05284	-0.06882	-0.08304	-0.09991	-0.11524	-0.12892	-0.14272		1238.56	-0.03978	-0.04226	-0.04372	-0.04441	-0.04351	-0.04224	-0.04071	-0.03945	-0.03779	-0.03644	-0.0339		1238.56	-0.02256	-0.0279	-0.03437	-0.04427	-0.05518	-0.06427	-0.07372	-0.08569	-0.09429	-0.10418	-0.11367
1239.04	0.00242	-0.00902	-0.02175	-0.03716	-0.05286	-0.06883	-0.08304	-0.09992	-0.11529	-0.12893	-0.14277		1239.04	-0.0399	-0.04237	-0.04377	-0.04446	-0.04354	-0.0422	-0.0407	-0.03944	-0.03777	-0.03643	-0.03392		1239.04	-0.02264	-0.02796	-0.0344	-0.04429	-0.05521	-0.06429	-0.07373	-0.08569	-0.09429	-0.10417	-0.11367
1239.52	0.00235	-0.00907	-0.02179	-0.03717	-0.05288	-0.06885	-0.08305	-0.09995	-0.11534	-0.12893	-0.14283		1239.52	-0.04003	-0.04247	-0.04383	-0.04452	-0.04357	-0.04218	-0.04069	-0.03943	-0.03775	-0.03642	-0.03394		1239.52	-0.02271	-0.02803	-0.03444	-0.04432	-0.05524	-0.06431	-0.07374	-0.08569	-0.09428	-0.10416	-0.11367
1240	0.00228	-0.00912	-0.02183	-0.03719	-0.05292	-0.06887	-0.08306	-0.09999	-0.1154	-0.12895	-0.14288		1240	-0.04017	-0.04257	-0.0439	-0.04458	-0.0436	-0.04217	-0.04069	-0.03941	-0.03774	-0.03641	-0.03398		1240	-0.02277	-0.02809	-0.03448	-0.04434	-0.05526	-0.06433	-0.07376	-0.08569	-0.09428	-0.10415	-0.11367
1240.49	0.00219	-0.00918	-0.02188	-0.03722	-0.05296	-0.0689	-0.08309	-0.10004	-0.11546	-0.12896	-0.14293		1240.49	-0.04031	-0.04268	-0.04397	-0.04465	-0.04363	-0.04217	-0.04069	-0.0394	-0.03775	-0.03641	-0.03402		1240.49	-0.02284	-0.02815	-0.03453	-0.04436	-0.05528	-0.06435	-0.07377	-0.0857	-0.09426	-0.10413	-0.11366
1240.97	0.00211	-0.00924	-0.02193	-0.03725	-0.053	-0.06892	-0.08311	-0.10008	-0.11552	-0.12897	-0.14297		1240.97	-0.04046	-0.04277	-0.04404	-0.04472	-0.04365	-0.04219	-0.04069	-0.03938	-0.03776	-0.03641	-0.03407		1240.97	-0.0229	-0.02821	-0.03457	-0.04437	-0.05529	-0.06437	-0.07378	-0.0857	-0.09425	-0.10411	-0.11366
1241.45	0.00202	-0.0093	-0.02199	-0.03728	-0.05304	-0.06895	-0.08313	-0.10013	-0.11559	-0.12898	-0.143		1241.45	-0.04061	-0.04287	-0.04411	-0.0448	-0.04368	-0.04222	-0.0407	-0.03937	-0.03779	-0.03642	-0.03411		1241.45	-0.02296	-0.02827	-0.03462	-0.04439	-0.0553	-0.06438	-0.0738	-0.08571	-0.09423	-0.1041	-0.11366
1241.93	0.00193	-0.00936	-0.02205	-0.03732	-0.05308	-0.06897	-0.08316	-0.10018	-0.11564	-0.12899	-0.14302		1241.93	-0.04075	-0.04295	-0.04418	-0.04486	-0.0437	-0.04225	-0.04072	-0.03937	-0.03782	-0.03642	-0.03415		1241.93	-0.02302	-0.02833	-0.03467	-0.04441	-0.0553	-0.0644	-0.07381	-0.08571	-0.09421	-0.10408	-0.11365
1242.41	0.00185	-0.00942	-0.0221	-0.03736	-0.05311	-0.06899	-0.08317	-0.10022	-0.11569	-0.129	-0.14303		1242.41	-0.04087	-0.04302	-0.04423	-0.04492	-0.04372	-0.04229	-0.04074	-0.03937	-0.03785	-0.03643	-0.03417		1242.41	-0.02308	-0.02838	-0.03473	-0.04443	-0.05531	-0.06441	-0.07383	-0.08572	-0.0942	-0.10406	-0.11364
1242.9	0.00178	-0.00947	-0.02215	-0.03739	-0.05313	-0.069	-0.08319	-0.10026	-0.11573	-0.12901	-0.14303		1242.9	-0.04098	-0.04308	-0.04426	-0.04497	-0.04373	-0.04233	-0.04075	-0.03938	-0.03788	-0.03643	-0.03418		1242.9	-0.02315	-0.02843	-0.03478	-0.04446	-0.05531	-0.06443	-0.07385	-0.08572	-0.09418	-0.10404	-0.11363
1243.38	0.00172	-0.00952	-0.0222	-0.03741	-0.05315	-0.06901	-0.0832	-0.10029	-0.11575	-0.12901	-0.14301		1243.38	-0.04106	-0.04312	-0.04428	-0.045	-0.04373	-0.04236	-0.04077	-0.0394	-0.03791	-0.03643	-0.03416		1243.38	-0.02321	-0.02849	-0.03483	-0.04448	-0.05532	-0.06444	-0.07387	-0.08573	-0.09416	-0.10402	-0.11362
1243.86	0.00167	-0.00956	-0.02224	-0.03742	-0.05315	-0.06902	-0.0832	-0.10031	-0.11576	-0.129	-0.14298		1243.86	-0.04113	-0.04316	-0.04429	-0.04501	-0.04373	-0.04239	-0.0408	-0.03942	-0.03793	-0.03642	-0.03413		1243.86	-0.02328	-0.02854	-0.03489	-0.04452	-0.05533	-0.06445	-0.07388	-0.08573	-0.09414	-0.104	-0.1136
1244.34	0.00164	-0.00959	-0.02227	-0.03743	-0.05315	-0.06902	-0.08319	-0.10031	-0.11575	-0.129	-0.14294		1244.34	-0.04117	-0.04319	-0.0443	-0.04501	-0.04373	-0.04242	-0.04082	-0.03946	-0.03794	-0.03642	-0.03409		1244.34	-0.02334	-0.02859	-0.03494	-0.04455	-0.05534	-0.06446	-0.07389	-0.08573	-0.09411	-0.10398	-0.11358
1244.83	0.00162	-0.0096	-0.02229	-0.03742	-0.05313	-0.06901	-0.08318	-0.1003	-0.11572	-0.12899	-0.14289		1244.83	-0.0412	-0.04322	-0.0443	-0.045	-0.04372	-0.04244	-0.04085	-0.0395	-0.03796	-0.03642	-0.03404		1244.83	-0.0234	-0.02865	-0.03498	-0.04458	-0.05536	-0.06446	-0.0739	-0.08573	-0.09409	-0.10395	-0.11355
1245.31	0.00161	-0.00961	-0.0223	-0.0374	-0.05312	-0.06899	-0.08315	-0.10028	-0.11568	-0.12897	-0.14284		1245.31	-0.04123	-0.04325	-0.04431	-0.04498	-0.04372	-0.04247	-0.04089	-0.03954	-0.03798	-0.03642	-0.03399		1245.31	-0.02346	-0.0287	-0.03502	-0.04461	-0.05538	-0.06446	-0.0739	-0.08573	-0.09407	-0.10393	-0.11352
1245.79	0.00162	-0.00961	-0.02231	-0.03737	-0.05309	-0.06898	-0.08312	-0.10024	-0.11562	-0.12896	-0.14278		1245.79	-0.04124	-0.04328	-0.04434	-0.04496	-0.04373	-0.04249	-0.04093	-0.03959	-0.038	-0.03644	-0.03394		1245.79	-0.02352	-0.02876	-0.03506	-0.04465	-0.05539	-0.06447	-0.0739	-0.08572	-0.09405	-0.1039	-0.11348
1246.27	0.00163	-0.0096	-0.02231	-0.03734	-0.05307	-0.06895	-0.08309	-0.10019	-0.11556	-0.12893	-0.14271		1246.27	-0.04126	-0.04332	-0.04438	-0.04494	-0.04374	-0.04252	-0.04098	-0.03964	-0.03802	-0.03646	-0.0339		1246.27	-0.02358	-0.02881	-0.03509	-0.04468	-0.05541	-0.06447	-0.0739	-0.08571	-0.09403	-0.10387	-0.11343
1246.75	0.00164	-0.00959	-0.0223	-0.03731	-0.05305	-0.06892	-0.08304	-0.10013	-0.11549	-0.12891	-0.14264		1246.75	-0.04128	-0.04337	-0.04444	-0.04492	-0.04377	-0.04256	-0.04104	-0.03969	-0.03804	-0.03648	-0.03386		1246.75	-0.02364	-0.02886	-0.03512	-0.04471	-0.05543	-0.06447	-0.07389	-0.08569	-0.09401	-0.10385	-0.11339
1247.24	0.00166	-0.00957	-0.02228	-0.03727	-0.05302	-0.06888	-0.08299	-0.10006	-0.11543	-0.12887	-0.14256		1247.24	-0.0413	-0.04342	-0.04451	-0.04492	-0.0438	-0.04259	-0.04109	-0.03973	-0.03807	-0.0365	-0.03382		1247.24	-0.0237	-0.02891	-0.03515	-0.04473	-0.05545	-0.06447	-0.07388	-0.08567	-0.09399	-0.10382	-0.11333
1247.72	0.00167	-0.00956	-0.02226	-0.03724	-0.053	-0.06884	-0.08293	-0.09999	-0.11538	-0.12883	-0.14249		1247.72	-0.04133	-0.04348	-0.04459	-0.04492	-0.04383	-0.04262	-0.04114	-0.03977	-0.03809	-0.03653	-0.03379		1247.72	-0.02376	-0.02895	-0.03517	-0.04476	-0.05547	-0.06447	-0.07386	-0.08565	-0.09396	-0.1038	-0.11328
1248.2	0.00168	-0.00954	-0.02224	-0.03721	-0.05297	-0.0688	-0.08287	-0.09992	-0.11533	-0.12879	-0.14241		1248.2	-0.04137	-0.04354	-0.04467	-0.04493	-0.04386	-0.04265	-0.04118	-0.03981	-0.03811	-0.03655	-0.03377		1248.2	-0.02381	-0.02899	-0.03519	-0.04477	-0.05549	-0.06447	-0.07385	-0.08563	-0.09394	-0.10378	-0.11323
1248.68	0.00169	-0.00953	-0.02221	-0.03718	-0.05294	-0.06875	-0.08281	-0.09985	-0.11529	-0.12874	-0.14235		1248.68	-0.04141	-0.0436	-0.04474	-0.04496	-0.04389	-0.04267	-0.04121	-0.03983	-0.03812	-0.03656	-0.03375		1248.68	-0.02387	-0.02902	-0.03521	-0.04479	-0.05551	-0.06446	-0.07383	-0.08561	-0.09391	-0.10376	-0.11318
1249.16	0.0017	-0.00951	-0.02219	-0.03715	-0.05291	-0.06871	-0.08275	-0.09978	-0.11526	-0.12868	-0.14228		1249.16	-0.04146	-0.04366	-0.04481	-0.04499	-0.04392	-0.04267	-0.04123	-0.03985	-0.03812	-0.03657	-0.03373		1249.16	-0.02392	-0.02905	-0.03522	-0.0448	-0.05553	-0.06446	-0.0738	-0.08558	-0.09388	-0.10374	-0.11313
1249.65	0.00171	-0.0095	-0.02217	-0.03712	-0.05286	-0.06866	-0.0827	-0.09972	-0.11522	-0.12862	-0.14223		1249.65	-0.04152	-0.04371	-0.04487	-0.04503	-0.04394	-0.04267	-0.04124	-0.03986	-0.03812	-0.03656	-0.03373		1249.65	-0.02397	-0.02908	-0.03524	-0.04481	-0.05555	-0.06445	-0.07378	-0.08557	-0.09385	-0.10372	-0.11308
1250.13	0.00172	-0.00948	-0.02215	-0.03708	-0.05282	-0.06861	-0.08265	-0.09965	-0.11519	-0.12856	-0.14218		1250.13	-0.04158	-0.04376	-0.04491	-0.04508	-0.04396	-0.04266	-0.04124	-0.03986	-0.03811	-0.03655	-0.03373		1250.13	-0.02402	-0.0291	-0.03525	-0.04481	-0.05557	-0.06444	-0.07376	-0.08555	-0.09382	-0.10371	-0.11303
1250.61	0.00171	-0.00948	-0.02213	-0.03706	-0.05277	-0.06857	-0.0826	-0.09959	-0.11516	-0.12849	-0.14214		1250.61	-0.04164	-0.0438	-0.04494	-0.04514	-0.04398	-0.04263	-0.04124	-0.03985	-0.03811	-0.03654	-0.03374		1250.61	-0.02407	-0.02913	-0.03527	-0.04482	-0.05558	-0.06443	-0.07374	-0.08554	-0.09379	-0.10369	-0.11299
1251.09	0.0017	-0.00948	-0.02212	-0.03703	-0.05272	-0.06852	-0.08256	-0.09954	-0.11513	-0.12842	-0.14211		1251.09	-0.04171	-0.04384	-0.04497	-0.04521	-0.044	-0.04261	-0.04124	-0.03984	-0.0381	-0.03651	-0.03376		1251.09	-0.02412	-0.02915	-0.0353	-0.04482	-0.0556	-0.06442	-0.07372	-0.08553	-0.09377	-0.10368	-0.11296
1251.58	0.00168	-0.00948	-0.02211	-0.03702	-0.05267	-0.06848	-0.08253	-0.09949	-0.1151	-0.12835	-0.14208		1251.58	-0.04178	-0.04389	-0.04499	-0.04528	-0.04401	-0.04258	-0.04124	-0.03981	-0.0381	-0.03649	-0.03379		1251.58	-0.02417	-0.02918	-0.03532	-0.04483	-0.05561	-0.06441	-0.07371	-0.08553	-0.09375	-0.10367	-0.11293
1252.06	0.00164	-0.0095	-0.02211	-0.03701	-0.05263	-0.06843	-0.0825	-0.09944	-0.11508	-0.12828	-0.14206		1252.06	-0.04186	-0.04393	-0.04501	-0.04535	-0.04403	-0.04256	-0.04124	-0.03978	-0.03809	-0.03646	-0.03382		1252.06	-0.02422	-0.02921	-0.03536	-0.04483	-0.05562	-0.06441	-0.0737	-0.08552	-0.09373	-0.10367	-0.11291
1252.54	0.0016	-0.00953	-0.02211	-0.03701	-0.05261	-0.06839	-0.08247	-0.09941	-0.11507	-0.12821	-0.14205		1252.54	-0.04193	-0.04398	-0.04503	-0.04541	-0.04404	-0.04254	-0.04124	-0.03974	-0.03809	-0.03643	-0.03385		1252.54	-0.02427	-0.02925	-0.03539	-0.04484	-0.05563	-0.0644	-0.07369	-0.08553	-0.09371	-0.10367	-0.1129
1253.02	0.00154	-0.00956	-0.02212	-0.03703	-0.05259	-0.06834	-0.08245	-0.09938	-0.11506	-0.12814	-0.14203		1253.02	-0.04201	-0.04403	-0.04504	-0.04546	-0.04405	-0.04252	-0.04123	-0.0397	-0.03809	-0.0364	-0.03387		1253.02	-0.02432	-0.02928	-0.03543	-0.04486	-0.05564	-0.06439	-0.07369	-0.08553	-0.0937	-0.10367	-0.11289
1253.5	0.00149	-0.0096	-0.02213	-0.03704	-0.05257	-0.0683	-0.08244	-0.09937	-0.11504	-0.12807	-0.14201		1253.5	-0.04209	-0.04409	-0.04505	-0.0455	-0.04406	-0.0425	-0.04123	-0.03965	-0.03809	-0.03637	-0.03388		1253.5	-0.02437	-0.02931	-0.03548	-0.04487	-0.05565	-0.06439	-0.07369	-0.08553	-0.09368	-0.10367	-0.11289
1253.99	0.00143	-0.00965	-0.02215	-0.03706	-0.05256	-0.06826	-0.08242	-0.09936	-0.11503	-0.12801	-0.142		1253.99	-0.04216	-0.04414	-0.04506	-0.04552	-0.04407	-0.04249	-0.04122	-0.03961	-0.03808	-0.03634	-0.03388		1253.99	-0.02442	-0.02934	-0.03552	-0.04489	-0.05566	-0.06438	-0.07369	-0.08554	-0.09367	-0.10367	-0.11289
1254.47	0.00138	-0.00969	-0.02216	-0.03707	-0.05256	-0.06822	-0.08241	-0.09935	-0.115	-0.12795	-0.14198		1254.47	-0.04222	-0.0442	-0.04507	-0.04552	-0.04407	-0.04247	-0.04121	-0.03956	-0.03806	-0.03632	-0.03388		1254.47	-0.02447	-0.02936	-0.03556	-0.04492	-0.05567	-0.06438	-0.0737	-0.08555	-0.09366	-0.10367	-0.11289
1254.95	0.00134	-0.00973	-0.02218	-0.03709	-0.05255	-0.06819	-0.0824	-0.09935	-0.11497	-0.1279	-0.14196		1254.95	-0.04227	-0.04425	-0.04507	-0.0455	-0.04408	-0.04245	-0.04119	-0.03952	-0.03805	-0.03629	-0.03387		1254.95	-0.02452	-0.02939	-0.0356	-0.04494	-0.05568	-0.06438	-0.0737	-0.08556	-0.09365	-0.10366	-0.11289
1255.43	0.00131	-0.00977	-0.02221	-0.03709	-0.05254	-0.06816	-0.0824	-0.09935	-0.11492	-0.12786	-0.14193		1255.43	-0.04232	-0.0443	-0.04508	-0.04546	-0.04408	-0.04243	-0.04116	-0.03948	-0.03802	-0.03627	-0.03385		1255.43	-0.02457	-0.02942	-0.03563	-0.04496	-0.05569	-0.06438	-0.07371	-0.08556	-0.09364	-0.10366	-0.11289
1255.91	0.00128	-0.0098	-0.02223	-0.03709	-0.05253	-0.06814	-0.08239	-0.09935	-0.11486	-0.12783	-0.1419		1255.91	-0.04235	-0.04433	-0.04509	-0.04541	-0.04408	-0.04241	-0.04112	-0.03945	-0.038	-0.03626	-0.03383		1255.91	-0.02462	-0.02945	-0.03566	-0.04498	-0.0557	-0.06438	-0.07372	-0.08557	-0.09363	-0.10364	-0.11289
1256.4	0.00126	-0.00983	-0.02225	-0.03708	-0.05251	-0.06811	-0.08238	-0.09934	-0.1148	-0.1278	-0.14187		1256.4	-0.04237	-0.04436	-0.0451	-0.04535	-0.04408	-0.04239	-0.04108	-0.03942	-0.03797	-0.03624	-0.0338		1256.4	-0.02466	-0.02948	-0.03568	-0.045	-0.0557	-0.06438	-0.07372	-0.08557	-0.09362	-0.10363	-0.11288
1256.88	0.00125	-0.00985	-0.02228	-0.03707	-0.0525	-0.06809	-0.08236	-0.09933	-0.11474	-0.12778	-0.14183		1256.88	-0.04238	-0.04438	-0.04512	-0.0453	-0.04409	-0.04238	-0.04103	-0.03939	-0.03794	-0.03624	-0.03378		1256.88	-0.0247	-0.02951	-0.0357	-0.04502	-0.0557	-0.06439	-0.07372	-0.08557	-0.09361	-0.10361	-0.11288
1257.36	0.00123	-0.00986	-0.02229	-0.03706	-0.05248	-0.06807	-0.08234	-0.09931	-0.11468	-0.12777	-0.14178		1257.36	-0.04239	-0.04439	-0.04515	-0.04525	-0.04411	-0.04237	-0.04098	-0.03937	-0.03791	-0.03623	-0.03376		1257.36	-0.02473	-0.02953	-0.03572	-0.04504	-0.0557	-0.06439	-0.07372	-0.08556	-0.09361	-0.10359	-0.11286
1257.84	0.00122	-0.00987	-0.02231	-0.03704	-0.05246	-0.06806	-0.08232	-0.0993	-0.11463	-0.12775	-0.14173		1257.84	-0.04238	-0.04439	-0.04518	-0.04521	-0.04413	-0.04237	-0.04093	-0.03935	-0.03788	-0.03623	-0.03375		1257.84	-0.02476	-0.02956	-0.03574	-0.04505	-0.0557	-0.06439	-0.07371	-0.08555	-0.0936	-0.10356	-0.11285
1258.33	0.0012	-0.00988	-0.02232	-0.03703	-0.05244	-0.06804	-0.08229	-0.09928	-0.11459	-0.12774	-0.14166		1258.33	-0.04238	-0.04438	-0.04521	-0.04518	-0.04415	-0.04237	-0.04088	-0.03934	-0.03784	-0.03623	-0.03373		1258.33	-0.02479	-0.02958	-0.03575	-0.04507	-0.05569	-0.06438	-0.0737	-0.08552	-0.09359	-0.10353	-0.11283
1258.81	0.00118	-0.00989	-0.02233	-0.03703	-0.05242	-0.06803	-0.08226	-0.09927	-0.11455	-0.12772	-0.1416		1258.81	-0.04236	-0.04437	-0.04524	-0.04516	-0.04418	-0.04238	-0.04083	-0.03933	-0.03781	-0.03623	-0.03372		1258.81	-0.02481	-0.0296	-0.03576	-0.04507	-0.05569	-0.06438	-0.07368	-0.0855	-0.09357	-0.1035	-0.1128
1259.29	0.00116	-0.00991	-0.02234	-0.03702	-0.0524	-0.06802	-0.08222	-0.09925	-0.11453	-0.12771	-0.14153		1259.29	-0.04235	-0.04435	-0.04525	-0.04515	-0.0442	-0.04238	-0.04078	-0.03933	-0.03778	-0.03623	-0.03371		1259.29	-0.02483	-0.02961	-0.03576	-0.04508	-0.05568	-0.06437	-0.07367	-0.08547	-0.09356	-0.10347	-0.11277
1259.77	0.00114	-0.00992	-0.02235	-0.03702	-0.05239	-0.06801	-0.08218	-0.09924	-0.1145	-0.12769	-0.14146		1259.77	-0.04233	-0.04432	-0.04524	-0.04516	-0.04421	-0.04238	-0.04073	-0.03933	-0.03774	-0.03623	-0.0337		1259.77	-0.02485	-0.02963	-0.03576	-0.04508	-0.05567	-0.06436	-0.07365	-0.08544	-0.09354	-0.10344	-0.11274
1260.25	0.00112	-0.00993	-0.02235	-0.03701	-0.05237	-0.068	-0.08214	-0.09922	-0.11448	-0.12766	-0.14139		1260.25	-0.0423	-0.04429	-0.04522	-0.04517	-0.04422	-0.04238	-0.04069	-0.03934	-0.03771	-0.03622	-0.03369		1260.25	-0.02486	-0.02964	-0.03576	-0.04507	-0.05566	-0.06434	-0.07363	-0.08541	-0.09351	-0.1034	-0.1127
1260.73	0.0011	-0.00994	-0.02235	-0.037	-0.05235	-0.068	-0.0821	-0.0992	-0.11445	-0.12763	-0.14132		1260.73	-0.04228	-0.04425	-0.04519	-0.04519	-0.04421	-0.04236	-0.04064	-0.03934	-0.03768	-0.0362	-0.03368		1260.73	-0.02488	-0.02965	-0.03576	-0.04506	-0.05565	-0.06433	-0.0736	-0.08538	-0.09348	-0.10336	-0.11266
1261.22	0.00108	-0.00995	-0.02235	-0.03699	-0.05234	-0.06799	-0.08206	-0.09918	-0.11442	-0.1276	-0.14126		1261.22	-0.04227	-0.0442	-0.04515	-0.04521	-0.0442	-0.04234	-0.0406	-0.03935	-0.03765	-0.03618	-0.03366		1261.22	-0.02489	-0.02966	-0.03576	-0.04505	-0.05565	-0.06431	-0.07358	-0.08535	-0.09345	-0.10332	-0.11262
1261.7	0.00106	-0.00997	-0.02235	-0.03698	-0.05233	-0.06799	-0.08202	-0.09915	-0.11438	-0.12756	-0.1412		1261.7	-0.04225	-0.04415	-0.0451	-0.04523	-0.04418	-0.04232	-0.04055	-0.03935	-0.03762	-0.03615	-0.03365		1261.7	-0.0249	-0.02967	-0.03576	-0.04504	-0.05564	-0.06429	-0.07356	-0.08532	-0.09341	-0.10328	-0.11258
1262.18	0.00103	-0.00998	-0.02235	-0.03697	-0.05232	-0.06799	-0.08198	-0.09911	-0.11434	-0.12752	-0.14114		1262.18	-0.04224	-0.0441	-0.04504	-0.04525	-0.04415	-0.04229	-0.04052	-0.03935	-0.03759	-0.03612	-0.03363		1262.18	-0.02491	-0.02968	-0.03576	-0.04503	-0.05564	-0.06428	-0.07353	-0.08529	-0.09338	-0.10324	-0.11254
1262.66	0.00101	-0.01	-0.02235	-0.03696	-0.05232	-0.06799	-0.08194	-0.09908	-0.1143	-0.12747	-0.14108		1262.66	-0.04223	-0.04406	-0.04499	-0.04527	-0.04412	-0.04226	-0.04049	-0.03934	-0.03756	-0.03608	-0.03361		1262.66	-0.02492	-0.02969	-0.03576	-0.04502	-0.05563	-0.06426	-0.07351	-0.08526	-0.09335	-0.1032	-0.11251
1263.15	0.000974315	-0.01002	-0.02235	-0.03696	-0.05233	-0.06799	-0.08191	-0.09905	-0.11426	-0.12742	-0.14103		1263.15	-0.04222	-0.04401	-0.04494	-0.04527	-0.04408	-0.04224	-0.04047	-0.03933	-0.03753	-0.03604	-0.03358		1263.15	-0.02493	-0.0297	-0.03577	-0.04501	-0.05563	-0.06425	-0.07348	-0.08524	-0.09331	-0.10317	-0.11247
1263.63	0.000938793	-0.01004	-0.02235	-0.03695	-0.05234	-0.06799	-0.08188	-0.09902	-0.11422	-0.12737	-0.14098		1263.63	-0.04221	-0.04396	-0.0449	-0.04527	-0.04404	-0.04222	-0.04045	-0.0393	-0.03749	-0.036	-0.03355		1263.63	-0.02493	-0.02971	-0.03577	-0.04501	-0.05562	-0.06424	-0.07346	-0.08521	-0.09328	-0.10313	-0.11244
1264.11	0.000900546	-0.01007	-0.02236	-0.03695	-0.05236	-0.06799	-0.08186	-0.099	-0.11418	-0.12731	-0.14093		1264.11	-0.0422	-0.04392	-0.04485	-0.04525	-0.04399	-0.0422	-0.04044	-0.03927	-0.03746	-0.03597	-0.03352		1264.11	-0.02494	-0.02971	-0.03577	-0.04501	-0.05562	-0.06422	-0.07343	-0.08518	-0.09325	-0.10309	-0.11241
1264.59	0.00086058	-0.0101	-0.02236	-0.03695	-0.05239	-0.068	-0.08184	-0.09897	-0.11414	-0.12725	-0.14088		1264.59	-0.04218	-0.04388	-0.04481	-0.04522	-0.04394	-0.04219	-0.04043	-0.03922	-0.03742	-0.03593	-0.03348		1264.59	-0.02493	-0.02971	-0.03577	-0.04502	-0.05561	-0.06421	-0.07341	-0.08515	-0.09322	-0.10306	-0.11237
1265.07	0.000819614	-0.01013	-0.02237	-0.03695	-0.05241	-0.068	-0.08183	-0.09895	-0.1141	-0.1272	-0.14083		1265.07	-0.04216	-0.04383	-0.04477	-0.04518	-0.04389	-0.04218	-0.04041	-0.03917	-0.03739	-0.03589	-0.03344		1265.07	-0.02493	-0.0297	-0.03576	-0.04502	-0.0556	-0.0642	-0.07338	-0.08513	-0.09319	-0.10302	-0.11234
1265.56	0.000777918	-0.01016	-0.02238	-0.03696	-0.05243	-0.06801	-0.08183	-0.09893	-0.11406	-0.12715	-0.14079		1265.56	-0.04213	-0.04379	-0.04473	-0.04513	-0.04383	-0.04216	-0.0404	-0.0391	-0.03735	-0.03584	-0.03339		1265.56	-0.02493	-0.0297	-0.03575	-0.04502	-0.05559	-0.06419	-0.07336	-0.0851	-0.09316	-0.10299	-0.11232
1266.04	0.000735314	-0.01019	-0.02239	-0.03697	-0.05245	-0.06803	-0.08182	-0.09891	-0.11401	-0.1271	-0.14074		1266.04	-0.0421	-0.04373	-0.04469	-0.04507	-0.04376	-0.04214	-0.04037	-0.03902	-0.03731	-0.03579	-0.03333		1266.04	-0.02492	-0.02969	-0.03573	-0.04503	-0.05557	-0.06418	-0.07334	-0.08507	-0.09313	-0.10295	-0.11229
1266.52	0.000691426	-0.01022	-0.02241	-0.03699	-0.05246	-0.06804	-0.08183	-0.09889	-0.11397	-0.12705	-0.1407		1266.52	-0.04205	-0.04367	-0.04466	-0.045	-0.04369	-0.0421	-0.04033	-0.03893	-0.03727	-0.03573	-0.03327		1266.52	-0.02491	-0.02968	-0.03572	-0.04503	-0.05556	-0.06417	-0.07332	-0.08503	-0.09311	-0.10292	-0.11226
1267	0.000645892	-0.01026	-0.02243	-0.03701	-0.05247	-0.06806	-0.08183	-0.09887	-0.11394	-0.12701	-0.14066		1267	-0.04199	-0.0436	-0.04462	-0.04493	-0.04361	-0.04205	-0.04028	-0.03884	-0.03722	-0.03567	-0.03321		1267	-0.0249	-0.02968	-0.0357	-0.04503	-0.05554	-0.06417	-0.0733	-0.085	-0.09308	-0.10288	-0.11224
1267.48	0.000598616	-0.01029	-0.02245	-0.03703	-0.05247	-0.06808	-0.08185	-0.09885	-0.11391	-0.12697	-0.14062		1267.48	-0.04192	-0.04352	-0.04459	-0.04485	-0.04352	-0.04199	-0.04022	-0.03874	-0.03716	-0.0356	-0.03313		1267.48	-0.02489	-0.02967	-0.03568	-0.04503	-0.05552	-0.06416	-0.07328	-0.08497	-0.09306	-0.10285	-0.11221
1267.97	0.000549896	-0.01033	-0.02247	-0.03706	-0.05248	-0.06811	-0.08186	-0.09884	-0.11389	-0.12694	-0.14058		1267.97	-0.04185	-0.04344	-0.04455	-0.04477	-0.04343	-0.04192	-0.04015	-0.03865	-0.03709	-0.03552	-0.03306		1267.97	-0.02488	-0.02967	-0.03567	-0.04503	-0.0555	-0.06415	-0.07326	-0.08494	-0.09303	-0.10282	-0.11219
1268.45	0.000500431	-0.01036	-0.02249	-0.03709	-0.05248	-0.06813	-0.08187	-0.09882	-0.11387	-0.12691	-0.14055		1268.45	-0.04177	-0.04335	-0.04453	-0.04469	-0.04333	-0.04184	-0.04008	-0.03855	-0.03702	-0.03545	-0.03299		1268.45	-0.02487	-0.02966	-0.03565	-0.04503	-0.05547	-0.06415	-0.07324	-0.08491	-0.09301	-0.10278	-0.11217
1268.93	0.000451339	-0.0104	-0.02252	-0.03713	-0.05248	-0.06815	-0.08188	-0.0988	-0.11387	-0.12688	-0.14051		1268.93	-0.04169	-0.04327	-0.04451	-0.04462	-0.04324	-0.04177	-0.04	-0.03846	-0.03694	-0.03538	-0.03293		1268.93	-0.02486	-0.02966	-0.03564	-0.04502	-0.05545	-0.06414	-0.07322	-0.08488	-0.09299	-0.10275	-0.11215
1269.41	0.000404127	-0.01043	-0.02254	-0.03716	-0.05248	-0.06817	-0.08189	-0.09878	-0.11386	-0.12685	-0.14048		1269.41	-0.04162	-0.04321	-0.0445	-0.04457	-0.04316	-0.04171	-0.03994	-0.03839	-0.03686	-0.03532	-0.03287		1269.41	-0.02486	-0.02966	-0.03562	-0.04502	-0.05543	-0.06413	-0.0732	-0.08485	-0.09297	-0.10272	-0.11213
1269.9	0.000360664	-0.01047	-0.02256	-0.03719	-0.05247	-0.06818	-0.0819	-0.09876	-0.11386	-0.12682	-0.14045		1269.9	-0.04156	-0.04316	-0.0445	-0.04453	-0.04309	-0.04166	-0.03988	-0.03832	-0.03679	-0.03528	-0.03283		1269.9	-0.02485	-0.02966	-0.03561	-0.04501	-0.05541	-0.06412	-0.07318	-0.08482	-0.09295	-0.10269	-0.11211
1270.38	0.000323032	-0.01049	-0.02257	-0.03721	-0.05247	-0.0682	-0.08191	-0.09873	-0.11386	-0.12679	-0.14042		1270.38	-0.04151	-0.04313	-0.04451	-0.04451	-0.04303	-0.04163	-0.03984	-0.03827	-0.03673	-0.03524	-0.0328		1270.38	-0.02485	-0.02967	-0.0356	-0.045	-0.05539	-0.06412	-0.07317	-0.08479	-0.09292	-0.10267	-0.11209
1270.86	0.000293313	-0.01051	-0.02259	-0.03724	-0.05247	-0.06821	-0.08191	-0.0987	-0.11385	-0.12676	-0.1404		1270.86	-0.04147	-0.04312	-0.04452	-0.0445	-0.04298	-0.04161	-0.03981	-0.03823	-0.03667	-0.03522	-0.03277		1270.86	-0.02486	-0.02967	-0.03559	-0.04499	-0.05538	-0.06411	-0.07315	-0.08477	-0.0929	-0.10265	-0.11206
1271.34	0.000273186	-0.01052	-0.0226	-0.03725	-0.05247	-0.06821	-0.08191	-0.09866	-0.11383	-0.12673	-0.14038		1271.34	-0.04145	-0.04313	-0.04455	-0.04451	-0.04295	-0.0416	-0.03979	-0.03821	-0.03663	-0.0352	-0.03276		1271.34	-0.02486	-0.02967	-0.03559	-0.04497	-0.05537	-0.0641	-0.07315	-0.08476	-0.09288	-0.10264	-0.11204
1271.82	0.000263556	-0.01053	-0.0226	-0.03726	-0.05246	-0.06821	-0.08191	-0.09862	-0.11381	-0.1267	-0.14036		1271.82	-0.04144	-0.04316	-0.04457	-0.04453	-0.04293	-0.0416	-0.03979	-0.0382	-0.0366	-0.0352	-0.03275		1271.82	-0.02487	-0.02968	-0.03559	-0.04496	-0.05537	-0.0641	-0.07315	-0.08475	-0.09287	-0.10263	-0.11201
1272.31	0.000264312	-0.01052	-0.0226	-0.03726	-0.05245	-0.0682	-0.0819	-0.09857	-0.11378	-0.12666	-0.14034		1272.31	-0.04144	-0.0432	-0.04461	-0.04454	-0.04292	-0.0416	-0.0398	-0.0382	-0.03657	-0.0352	-0.03275		1272.31	-0.02487	-0.02968	-0.03559	-0.04495	-0.05538	-0.0641	-0.07315	-0.08475	-0.09285	-0.10262	-0.11198
1272.79	0.000274262	-0.01051	-0.0226	-0.03726	-0.05244	-0.06819	-0.08189	-0.09852	-0.11374	-0.12663	-0.14032		1272.79	-0.04146	-0.04325	-0.04464	-0.04457	-0.04293	-0.04162	-0.03982	-0.03821	-0.03656	-0.03521	-0.03275		1272.79	-0.02488	-0.02969	-0.0356	-0.04493	-0.0554	-0.0641	-0.07316	-0.08475	-0.09284	-0.10262	-0.11196
1273.27	0.000291397	-0.01048	-0.02259	-0.03725	-0.05243	-0.06817	-0.08187	-0.09847	-0.1137	-0.12659	-0.1403		1273.27	-0.04148	-0.0433	-0.04467	-0.04459	-0.04295	-0.04163	-0.03986	-0.03823	-0.03655	-0.03522	-0.03275		1273.27	-0.02489	-0.02969	-0.03561	-0.04493	-0.05542	-0.06411	-0.07317	-0.08476	-0.09283	-0.10262	-0.11193
1273.75	0.000313335	-0.01046	-0.02257	-0.03723	-0.05242	-0.06815	-0.08185	-0.09843	-0.11365	-0.12656	-0.14027		1273.75	-0.04151	-0.04336	-0.04471	-0.04461	-0.04297	-0.04166	-0.0399	-0.03826	-0.03655	-0.03524	-0.03275		1273.75	-0.02489	-0.0297	-0.03562	-0.04492	-0.05544	-0.06412	-0.07319	-0.08477	-0.09283	-0.10263	-0.1119
1274.23	0.000337822	-0.01043	-0.02255	-0.03722	-0.05241	-0.06813	-0.08183	-0.09839	-0.11361	-0.12652	-0.14024		1274.23	-0.04154	-0.04342	-0.04473	-0.04462	-0.04301	-0.04168	-0.03995	-0.03828	-0.03655	-0.03526	-0.03276		1274.23	-0.0249	-0.0297	-0.03564	-0.04492	-0.05547	-0.06413	-0.0732	-0.08479	-0.09283	-0.10263	-0.11188
1274.72	0.000363053	-0.01041	-0.02253	-0.0372	-0.0524	-0.0681	-0.0818	-0.09836	-0.11356	-0.12648	-0.14021		1274.72	-0.04157	-0.04348	-0.04476	-0.04464	-0.04305	-0.0417	-0.04001	-0.0383	-0.03656	-0.03528	-0.03277		1274.72	-0.02491	-0.02971	-0.03566	-0.04492	-0.05549	-0.06414	-0.07322	-0.08481	-0.09284	-0.10264	-0.11185
1275.2	0.000387871	-0.01038	-0.02251	-0.03719	-0.0524	-0.06807	-0.08177	-0.09833	-0.11351	-0.12643	-0.14017		1275.2	-0.0416	-0.04354	-0.04477	-0.04465	-0.04309	-0.04172	-0.04006	-0.03832	-0.03657	-0.0353	-0.03278		1275.2	-0.02492	-0.02971	-0.03568	-0.04493	-0.05552	-0.06416	-0.07324	-0.08483	-0.09285	-0.10264	-0.11183
1275.68	0.000411597	-0.01036	-0.02248	-0.03718	-0.05239	-0.06804	-0.08174	-0.09832	-0.11346	-0.12639	-0.14012		1275.68	-0.04161	-0.04359	-0.04477	-0.04466	-0.04312	-0.04174	-0.04011	-0.03834	-0.03659	-0.03531	-0.03279		1275.68	-0.02492	-0.02971	-0.0357	-0.04494	-0.05554	-0.06417	-0.07326	-0.08484	-0.09286	-0.10264	-0.11181
1276.16	0.000433818	-0.01033	-0.02245	-0.03717	-0.05238	-0.06801	-0.08171	-0.09831	-0.11342	-0.12635	-0.14007		1276.16	-0.04163	-0.04363	-0.04475	-0.04467	-0.04315	-0.04174	-0.04014	-0.03835	-0.0366	-0.03532	-0.0328		1276.16	-0.02493	-0.02971	-0.03572	-0.04495	-0.05556	-0.06418	-0.07327	-0.08485	-0.09287	-0.10265	-0.11179
1276.64	0.000454126	-0.01031	-0.02243	-0.03716	-0.05236	-0.06799	-0.08168	-0.0983	-0.11338	-0.1263	-0.14002		1276.64	-0.04163	-0.04366	-0.04473	-0.04468	-0.04315	-0.04173	-0.04016	-0.03835	-0.0366	-0.03532	-0.03281		1276.64	-0.02494	-0.02971	-0.03573	-0.04496	-0.05558	-0.06419	-0.07329	-0.08486	-0.09289	-0.10265	-0.11177
1277.13	0.000472032	-0.01029	-0.0224	-0.03715	-0.05235	-0.06796	-0.08165	-0.0983	-0.11335	-0.12626	-0.13996		1277.13	-0.04163	-0.04367	-0.04468	-0.04468	-0.04315	-0.0417	-0.04017	-0.03835	-0.03661	-0.03531	-0.03282		1277.13	-0.02494	-0.02971	-0.03575	-0.04497	-0.05559	-0.0642	-0.0733	-0.08487	-0.0929	-0.10265	-0.11176
1277.61	0.00048699	-0.01026	-0.02238	-0.03714	-0.05233	-0.06794	-0.08163	-0.0983	-0.11332	-0.12622	-0.1399		1277.61	-0.04163	-0.04368	-0.04463	-0.04467	-0.04312	-0.04166	-0.04016	-0.03834	-0.03662	-0.0353	-0.03281		1277.61	-0.02495	-0.02972	-0.03576	-0.04499	-0.0556	-0.06421	-0.07332	-0.08488	-0.09291	-0.10266	-0.11175
1278.09	0.000498547	-0.01024	-0.02236	-0.03714	-0.05232	-0.06793	-0.0816	-0.0983	-0.1133	-0.12618	-0.13984		1278.09	-0.04162	-0.04368	-0.04457	-0.04467	-0.04309	-0.04161	-0.04015	-0.03832	-0.03662	-0.03528	-0.03281		1278.09	-0.02496	-0.02972	-0.03577	-0.04501	-0.05561	-0.06422	-0.07333	-0.08488	-0.09292	-0.10266	-0.11174
1278.57	0.00050648	-0.01022	-0.02234	-0.03713	-0.05231	-0.06792	-0.08158	-0.0983	-0.11329	-0.12614	-0.13978		1278.57	-0.04161	-0.04367	-0.04451	-0.04466	-0.04304	-0.04155	-0.04012	-0.0383	-0.03662	-0.03526	-0.03279		1278.57	-0.02497	-0.02973	-0.03578	-0.04504	-0.05562	-0.06423	-0.07334	-0.08489	-0.09293	-0.10266	-0.11175
1279.06	0.000510839	-0.0102	-0.02233	-0.03713	-0.05229	-0.06791	-0.08156	-0.0983	-0.11328	-0.12611	-0.13972		1279.06	-0.04159	-0.04365	-0.04445	-0.04465	-0.04299	-0.04149	-0.04008	-0.03827	-0.03662	-0.03524	-0.03278		1279.06	-0.02498	-0.02973	-0.03579	-0.04506	-0.05562	-0.06424	-0.07335	-0.08489	-0.09294	-0.10267	-0.11175
1279.54	0.00051187	-0.01019	-0.02232	-0.03712	-0.05228	-0.06791	-0.08155	-0.0983	-0.11327	-0.12607	-0.13967		1279.54	-0.04158	-0.04363	-0.0444	-0.04463	-0.04294	-0.04143	-0.04005	-0.03825	-0.03662	-0.03521	-0.03276		1279.54	-0.02499	-0.02974	-0.0358	-0.04508	-0.05562	-0.06425	-0.07336	-0.08489	-0.09295	-0.10267	-0.11176
1280.02	0.000509818	-0.01018	-0.02231	-0.03711	-0.05227	-0.06791	-0.08154	-0.0983	-0.11327	-0.12605	-0.13963		1280.02	-0.04157	-0.04361	-0.04435	-0.04461	-0.04289	-0.04137	-0.04001	-0.03822	-0.03662	-0.03519	-0.03274		1280.02	-0.02501	-0.02975	-0.03581	-0.0451	-0.05562	-0.06425	-0.07337	-0.08489	-0.09296	-0.10266	-0.11177
1280.5	0.000504788	-0.01017	-0.02232	-0.03711	-0.05226	-0.06792	-0.08154	-0.09829	-0.11326	-0.12603	-0.1396		1280.5	-0.04155	-0.04358	-0.04431	-0.04459	-0.04284	-0.04133	-0.03997	-0.03819	-0.03661	-0.03517	-0.03272		1280.5	-0.02503	-0.02976	-0.03581	-0.04512	-0.05561	-0.06426	-0.07338	-0.08489	-0.09297	-0.10266	-0.11178
1280.98	0.000496719	-0.01016	-0.02233	-0.0371	-0.05225	-0.06794	-0.08155	-0.09829	-0.11327	-0.12602	-0.13958		1280.98	-0.04154	-0.04355	-0.04428	-0.04456	-0.0428	-0.04129	-0.03992	-0.03816	-0.03659	-0.03515	-0.03271		1280.98	-0.02504	-0.02977	-0.03581	-0.04514	-0.05561	-0.06427	-0.07339	-0.08489	-0.09297	-0.10265	-0.11179
1281.47	0.000485476	-0.01016	-0.02234	-0.0371	-0.05226	-0.06796	-0.08157	-0.09829	-0.11327	-0.12601	-0.13956		1281.47	-0.04151	-0.04351	-0.04425	-0.04452	-0.04276	-0.04126	-0.03987	-0.03813	-0.03657	-0.03514	-0.03269		1281.47	-0.02506	-0.02978	-0.03581	-0.04516	-0.05562	-0.06427	-0.07339	-0.08488	-0.09298	-0.10264	-0.1118
1281.95	0.000470993	-0.01017	-0.02236	-0.03711	-0.05226	-0.06798	-0.08159	-0.09828	-0.11329	-0.12602	-0.13956		1281.95	-0.04148	-0.04346	-0.04423	-0.04448	-0.04272	-0.04123	-0.03982	-0.03811	-0.03654	-0.03512	-0.03267		1281.95	-0.02507	-0.02979	-0.03581	-0.04518	-0.05562	-0.06428	-0.0734	-0.08488	-0.09299	-0.10263	-0.11181
1282.43	0.000453471	-0.01018	-0.02239	-0.03712	-0.05228	-0.068	-0.08161	-0.09829	-0.11331	-0.12603	-0.13957		1282.43	-0.04144	-0.04341	-0.0442	-0.04444	-0.04269	-0.04122	-0.03976	-0.03809	-0.0365	-0.0351	-0.03265		1282.43	-0.02509	-0.0298	-0.03581	-0.04519	-0.05563	-0.06428	-0.07341	-0.08489	-0.09299	-0.10262	-0.11182
1282.91	0.000433457	-0.01019	-0.02242	-0.03714	-0.05231	-0.06803	-0.08165	-0.09829	-0.11334	-0.12605	-0.13958		1282.91	-0.0414	-0.04335	-0.04418	-0.0444	-0.04267	-0.04121	-0.0397	-0.03807	-0.03646	-0.03507	-0.03263		1282.91	-0.02509	-0.02981	-0.03581	-0.0452	-0.05565	-0.06429	-0.07342	-0.08489	-0.093	-0.10261	-0.11182
1283.39	0.000411731	-0.01022	-0.02246	-0.03717	-0.05235	-0.06807	-0.08169	-0.0983	-0.11337	-0.12608	-0.1396		1283.39	-0.04135	-0.04328	-0.04416	-0.04435	-0.04265	-0.0412	-0.03964	-0.03806	-0.03641	-0.03505	-0.03261		1283.39	-0.0251	-0.02982	-0.03581	-0.04521	-0.05567	-0.0643	-0.07343	-0.0849	-0.093	-0.1026	-0.11183
1283.88	0.000389156	-0.01024	-0.0225	-0.03719	-0.0524	-0.0681	-0.08173	-0.09832	-0.11341	-0.12611	-0.13963		1283.88	-0.0413	-0.04322	-0.04415	-0.0443	-0.04264	-0.0412	-0.03958	-0.03804	-0.03637	-0.03502	-0.03259		1283.88	-0.0251	-0.02983	-0.03581	-0.04521	-0.05569	-0.06431	-0.07344	-0.08491	-0.093	-0.1026	-0.11183
1284.36	0.000366431	-0.01028	-0.02254	-0.03723	-0.05246	-0.06813	-0.08178	-0.09834	-0.11345	-0.12616	-0.13966		1284.36	-0.04126	-0.04315	-0.04414	-0.04426	-0.04263	-0.0412	-0.03954	-0.03803	-0.03634	-0.03499	-0.03257		1284.36	-0.0251	-0.02984	-0.0358	-0.04522	-0.05571	-0.06433	-0.07344	-0.08493	-0.093	-0.10259	-0.11183
1284.84	0.00034401	-0.01031	-0.02259	-0.03726	-0.05252	-0.06817	-0.08183	-0.09836	-0.11349	-0.1262	-0.13969		1284.84	-0.04123	-0.04309	-0.04413	-0.04422	-0.04263	-0.04121	-0.0395	-0.03802	-0.03631	-0.03496	-0.03256		1284.84	-0.0251	-0.02984	-0.0358	-0.04521	-0.05573	-0.06434	-0.07345	-0.08495	-0.09299	-0.10259	-0.11183
1285.32	0.000322107	-0.01035	-0.02264	-0.0373	-0.05258	-0.0682	-0.08188	-0.09839	-0.11353	-0.12625	-0.13972		1285.32	-0.0412	-0.04303	-0.04413	-0.04419	-0.04263	-0.04121	-0.03948	-0.038	-0.03629	-0.03494	-0.03255		1285.32	-0.0251	-0.02985	-0.0358	-0.04521	-0.05575	-0.06435	-0.07346	-0.08497	-0.09298	-0.10258	-0.11182
1285.81	0.000300826	-0.01039	-0.02269	-0.03735	-0.05263	-0.06823	-0.08193	-0.09843	-0.11357	-0.1263	-0.13975		1285.81	-0.04118	-0.04298	-0.04413	-0.04415	-0.04263	-0.04121	-0.03946	-0.03798	-0.03627	-0.03491	-0.03255		1285.81	-0.02509	-0.02985	-0.0358	-0.0452	-0.05576	-0.06436	-0.07346	-0.08499	-0.09298	-0.10258	-0.11181
1286.29	0.000280339	-0.01044	-0.02274	-0.03739	-0.05269	-0.06826	-0.08198	-0.09847	-0.11362	-0.12635	-0.13978		1286.29	-0.04116	-0.04293	-0.04413	-0.04412	-0.04262	-0.04121	-0.03944	-0.03796	-0.03627	-0.03489	-0.03256		1286.29	-0.02509	-0.02986	-0.03579	-0.0452	-0.05577	-0.06437	-0.07347	-0.085	-0.09297	-0.10257	-0.11179
1286.77	0.000261005	-0.01047	-0.02279	-0.03743	-0.05274	-0.06829	-0.08202	-0.09852	-0.11366	-0.12639	-0.1398		1286.77	-0.04115	-0.04288	-0.04411	-0.04409	-0.0426	-0.0412	-0.03942	-0.03794	-0.03626	-0.03487	-0.03256		1286.77	-0.02508	-0.02986	-0.03579	-0.04519	-0.05578	-0.06438	-0.07347	-0.08502	-0.09296	-0.10257	-0.11178
1287.25	0.000243341	-0.01051	-0.02283	-0.03748	-0.05278	-0.06831	-0.08207	-0.09856	-0.11371	-0.12643	-0.13982		1287.25	-0.04114	-0.04283	-0.04409	-0.04406	-0.04258	-0.04118	-0.0394	-0.03791	-0.03626	-0.03484	-0.03257		1287.25	-0.02507	-0.02986	-0.03578	-0.04518	-0.05579	-0.06439	-0.07348	-0.08504	-0.09295	-0.10258	-0.11176
1287.73	0.000227908	-0.01054	-0.02288	-0.03752	-0.05282	-0.06834	-0.0821	-0.09861	-0.11374	-0.12647	-0.13983		1287.73	-0.04113	-0.04278	-0.04405	-0.04403	-0.04255	-0.04116	-0.03938	-0.03788	-0.03625	-0.03481	-0.03256		1287.73	-0.02506	-0.02985	-0.03578	-0.04517	-0.05579	-0.0644	-0.07348	-0.08505	-0.09294	-0.10259	-0.11175
1288.22	0.000215136	-0.01056	-0.02292	-0.03755	-0.05285	-0.06836	-0.08214	-0.09866	-0.11377	-0.12649	-0.13983		1288.22	-0.04112	-0.04273	-0.044	-0.04399	-0.04252	-0.04112	-0.03935	-0.03784	-0.03625	-0.03477	-0.03254		1288.22	-0.02504	-0.02985	-0.03577	-0.04516	-0.05579	-0.06441	-0.07348	-0.08506	-0.09293	-0.1026	-0.11173
1288.7	0.000205187	-0.01057	-0.02296	-0.03758	-0.05287	-0.06838	-0.08217	-0.09869	-0.11379	-0.12651	-0.13982		1288.7	-0.0411	-0.04269	-0.04394	-0.04396	-0.04249	-0.04108	-0.03931	-0.0378	-0.03624	-0.03473	-0.03251		1288.7	-0.02502	-0.02984	-0.03577	-0.04515	-0.05579	-0.06442	-0.07349	-0.08507	-0.09292	-0.10262	-0.11172
1289.18	0.000197891	-0.01058	-0.02299	-0.0376	-0.05288	-0.06839	-0.08219	-0.09873	-0.1138	-0.12653	-0.13981		1289.18	-0.04109	-0.04266	-0.04387	-0.04393	-0.04246	-0.04104	-0.03928	-0.03775	-0.03624	-0.03468	-0.03247		1289.18	-0.02501	-0.02983	-0.03577	-0.04515	-0.05578	-0.06443	-0.07349	-0.08507	-0.09292	-0.10264	-0.11171
1289.66	0.000192803	-0.01059	-0.02301	-0.03762	-0.0529	-0.06841	-0.08221	-0.09875	-0.11379	-0.12653	-0.13979		1289.66	-0.04106	-0.04264	-0.0438	-0.0439	-0.04242	-0.04099	-0.03924	-0.0377	-0.03623	-0.03463	-0.03242		1289.66	-0.02499	-0.02982	-0.03577	-0.04514	-0.05578	-0.06445	-0.0735	-0.08508	-0.09292	-0.10266	-0.11171
1290.14	0.000189324	-0.01059	-0.02303	-0.03763	-0.0529	-0.06842	-0.08222	-0.09878	-0.11378	-0.12653	-0.13977		1290.14	-0.04103	-0.04262	-0.04373	-0.04387	-0.04239	-0.04094	-0.03921	-0.03764	-0.03623	-0.03458	-0.03236		1290.14	-0.02496	-0.02981	-0.03577	-0.04514	-0.05577	-0.06447	-0.07351	-0.08508	-0.09292	-0.10268	-0.1117
1290.63	0.000186864	-0.01059	-0.02304	-0.03763	-0.05291	-0.06843	-0.08223	-0.0988	-0.11375	-0.12653	-0.13975		1290.63	-0.04099	-0.04261	-0.04367	-0.04384	-0.04237	-0.04088	-0.03918	-0.03758	-0.03621	-0.03452	-0.03228		1290.63	-0.02495	-0.0298	-0.03576	-0.04514	-0.05577	-0.06448	-0.07352	-0.08509	-0.09292	-0.1027	-0.11171
1291.11	0.000184991	-0.01059	-0.02304	-0.03764	-0.05291	-0.06844	-0.08223	-0.09881	-0.11372	-0.12651	-0.13973		1291.11	-0.04094	-0.0426	-0.04361	-0.04381	-0.04234	-0.04081	-0.03914	-0.03751	-0.0362	-0.03446	-0.03221		1291.11	-0.02493	-0.02979	-0.03577	-0.04514	-0.05577	-0.0645	-0.07353	-0.08509	-0.09293	-0.10272	-0.11171
1291.59	0.000183492	-0.01058	-0.02304	-0.03764	-0.0529	-0.06845	-0.08223	-0.09882	-0.11368	-0.12649	-0.1397		1291.59	-0.04088	-0.0426	-0.04356	-0.04377	-0.04231	-0.04074	-0.0391	-0.03745	-0.03618	-0.0344	-0.03213		1291.59	-0.02491	-0.02979	-0.03577	-0.04515	-0.05577	-0.06452	-0.07354	-0.0851	-0.09294	-0.10274	-0.11172
1292.07	0.000182422	-0.01058	-0.02303	-0.03763	-0.0529	-0.06846	-0.08222	-0.09882	-0.11364	-0.12647	-0.13968		1292.07	-0.04081	-0.04258	-0.04351	-0.04373	-0.04228	-0.04067	-0.03906	-0.03738	-0.03615	-0.03434	-0.03206		1292.07	-0.02491	-0.02978	-0.03577	-0.04516	-0.05578	-0.06453	-0.07355	-0.08511	-0.09295	-0.10275	-0.11173
1292.56	0.000182094	-0.01057	-0.02302	-0.03763	-0.05289	-0.06847	-0.08221	-0.09881	-0.1136	-0.12644	-0.13965		1292.56	-0.04073	-0.04257	-0.04346	-0.04369	-0.04225	-0.0406	-0.03902	-0.03732	-0.03612	-0.03428	-0.03198		1292.56	-0.0249	-0.02977	-0.03577	-0.04517	-0.05579	-0.06455	-0.07357	-0.08512	-0.09297	-0.10277	-0.11175
1293.04	0.000183011	-0.01057	-0.023	-0.03763	-0.05289	-0.06847	-0.0822	-0.0988	-0.11356	-0.12641	-0.13963		1293.04	-0.04065	-0.04255	-0.04342	-0.04365	-0.04222	-0.04053	-0.03897	-0.03725	-0.03608	-0.03423	-0.03192		1293.04	-0.0249	-0.02977	-0.03578	-0.04518	-0.05581	-0.06456	-0.07358	-0.08514	-0.09298	-0.10278	-0.11177
1293.52	0.000185792	-0.01056	-0.02298	-0.03763	-0.05288	-0.06847	-0.08218	-0.09878	-0.11352	-0.12637	-0.1396		1293.52	-0.04056	-0.04252	-0.04338	-0.0436	-0.0422	-0.04047	-0.03893	-0.03719	-0.03604	-0.03417	-0.03186		1293.52	-0.0249	-0.02977	-0.03578	-0.04519	-0.05584	-0.06458	-0.07359	-0.08516	-0.09299	-0.10279	-0.11179
1294	0.000191087	-0.01055	-0.02295	-0.03762	-0.05287	-0.06847	-0.08216	-0.09876	-0.11348	-0.12633	-0.13958		1294	-0.04047	-0.04249	-0.04333	-0.04357	-0.04217	-0.04041	-0.03889	-0.03714	-0.036	-0.03412	-0.03181		1294	-0.0249	-0.02976	-0.03578	-0.04521	-0.05586	-0.06459	-0.07361	-0.08517	-0.09301	-0.1028	-0.11182
1294.48	0.000199435	-0.01054	-0.02293	-0.03762	-0.05286	-0.06847	-0.08214	-0.09874	-0.11346	-0.12629	-0.13955		1294.48	-0.04039	-0.04245	-0.04329	-0.04354	-0.04215	-0.04037	-0.03885	-0.0371	-0.03595	-0.03408	-0.03177		1294.48	-0.0249	-0.02976	-0.03577	-0.04522	-0.05589	-0.0646	-0.07362	-0.0852	-0.09302	-0.1028	-0.11184
1294.97	0.00021111	-0.01052	-0.0229	-0.03762	-0.05286	-0.06847	-0.08211	-0.09871	-0.11343	-0.12624	-0.13952		1294.97	-0.04031	-0.04241	-0.04324	-0.04351	-0.04213	-0.04034	-0.03882	-0.03706	-0.0359	-0.03404	-0.03174		1294.97	-0.0249	-0.02976	-0.03577	-0.04523	-0.05591	-0.06461	-0.07363	-0.08522	-0.09303	-0.1028	-0.11186
1295.45	0.000226055	-0.01051	-0.02287	-0.03762	-0.05285	-0.06846	-0.08208	-0.09869	-0.11341	-0.1262	-0.1395		1295.45	-0.04024	-0.04236	-0.0432	-0.04349	-0.04211	-0.04032	-0.03879	-0.03703	-0.03585	-0.03401	-0.03171		1295.45	-0.0249	-0.02975	-0.03576	-0.04523	-0.05593	-0.06461	-0.07364	-0.08524	-0.09305	-0.1028	-0.11188
1295.93	0.000243872	-0.01049	-0.02284	-0.03762	-0.05285	-0.06845	-0.08205	-0.09867	-0.11339	-0.12615	-0.13947		1295.93	-0.04017	-0.0423	-0.04315	-0.04347	-0.04208	-0.04031	-0.03877	-0.037	-0.0358	-0.03398	-0.0317		1295.93	-0.02489	-0.02975	-0.03575	-0.04524	-0.05595	-0.06461	-0.07365	-0.08526	-0.09306	-0.10279	-0.11189
1296.41	0.000263953	-0.01047	-0.02282	-0.03762	-0.05284	-0.06843	-0.08202	-0.09865	-0.11338	-0.1261	-0.13944		1296.41	-0.04011	-0.04223	-0.04311	-0.04346	-0.04206	-0.04031	-0.03875	-0.03699	-0.03575	-0.03396	-0.0317		1296.41	-0.02489	-0.02974	-0.03574	-0.04524	-0.05597	-0.06461	-0.07366	-0.08528	-0.09308	-0.10278	-0.1119
1296.89	0.000285654	-0.01045	-0.02279	-0.03762	-0.05283	-0.06841	-0.08198	-0.09864	-0.11338	-0.12605	-0.13941		1296.89	-0.04006	-0.04216	-0.04306	-0.04345	-0.04204	-0.04032	-0.03873	-0.03698	-0.0357	-0.03395	-0.0317		1296.89	-0.02488	-0.02973	-0.03573	-0.04524	-0.05598	-0.06461	-0.07367	-0.0853	-0.09309	-0.10277	-0.11191
1297.38	0.000308584	-0.01044	-0.02277	-0.03761	-0.05283	-0.06839	-0.08195	-0.09863	-0.11337	-0.126	-0.13938		1297.38	-0.04002	-0.04208	-0.04302	-0.04344	-0.04202	-0.04033	-0.03872	-0.03697	-0.03566	-0.03394	-0.03171		1297.38	-0.02487	-0.02972	-0.03572	-0.04524	-0.05599	-0.06461	-0.07367	-0.08531	-0.09311	-0.10276	-0.11191
1297.86	0.000332697	-0.01042	-0.02275	-0.0376	-0.05282	-0.06836	-0.08192	-0.09863	-0.11337	-0.12595	-0.13934		1297.86	-0.03998	-0.042	-0.04298	-0.04343	-0.04201	-0.04035	-0.0387	-0.03698	-0.03562	-0.03393	-0.03173		1297.86	-0.02486	-0.0297	-0.03571	-0.04524	-0.05599	-0.06461	-0.07368	-0.08532	-0.09313	-0.10274	-0.11191
1298.34	0.000358347	-0.0104	-0.02273	-0.03759	-0.05281	-0.06833	-0.08189	-0.09862	-0.11337	-0.1259	-0.1393		1298.34	-0.03995	-0.04192	-0.04294	-0.04341	-0.042	-0.04037	-0.03868	-0.03699	-0.03559	-0.03393	-0.03174		1298.34	-0.02484	-0.02968	-0.03569	-0.04523	-0.056	-0.06461	-0.07368	-0.08533	-0.09314	-0.10273	-0.11191
1298.82	0.000386129	-0.01038	-0.02271	-0.03756	-0.0528	-0.06831	-0.08186	-0.09862	-0.11337	-0.12585	-0.13926		1298.82	-0.03993	-0.04184	-0.0429	-0.04339	-0.04199	-0.04039	-0.03866	-0.037	-0.03555	-0.03392	-0.03175		1298.82	-0.02482	-0.02966	-0.03567	-0.04522	-0.056	-0.06461	-0.07368	-0.08532	-0.09315	-0.10273	-0.1119
1299.31	0.000416644	-0.01036	-0.0227	-0.03754	-0.05278	-0.06828	-0.08183	-0.09861	-0.11337	-0.1258	-0.13921		1299.31	-0.03991	-0.04176	-0.04286	-0.04338	-0.04198	-0.04041	-0.03864	-0.03702	-0.03552	-0.03391	-0.03176		1299.31	-0.02479	-0.02964	-0.03565	-0.0452	-0.05599	-0.06461	-0.07368	-0.08532	-0.09315	-0.10272	-0.11189
1299.79	0.000450202	-0.01033	-0.02268	-0.0375	-0.05277	-0.06825	-0.08181	-0.09859	-0.11335	-0.12576	-0.13916		1299.79	-0.0399	-0.0417	-0.04282	-0.04336	-0.04196	-0.04043	-0.03862	-0.03705	-0.03549	-0.0339	-0.03176		1299.79	-0.02475	-0.02962	-0.03563	-0.04519	-0.05598	-0.06461	-0.07368	-0.08531	-0.09316	-0.10271	-0.11187
1300.27	0.000486635	-0.0103	-0.02267	-0.03746	-0.05276	-0.06823	-0.0818	-0.09858	-0.11334	-0.12572	-0.1391		1300.27	-0.03989	-0.04166	-0.04279	-0.04335	-0.04194	-0.04044	-0.0386	-0.03707	-0.03546	-0.03389	-0.03177		1300.27	-0.02472	-0.02959	-0.03561	-0.04516	-0.05597	-0.0646	-0.07368	-0.0853	-0.09315	-0.10271	-0.11185
1300.75	0.000525218	-0.01026	-0.02266	-0.03742	-0.05274	-0.0682	-0.08179	-0.09856	-0.11331	-0.12569	-0.13905		1300.75	-0.03988	-0.04163	-0.04277	-0.04336	-0.04191	-0.04046	-0.03858	-0.03711	-0.03544	-0.03388	-0.03177		1300.75	-0.02468	-0.02956	-0.03559	-0.04514	-0.05595	-0.0646	-0.07367	-0.08529	-0.09315	-0.10271	-0.11183
1301.23	0.00056473	-0.01022	-0.02266	-0.03737	-0.05273	-0.06819	-0.08178	-0.09854	-0.11329	-0.12566	-0.139		1301.23	-0.03987	-0.04162	-0.04277	-0.04337	-0.04188	-0.04047	-0.03857	-0.03714	-0.03543	-0.03389	-0.03178		1301.23	-0.02464	-0.02952	-0.03556	-0.04512	-0.05593	-0.06459	-0.07367	-0.08527	-0.09315	-0.1027	-0.11181
1301.71	0.000603609	-0.01018	-0.02265	-0.03733	-0.05272	-0.06817	-0.08178	-0.09852	-0.11326	-0.12564	-0.13895		1301.71	-0.03986	-0.04163	-0.04277	-0.04339	-0.04185	-0.04048	-0.03857	-0.03718	-0.03544	-0.0339	-0.03179		1301.71	-0.02459	-0.02949	-0.03553	-0.0451	-0.0559	-0.06458	-0.07366	-0.08526	-0.09314	-0.1027	-0.11179
1302.2	0.000640222	-0.01015	-0.02265	-0.0373	-0.05272	-0.06817	-0.08179	-0.0985	-0.11324	-0.12563	-0.1389		1302.2	-0.03986	-0.04165	-0.04279	-0.04342	-0.04181	-0.04049	-0.03858	-0.03722	-0.03546	-0.03391	-0.03181		1302.2	-0.02455	-0.02946	-0.0355	-0.04507	-0.05587	-0.06457	-0.07366	-0.08525	-0.09314	-0.1027	-0.11178
1302.68	0.000673065	-0.01012	-0.02265	-0.03727	-0.05272	-0.06817	-0.0818	-0.09849	-0.11322	-0.12562	-0.13885		1302.68	-0.03986	-0.04169	-0.04281	-0.04346	-0.04178	-0.0405	-0.0386	-0.03726	-0.03549	-0.03394	-0.03183		1302.68	-0.02451	-0.02942	-0.03547	-0.04505	-0.05584	-0.06456	-0.07365	-0.08524	-0.09313	-0.1027	-0.11177
1303.16	0.000700973	-0.01009	-0.02265	-0.03725	-0.05273	-0.06818	-0.08182	-0.09847	-0.1132	-0.12562	-0.13881		1303.16	-0.03986	-0.04172	-0.04284	-0.0435	-0.04176	-0.04051	-0.03862	-0.0373	-0.03553	-0.03398	-0.03186		1303.16	-0.02447	-0.02938	-0.03544	-0.04503	-0.05581	-0.06455	-0.07365	-0.08523	-0.09312	-0.1027	-0.11176
1303.64	0.000723215	-0.01007	-0.02265	-0.03724	-0.05274	-0.0682	-0.08184	-0.09846	-0.11318	-0.12562	-0.13878		1303.64	-0.03986	-0.04176	-0.04288	-0.04353	-0.04174	-0.04051	-0.03865	-0.03734	-0.03558	-0.03403	-0.03189		1303.64	-0.02444	-0.02935	-0.03541	-0.04501	-0.05578	-0.06454	-0.07364	-0.08523	-0.09312	-0.1027	-0.11176
1304.13	0.000739553	-0.01006	-0.02265	-0.03723	-0.05276	-0.06822	-0.08187	-0.09846	-0.11317	-0.12563	-0.13875		1304.13	-0.03986	-0.04179	-0.04291	-0.04356	-0.04172	-0.0405	-0.03868	-0.03738	-0.03562	-0.03407	-0.03192		1304.13	-0.0244	-0.02931	-0.03538	-0.04499	-0.05575	-0.06453	-0.07364	-0.08522	-0.09311	-0.10271	-0.11176
1304.61	0.000750217	-0.01005	-0.02266	-0.03723	-0.05278	-0.06826	-0.0819	-0.09845	-0.11317	-0.12564	-0.13873		1304.61	-0.03985	-0.04182	-0.04294	-0.04359	-0.04171	-0.0405	-0.03871	-0.03741	-0.03566	-0.03412	-0.03195		1304.61	-0.02437	-0.02928	-0.03535	-0.04497	-0.05573	-0.06452	-0.07364	-0.08522	-0.0931	-0.10272	-0.11176
1305.09	0.000755863	-0.01005	-0.02267	-0.03724	-0.05281	-0.0683	-0.08193	-0.09845	-0.11317	-0.12565	-0.13871		1305.09	-0.03984	-0.04183	-0.04296	-0.0436	-0.0417	-0.04049	-0.03873	-0.03743	-0.03569	-0.03417	-0.03197		1305.09	-0.02434	-0.02925	-0.03533	-0.04494	-0.05571	-0.06451	-0.07364	-0.08522	-0.0931	-0.10272	-0.11176
1305.57	0.000757453	-0.01006	-0.02268	-0.03726	-0.05284	-0.06834	-0.08197	-0.09846	-0.11317	-0.12567	-0.13871		1305.57	-0.03982	-0.04183	-0.04297	-0.04359	-0.04169	-0.04047	-0.03875	-0.03744	-0.0357	-0.03421	-0.03199		1305.57	-0.02431	-0.02922	-0.0353	-0.04492	-0.05569	-0.0645	-0.07364	-0.08522	-0.09309	-0.10273	-0.11176
1306.05	0.000756095	-0.01006	-0.02269	-0.03728	-0.05288	-0.06839	-0.08201	-0.09847	-0.11319	-0.12569	-0.1387		1306.05	-0.03979	-0.04182	-0.04298	-0.04358	-0.04168	-0.04045	-0.03875	-0.03745	-0.03571	-0.03423	-0.03199		1306.05	-0.02428	-0.02919	-0.03528	-0.0449	-0.05567	-0.0645	-0.07365	-0.08523	-0.09309	-0.10274	-0.11177
1306.54	0.00075291	-0.01008	-0.02271	-0.0373	-0.05292	-0.06844	-0.08204	-0.09849	-0.1132	-0.1257	-0.13871		1306.54	-0.03976	-0.04179	-0.04298	-0.04356	-0.04167	-0.04042	-0.03875	-0.03744	-0.0357	-0.03425	-0.03199		1306.54	-0.02425	-0.02916	-0.03526	-0.04489	-0.05566	-0.0645	-0.07366	-0.08524	-0.0931	-0.10275	-0.11178
1307.02	0.000748876	-0.01009	-0.02272	-0.03732	-0.05296	-0.06849	-0.08208	-0.09851	-0.11323	-0.12572	-0.13872		1307.02	-0.03972	-0.04175	-0.04297	-0.04351	-0.04165	-0.04039	-0.03874	-0.03743	-0.03568	-0.03425	-0.03197		1307.02	-0.02423	-0.02914	-0.03524	-0.04487	-0.05566	-0.0645	-0.07367	-0.08525	-0.0931	-0.10276	-0.11178
1307.5	0.000744792	-0.01011	-0.02274	-0.03735	-0.053	-0.06853	-0.08212	-0.09854	-0.11326	-0.12574	-0.13873		1307.5	-0.03967	-0.04169	-0.04295	-0.04346	-0.04164	-0.04036	-0.03872	-0.0374	-0.03566	-0.03423	-0.03194		1307.5	-0.0242	-0.02911	-0.03522	-0.04486	-0.05566	-0.06451	-0.07369	-0.08527	-0.09311	-0.10278	-0.11179
1307.98	0.000741302	-0.01012	-0.02275	-0.03738	-0.05304	-0.06857	-0.08215	-0.09857	-0.11329	-0.12575	-0.13875		1307.98	-0.03961	-0.04162	-0.04292	-0.04339	-0.04162	-0.04032	-0.0387	-0.03736	-0.03562	-0.03419	-0.0319		1307.98	-0.02419	-0.02909	-0.0352	-0.04485	-0.05567	-0.06452	-0.07371	-0.08529	-0.09313	-0.10279	-0.1118
1308.46	0.000739059	-0.01014	-0.02276	-0.0374	-0.05307	-0.06861	-0.08219	-0.09861	-0.11332	-0.12577	-0.13876		1308.46	-0.03955	-0.04153	-0.04288	-0.0433	-0.04161	-0.04027	-0.03866	-0.03732	-0.03558	-0.03414	-0.03184		1308.46	-0.02417	-0.02907	-0.03518	-0.04484	-0.05568	-0.06454	-0.07372	-0.08531	-0.09314	-0.1028	-0.11181
1308.95	0.000738813	-0.01015	-0.02277	-0.03742	-0.0531	-0.06864	-0.08222	-0.09865	-0.11335	-0.12578	-0.13878		1308.95	-0.03948	-0.04144	-0.04283	-0.04321	-0.04158	-0.04022	-0.03862	-0.03727	-0.03554	-0.03408	-0.03178		1308.95	-0.02416	-0.02904	-0.03517	-0.04483	-0.05569	-0.06455	-0.07374	-0.08533	-0.09316	-0.10281	-0.11181
1309.43	0.000741464	-0.01015	-0.02277	-0.03743	-0.05312	-0.06866	-0.08224	-0.09868	-0.11338	-0.12579	-0.1388		1309.43	-0.0394	-0.04134	-0.04278	-0.04311	-0.04156	-0.04015	-0.03857	-0.03721	-0.03548	-0.034	-0.03171		1309.43	-0.02414	-0.02902	-0.03515	-0.04482	-0.0557	-0.06457	-0.07376	-0.08535	-0.09318	-0.10283	-0.11182
1309.91	0.000748043	-0.01015	-0.02278	-0.03745	-0.05314	-0.06868	-0.08227	-0.09871	-0.1134	-0.12581	-0.13882		1309.91	-0.03933	-0.04123	-0.04272	-0.043	-0.04152	-0.04009	-0.03852	-0.03715	-0.03543	-0.03392	-0.03163		1309.91	-0.02413	-0.02899	-0.03513	-0.04481	-0.05572	-0.06458	-0.07377	-0.08537	-0.09319	-0.10284	-0.11182
1310.39	0.000759504	-0.01015	-0.02278	-0.03745	-0.05314	-0.0687	-0.08229	-0.09875	-0.11342	-0.12582	-0.13884		1310.39	-0.03925	-0.04113	-0.04266	-0.0429	-0.04148	-0.04002	-0.03845	-0.03709	-0.03537	-0.03382	-0.03156		1310.39	-0.02412	-0.02896	-0.03511	-0.0448	-0.05573	-0.06459	-0.07379	-0.08539	-0.09321	-0.10286	-0.11182
1310.88	0.000776542	-0.01013	-0.02278	-0.03746	-0.05314	-0.06872	-0.08232	-0.09877	-0.11344	-0.12583	-0.13886		1310.88	-0.03918	-0.04104	-0.04261	-0.0428	-0.04144	-0.03995	-0.03838	-0.03703	-0.0353	-0.03373	-0.0315		1310.88	-0.02411	-0.02893	-0.0351	-0.04479	-0.05574	-0.0646	-0.0738	-0.0854	-0.09322	-0.10288	-0.11181
1311.36	0.000799229	-0.01011	-0.02277	-0.03747	-0.05314	-0.06873	-0.08234	-0.0988	-0.11346	-0.12584	-0.13888		1311.36	-0.03912	-0.04096	-0.04256	-0.04271	-0.04139	-0.03988	-0.0383	-0.03697	-0.03525	-0.03364	-0.03145		1311.36	-0.0241	-0.0289	-0.03508	-0.04479	-0.05575	-0.06461	-0.07382	-0.08542	-0.09324	-0.10289	-0.11181
1311.84	0.000826906	-0.01008	-0.02277	-0.03747	-0.05313	-0.06875	-0.08237	-0.09883	-0.11347	-0.12585	-0.1389		1311.84	-0.03906	-0.04089	-0.04252	-0.04263	-0.04135	-0.03981	-0.03822	-0.03691	-0.03519	-0.03356	-0.03142		1311.84	-0.02408	-0.02887	-0.03505	-0.04478	-0.05576	-0.06461	-0.07383	-0.08544	-0.09325	-0.10291	-0.11181
1312.32	0.000858073	-0.01006	-0.02277	-0.03749	-0.05312	-0.06876	-0.0824	-0.09887	-0.11348	-0.12587	-0.13893		1312.32	-0.03901	-0.04084	-0.04247	-0.04257	-0.04131	-0.03976	-0.03814	-0.03685	-0.03514	-0.03349	-0.0314		1312.32	-0.02406	-0.02884	-0.03503	-0.04477	-0.05576	-0.06461	-0.07384	-0.08545	-0.09327	-0.10293	-0.11181
1312.8	0.000890521	-0.01004	-0.02277	-0.0375	-0.05311	-0.06878	-0.08243	-0.09891	-0.1135	-0.12589	-0.13895		1312.8	-0.03896	-0.04079	-0.04243	-0.04251	-0.04126	-0.03972	-0.03807	-0.0368	-0.0351	-0.03343	-0.0314		1312.8	-0.02404	-0.0288	-0.035	-0.04476	-0.05576	-0.0646	-0.07386	-0.08547	-0.09328	-0.10295	-0.11182
1313.29	0.000921621	-0.01002	-0.02277	-0.03753	-0.05311	-0.0688	-0.08246	-0.09896	-0.11352	-0.12591	-0.13897		1313.29	-0.03892	-0.04076	-0.04238	-0.04246	-0.04123	-0.03969	-0.038	-0.03674	-0.03506	-0.03339	-0.03141		1313.29	-0.02402	-0.02877	-0.03497	-0.04474	-0.05575	-0.06459	-0.07387	-0.08548	-0.0933	-0.10297	-0.11183
1313.77	0.000948827	-0.01001	-0.02278	-0.03756	-0.05312	-0.06883	-0.0825	-0.09902	-0.11354	-0.12593	-0.13899		1313.77	-0.03887	-0.04072	-0.04232	-0.04242	-0.04119	-0.03967	-0.03793	-0.03669	-0.03503	-0.03336	-0.03143		1313.77	-0.02399	-0.02873	-0.03494	-0.04473	-0.05574	-0.06457	-0.07388	-0.08549	-0.09332	-0.10299	-0.11184
1314.25	0.000970117	-0.01001	-0.02278	-0.0376	-0.05314	-0.06886	-0.08254	-0.09909	-0.11357	-0.12595	-0.13902		1314.25	-0.03881	-0.04067	-0.04225	-0.04237	-0.04114	-0.03966	-0.03787	-0.03665	-0.035	-0.03335	-0.03144		1314.25	-0.02395	-0.0287	-0.03491	-0.04471	-0.05573	-0.06456	-0.07389	-0.0855	-0.09334	-0.10301	-0.11185
1314.73	0.00098444	-0.01002	-0.02278	-0.03764	-0.05316	-0.06889	-0.08259	-0.09916	-0.1136	-0.12598	-0.13903		1314.73	-0.03875	-0.04062	-0.04218	-0.04233	-0.0411	-0.03966	-0.03782	-0.0366	-0.03496	-0.03334	-0.03146		1314.73	-0.02391	-0.02867	-0.03488	-0.0447	-0.05571	-0.06454	-0.0739	-0.08551	-0.09336	-0.10303	-0.11186
1315.21	0.000991927	-0.01003	-0.02278	-0.03768	-0.0532	-0.06893	-0.08263	-0.09923	-0.11364	-0.126	-0.13905		1315.21	-0.03868	-0.04055	-0.0421	-0.04229	-0.04105	-0.03966	-0.03777	-0.03656	-0.03493	-0.03333	-0.03146		1315.21	-0.02387	-0.02864	-0.03485	-0.04468	-0.0557	-0.06452	-0.07391	-0.08552	-0.09338	-0.10305	-0.11187
1315.7	0.00099395	-0.01005	-0.02278	-0.03773	-0.05324	-0.06897	-0.08268	-0.09929	-0.11367	-0.12602	-0.13906		1315.7	-0.03861	-0.04048	-0.04203	-0.04226	-0.041	-0.03967	-0.03773	-0.03652	-0.0349	-0.03333	-0.03146		1315.7	-0.02383	-0.02861	-0.03482	-0.04466	-0.05568	-0.06451	-0.07392	-0.08553	-0.0934	-0.10307	-0.11188
1316.18	0.000992872	-0.01008	-0.02278	-0.03777	-0.05328	-0.06901	-0.08272	-0.09934	-0.1137	-0.12603	-0.13907		1316.18	-0.03852	-0.0404	-0.04195	-0.04222	-0.04095	-0.03968	-0.03769	-0.03647	-0.03487	-0.03333	-0.03146		1316.18	-0.02378	-0.02859	-0.03479	-0.04465	-0.05567	-0.0645	-0.07393	-0.08554	-0.09342	-0.10308	-0.11189
1316.66	0.000991747	-0.01009	-0.02277	-0.03781	-0.05332	-0.06904	-0.08276	-0.09939	-0.11373	-0.12604	-0.13906		1316.66	-0.03844	-0.04033	-0.04188	-0.0422	-0.04091	-0.03969	-0.03767	-0.03643	-0.03485	-0.03333	-0.03145		1316.66	-0.02374	-0.02857	-0.03477	-0.04463	-0.05567	-0.0645	-0.07394	-0.08556	-0.09344	-0.1031	-0.1119
1317.14	0.000993815	-0.01011	-0.02276	-0.03785	-0.05336	-0.06907	-0.08279	-0.09942	-0.11374	-0.12605	-0.13905		1317.14	-0.03836	-0.04026	-0.04181	-0.04217	-0.04087	-0.0397	-0.03766	-0.03639	-0.03484	-0.03333	-0.03143		1317.14	-0.02369	-0.02855	-0.03474	-0.04462	-0.05566	-0.0645	-0.07395	-0.08558	-0.09346	-0.10311	-0.11192
1317.62	0.001	-0.01011	-0.02274	-0.03787	-0.05339	-0.0691	-0.08281	-0.09943	-0.11375	-0.12604	-0.13903		1317.62	-0.03828	-0.0402	-0.04175	-0.04215	-0.04084	-0.03972	-0.03766	-0.03636	-0.03483	-0.03333	-0.0314		1317.62	-0.02365	-0.02854	-0.03472	-0.04462	-0.05567	-0.06451	-0.07396	-0.0856	-0.09348	-0.10312	-0.11193
1318.11	0.00102	-0.0101	-0.02271	-0.03788	-0.05342	-0.06911	-0.08282	-0.09942	-0.11375	-0.12603	-0.13899		1318.11	-0.0382	-0.04016	-0.04171	-0.04214	-0.04082	-0.03973	-0.03767	-0.03632	-0.03482	-0.03333	-0.03137		1318.11	-0.02361	-0.02852	-0.0347	-0.04461	-0.05567	-0.06452	-0.07397	-0.08562	-0.0935	-0.10313	-0.11195
1318.59	0.00105	-0.01008	-0.02267	-0.03787	-0.05343	-0.06912	-0.08283	-0.0994	-0.11373	-0.12601	-0.13895		1318.59	-0.03812	-0.04012	-0.04167	-0.04212	-0.04081	-0.03973	-0.03769	-0.03629	-0.03482	-0.03332	-0.03134		1318.59	-0.02358	-0.02851	-0.03468	-0.04461	-0.05567	-0.06453	-0.07399	-0.08564	-0.09351	-0.10314	-0.11196
1319.07	0.00108	-0.01004	-0.02262	-0.03784	-0.05343	-0.06911	-0.08282	-0.09936	-0.1137	-0.12598	-0.13889		1319.07	-0.03806	-0.04009	-0.04164	-0.04211	-0.0408	-0.03972	-0.03771	-0.03627	-0.03482	-0.03332	-0.0313		1319.07	-0.02355	-0.0285	-0.03466	-0.04461	-0.05568	-0.06455	-0.074	-0.08567	-0.09353	-0.10314	-0.11197
1319.55	0.00113	-0.00999	-0.02257	-0.0378	-0.05342	-0.0691	-0.08279	-0.0993	-0.11365	-0.12594	-0.13882		1319.55	-0.038	-0.04006	-0.04163	-0.04209	-0.04081	-0.03971	-0.03775	-0.03625	-0.03482	-0.03331	-0.03125		1319.55	-0.02352	-0.02848	-0.03465	-0.0446	-0.05569	-0.06457	-0.07402	-0.08568	-0.09354	-0.10314	-0.11198
1320.04	0.00119	-0.00993	-0.02251	-0.03774	-0.05339	-0.06907	-0.08275	-0.09922	-0.1136	-0.12589	-0.13874		1320.04	-0.03796	-0.04004	-0.04163	-0.04208	-0.04082	-0.03969	-0.03778	-0.03623	-0.03483	-0.03329	-0.03121		1320.04	-0.0235	-0.02847	-0.03463	-0.0446	-0.05569	-0.0646	-0.07403	-0.0857	-0.09355	-0.10314	-0.11199
1320.52	0.00125	-0.00986	-0.02244	-0.03767	-0.05335	-0.06904	-0.0827	-0.09914	-0.11353	-0.12583	-0.13865		1320.52	-0.03793	-0.04003	-0.04164	-0.04207	-0.04084	-0.03965	-0.03782	-0.03622	-0.03484	-0.03328	-0.03117		1320.52	-0.02348	-0.02845	-0.03462	-0.0446	-0.0557	-0.06463	-0.07404	-0.08571	-0.09356	-0.10313	-0.11199
1321	0.00132	-0.00978	-0.02237	-0.03759	-0.0533	-0.069	-0.08264	-0.09905	-0.11346	-0.12577	-0.13855		1321	-0.03791	-0.04002	-0.04167	-0.04206	-0.04087	-0.03961	-0.03785	-0.03622	-0.03485	-0.03327	-0.03114		1321	-0.02346	-0.02843	-0.03461	-0.0446	-0.05571	-0.06465	-0.07405	-0.08572	-0.09357	-0.10312	-0.11199
1321.48	0.0014	-0.00969	-0.0223	-0.03751	-0.05325	-0.06896	-0.08257	-0.09896	-0.11339	-0.1257	-0.13845		1321.48	-0.03791	-0.04001	-0.04171	-0.04206	-0.0409	-0.03956	-0.03788	-0.03622	-0.03486	-0.03325	-0.03111		1321.48	-0.02344	-0.02841	-0.0346	-0.0446	-0.05571	-0.06468	-0.07406	-0.08572	-0.09358	-0.10311	-0.11199
1321.96	0.00148	-0.00961	-0.02223	-0.03742	-0.05319	-0.06891	-0.0825	-0.09886	-0.11331	-0.12563	-0.13835		1321.96	-0.03791	-0.04002	-0.04175	-0.04206	-0.04093	-0.0395	-0.03789	-0.03622	-0.03487	-0.03323	-0.03109		1321.96	-0.02341	-0.02838	-0.03459	-0.04459	-0.05572	-0.06471	-0.07407	-0.08573	-0.09358	-0.1031	-0.112
1322.45	0.00156	-0.00952	-0.02216	-0.03733	-0.05313	-0.06887	-0.08243	-0.09878	-0.11323	-0.12556	-0.13825		1322.45	-0.03793	-0.04003	-0.0418	-0.04207	-0.04096	-0.03944	-0.03789	-0.03623	-0.03488	-0.03321	-0.03108		1322.45	-0.02339	-0.02836	-0.03458	-0.04459	-0.05572	-0.06473	-0.07407	-0.08573	-0.09358	-0.10309	-0.112
1322.93	0.00165	-0.00944	-0.02211	-0.03725	-0.05307	-0.06883	-0.08235	-0.0987	-0.11316	-0.12549	-0.13815		1322.93	-0.03795	-0.04004	-0.04184	-0.04207	-0.04099	-0.03938	-0.03788	-0.03623	-0.03487	-0.03319	-0.03107		1322.93	-0.02336	-0.02833	-0.03457	-0.04458	-0.05573	-0.06476	-0.07408	-0.08573	-0.09358	-0.10307	-0.112
1323.41	0.00173	-0.00936	-0.02206	-0.03717	-0.05301	-0.06879	-0.08229	-0.09863	-0.11309	-0.12542	-0.13807		1323.41	-0.03796	-0.04006	-0.04187	-0.04207	-0.04102	-0.03931	-0.03786	-0.03623	-0.03487	-0.03317	-0.03106		1323.41	-0.02333	-0.0283	-0.03456	-0.04458	-0.05573	-0.06477	-0.07409	-0.08573	-0.09358	-0.10307	-0.112
1323.89	0.00181	-0.00929	-0.02202	-0.0371	-0.05296	-0.06877	-0.08223	-0.09858	-0.11303	-0.12536	-0.13799		1323.89	-0.03798	-0.04008	-0.04189	-0.04206	-0.04103	-0.03925	-0.03784	-0.03623	-0.03485	-0.03315	-0.03106		1323.89	-0.0233	-0.02828	-0.03455	-0.04457	-0.05573	-0.06479	-0.0741	-0.08574	-0.09358	-0.10306	-0.112
1324.38	0.00189	-0.00924	-0.02199	-0.03705	-0.05291	-0.06875	-0.08218	-0.09854	-0.11298	-0.12531	-0.13792		1324.38	-0.03798	-0.0401	-0.04189	-0.04205	-0.04104	-0.0392	-0.0378	-0.03622	-0.03482	-0.03313	-0.03106		1324.38	-0.02327	-0.02825	-0.03454	-0.04457	-0.05573	-0.0648	-0.07411	-0.08574	-0.09358	-0.10306	-0.112
1324.86	0.00195	-0.00919	-0.02197	-0.03701	-0.05288	-0.06874	-0.08214	-0.09852	-0.11294	-0.12527	-0.13787		1324.86	-0.03798	-0.0401	-0.04187	-0.04203	-0.04103	-0.03915	-0.03777	-0.03621	-0.03479	-0.03311	-0.03105		1324.86	-0.02324	-0.02822	-0.03454	-0.04456	-0.05574	-0.0648	-0.07412	-0.08574	-0.09358	-0.10307	-0.112
1325.34	0.002	-0.00916	-0.02196	-0.03699	-0.05286	-0.06874	-0.08212	-0.09853	-0.11293	-0.12524	-0.13782		1325.34	-0.03797	-0.04009	-0.04183	-0.04202	-0.041	-0.03911	-0.03773	-0.03618	-0.03475	-0.03308	-0.03105		1325.34	-0.0232	-0.02819	-0.03453	-0.04455	-0.05574	-0.06481	-0.07412	-0.08575	-0.09358	-0.10307	-0.112
1325.82	0.00204	-0.00914	-0.02197	-0.03699	-0.05286	-0.06875	-0.08211	-0.09855	-0.11292	-0.12522	-0.13779		1325.82	-0.03794	-0.04007	-0.04177	-0.042	-0.04097	-0.03907	-0.03769	-0.03616	-0.03471	-0.03305	-0.03104		1325.82	-0.02317	-0.02817	-0.03453	-0.04455	-0.05575	-0.06481	-0.07413	-0.08576	-0.09358	-0.10309	-0.11201
1326.3	0.00207	-0.00914	-0.02198	-0.037	-0.05287	-0.06876	-0.08212	-0.09858	-0.11293	-0.12521	-0.13777		1326.3	-0.0379	-0.04004	-0.0417	-0.04199	-0.04092	-0.03905	-0.03765	-0.03612	-0.03466	-0.03301	-0.03103		1326.3	-0.02314	-0.02814	-0.03452	-0.04454	-0.05575	-0.06481	-0.07414	-0.08576	-0.09359	-0.1031	-0.11201
1326.79	0.00208	-0.00915	-0.02199	-0.03703	-0.05289	-0.06878	-0.08213	-0.09862	-0.11295	-0.12521	-0.13776		1326.79	-0.03785	-0.04	-0.04162	-0.04198	-0.04086	-0.03903	-0.03762	-0.03608	-0.03462	-0.03295	-0.03101		1326.79	-0.02312	-0.02812	-0.03452	-0.04453	-0.05576	-0.06481	-0.07414	-0.08577	-0.09359	-0.10311	-0.11201
1327.27	0.00209	-0.00917	-0.02201	-0.03708	-0.05292	-0.06881	-0.08216	-0.09867	-0.11297	-0.12521	-0.13775		1327.27	-0.0378	-0.03995	-0.04154	-0.04197	-0.0408	-0.03901	-0.03758	-0.03604	-0.03458	-0.0329	-0.031		1327.27	-0.0231	-0.0281	-0.03452	-0.04453	-0.05577	-0.06482	-0.07414	-0.08578	-0.0936	-0.10312	-0.11201
1327.75	0.00209	-0.00919	-0.02204	-0.03713	-0.05295	-0.06884	-0.08219	-0.09871	-0.113	-0.12521	-0.13775		1327.75	-0.03774	-0.03989	-0.04145	-0.04196	-0.04074	-0.039	-0.03755	-0.03599	-0.03454	-0.03284	-0.03098		1327.75	-0.02308	-0.02809	-0.03453	-0.04453	-0.05578	-0.06482	-0.07415	-0.08578	-0.0936	-0.10313	-0.11201
1328.23	0.0021	-0.00922	-0.02206	-0.03719	-0.05299	-0.06887	-0.08222	-0.09876	-0.11302	-0.12522	-0.13775		1328.23	-0.03767	-0.03984	-0.04138	-0.04196	-0.04068	-0.039	-0.03752	-0.03594	-0.03451	-0.03277	-0.03095		1328.23	-0.02308	-0.02808	-0.03453	-0.04453	-0.05579	-0.06483	-0.07415	-0.08579	-0.09361	-0.10314	-0.11201
1328.71	0.0021	-0.00924	-0.02209	-0.03724	-0.05303	-0.0689	-0.08226	-0.0988	-0.11304	-0.12524	-0.13776		1328.71	-0.03761	-0.03978	-0.04131	-0.04197	-0.04063	-0.039	-0.0375	-0.0359	-0.03448	-0.03271	-0.03093		1328.71	-0.02307	-0.02807	-0.03453	-0.04452	-0.0558	-0.06484	-0.07415	-0.0858	-0.09362	-0.10315	-0.11201
1329.2	0.0021	-0.00927	-0.02211	-0.03729	-0.05306	-0.06893	-0.0823	-0.09883	-0.11306	-0.12526	-0.13776		1329.2	-0.03754	-0.03973	-0.04126	-0.04197	-0.04059	-0.03899	-0.03748	-0.03585	-0.03445	-0.03265	-0.03091		1329.2	-0.02307	-0.02806	-0.03453	-0.04452	-0.05581	-0.06484	-0.07416	-0.08581	-0.09362	-0.10316	-0.11201
1329.68	0.00211	-0.00928	-0.02214	-0.03733	-0.05308	-0.06895	-0.08234	-0.09885	-0.11306	-0.12528	-0.13777		1329.68	-0.03748	-0.03968	-0.04123	-0.04197	-0.04056	-0.03899	-0.03747	-0.03581	-0.03442	-0.03259	-0.0309		1329.68	-0.02307	-0.02805	-0.03452	-0.04452	-0.05581	-0.06485	-0.07416	-0.08582	-0.09363	-0.10316	-0.112
1330.16	0.00211	-0.0093	-0.02216	-0.03737	-0.0531	-0.06898	-0.08238	-0.09886	-0.11307	-0.1253	-0.13778		1330.16	-0.03742	-0.03964	-0.04121	-0.04196	-0.04054	-0.03898	-0.03745	-0.03577	-0.0344	-0.03253	-0.03088		1330.16	-0.02307	-0.02804	-0.03452	-0.04452	-0.05581	-0.06486	-0.07415	-0.08583	-0.09363	-0.10316	-0.11199
1330.64	0.00212	-0.00931	-0.02218	-0.03739	-0.05312	-0.069	-0.08242	-0.09887	-0.11307	-0.12533	-0.13779		1330.64	-0.03738	-0.0396	-0.04121	-0.04196	-0.04053	-0.03897	-0.03744	-0.03574	-0.03438	-0.03248	-0.03087		1330.64	-0.02307	-0.02803	-0.03451	-0.04451	-0.05581	-0.06486	-0.07415	-0.08583	-0.09363	-0.10316	-0.11198
1331.12	0.00212	-0.00931	-0.0222	-0.03742	-0.05313	-0.06903	-0.08246	-0.09888	-0.11308	-0.12537	-0.13782		1331.12	-0.03734	-0.03956	-0.04122	-0.04195	-0.04052	-0.03896	-0.03743	-0.03571	-0.03436	-0.03242	-0.03086		1331.12	-0.02307	-0.02802	-0.0345	-0.04451	-0.0558	-0.06487	-0.07414	-0.08584	-0.09363	-0.10316	-0.11197
1331.61	0.00211	-0.00932	-0.02223	-0.03744	-0.05315	-0.06907	-0.08251	-0.09888	-0.11309	-0.12542	-0.13785		1331.61	-0.03732	-0.03953	-0.04124	-0.04194	-0.04052	-0.03894	-0.03742	-0.03568	-0.03434	-0.03238	-0.03084		1331.61	-0.02307	-0.02801	-0.03449	-0.0445	-0.05579	-0.06487	-0.07413	-0.08584	-0.09363	-0.10316	-0.11196
1332.09	0.0021	-0.00933	-0.02225	-0.03746	-0.05317	-0.0691	-0.08255	-0.09889	-0.11311	-0.12547	-0.13789		1332.09	-0.0373	-0.0395	-0.04126	-0.04193	-0.04051	-0.03893	-0.03741	-0.03566	-0.03433	-0.03234	-0.03082		1332.09	-0.02307	-0.02801	-0.03448	-0.0445	-0.05579	-0.06488	-0.07412	-0.08584	-0.09363	-0.10316	-0.11196
1332.57	0.00208	-0.00934	-0.02229	-0.03748	-0.05319	-0.06915	-0.0826	-0.09891	-0.11314	-0.12554	-0.13795		1332.57	-0.03729	-0.03948	-0.04128	-0.04191	-0.04051	-0.03891	-0.03739	-0.03564	-0.03432	-0.03231	-0.03079		1332.57	-0.02306	-0.028	-0.03447	-0.04449	-0.05578	-0.06489	-0.07411	-0.08584	-0.09363	-0.10315	-0.11195
1333.05	0.00206	-0.00936	-0.02232	-0.03752	-0.05323	-0.0692	-0.08265	-0.09894	-0.11319	-0.12562	-0.13802		1333.05	-0.03729	-0.03946	-0.0413	-0.04189	-0.04051	-0.0389	-0.03737	-0.03562	-0.03431	-0.03229	-0.03075		1333.05	-0.02305	-0.02799	-0.03446	-0.04449	-0.05577	-0.06489	-0.07411	-0.08585	-0.09364	-0.10316	-0.11196
1333.54	0.00202	-0.00939	-0.02237	-0.03756	-0.05329	-0.06926	-0.08272	-0.09899	-0.11327	-0.12571	-0.13811		1333.54	-0.03728	-0.03945	-0.04132	-0.04187	-0.0405	-0.03889	-0.03735	-0.0356	-0.03429	-0.03228	-0.0307		1333.54	-0.02304	-0.02798	-0.03445	-0.04449	-0.05577	-0.0649	-0.07411	-0.08585	-0.09365	-0.10316	-0.11197
1334.02	0.00197	-0.00942	-0.02242	-0.03761	-0.05336	-0.06933	-0.08278	-0.09906	-0.11337	-0.12581	-0.13821		1334.02	-0.03728	-0.03944	-0.04132	-0.04184	-0.04048	-0.03887	-0.03731	-0.03558	-0.03427	-0.03227	-0.03063		1334.02	-0.02303	-0.02797	-0.03444	-0.04448	-0.05576	-0.06491	-0.07412	-0.08585	-0.09366	-0.10317	-0.11199
1334.5	0.00191	-0.00947	-0.02248	-0.03768	-0.05345	-0.06941	-0.08286	-0.09914	-0.11349	-0.12592	-0.13832		1334.5	-0.03727	-0.03944	-0.04132	-0.04181	-0.04046	-0.03886	-0.03727	-0.03556	-0.03424	-0.03226	-0.03055		1334.5	-0.02301	-0.02796	-0.03443	-0.04448	-0.05576	-0.06491	-0.07413	-0.08585	-0.09367	-0.10318	-0.11201
1334.98	0.00184	-0.00953	-0.02254	-0.03776	-0.05355	-0.06949	-0.08294	-0.09925	-0.11363	-0.12603	-0.13844		1334.98	-0.03727	-0.03945	-0.04131	-0.04177	-0.04043	-0.03884	-0.03722	-0.03553	-0.0342	-0.03227	-0.03047		1334.98	-0.023	-0.02795	-0.03442	-0.04448	-0.05576	-0.06491	-0.07413	-0.08585	-0.09368	-0.10318	-0.11203
1335.46	0.00176	-0.0096	-0.02261	-0.03785	-0.05366	-0.06957	-0.08302	-0.09937	-0.11378	-0.12614	-0.13857		1335.46	-0.03726	-0.03947	-0.0413	-0.04174	-0.04039	-0.03883	-0.03717	-0.0355	-0.03416	-0.03227	-0.03038		1335.46	-0.02298	-0.02794	-0.03441	-0.04447	-0.05576	-0.06492	-0.07414	-0.08585	-0.09369	-0.10319	-0.11205
1335.95	0.00168	-0.00968	-0.02267	-0.03794	-0.05377	-0.06965	-0.0831	-0.09949	-0.11392	-0.12624	-0.13869		1335.95	-0.03726	-0.03949	-0.04128	-0.04171	-0.04035	-0.03883	-0.03712	-0.03547	-0.0341	-0.03229	-0.0303		1335.95	-0.02297	-0.02793	-0.03441	-0.04448	-0.05576	-0.06492	-0.07415	-0.08584	-0.0937	-0.1032	-0.11207
1336.43	0.00159	-0.00975	-0.02273	-0.03804	-0.05388	-0.06973	-0.08318	-0.09961	-0.11405	-0.12634	-0.13881		1336.43	-0.03726	-0.03951	-0.04126	-0.04169	-0.04031	-0.03883	-0.03708	-0.03544	-0.03405	-0.0323	-0.03023		1336.43	-0.02295	-0.02792	-0.0344	-0.04448	-0.05576	-0.06492	-0.07416	-0.08583	-0.0937	-0.10321	-0.11209
1336.91	0.00151	-0.00982	-0.02279	-0.03812	-0.05398	-0.06979	-0.08325	-0.09971	-0.11417	-0.12642	-0.13891		1336.91	-0.03727	-0.03954	-0.04124	-0.04167	-0.04027	-0.03884	-0.03703	-0.0354	-0.03399	-0.03232	-0.03016		1336.91	-0.02294	-0.02791	-0.0344	-0.04448	-0.05576	-0.06491	-0.07417	-0.08583	-0.0937	-0.10322	-0.1121
1337.39	0.00144	-0.00987	-0.02284	-0.03819	-0.05406	-0.06984	-0.08331	-0.09979	-0.11425	-0.12648	-0.139		1337.39	-0.03728	-0.03957	-0.04123	-0.04166	-0.04022	-0.03886	-0.03699	-0.03536	-0.03392	-0.03234	-0.03009		1337.39	-0.02293	-0.02791	-0.0344	-0.04449	-0.05577	-0.06491	-0.07417	-0.08582	-0.0937	-0.10323	-0.1121
1337.87	0.00138	-0.00991	-0.02287	-0.03825	-0.05411	-0.06988	-0.08336	-0.09985	-0.1143	-0.12652	-0.13906		1337.87	-0.03728	-0.03959	-0.04122	-0.04167	-0.04018	-0.03887	-0.03696	-0.03531	-0.03386	-0.03235	-0.03003		1337.87	-0.02292	-0.02791	-0.0344	-0.04449	-0.05578	-0.0649	-0.07418	-0.0858	-0.09369	-0.10323	-0.11209
1338.36	0.00135	-0.00993	-0.02289	-0.03828	-0.05414	-0.06989	-0.08338	-0.09987	-0.11432	-0.12653	-0.13909		1338.36	-0.03729	-0.03962	-0.04122	-0.04167	-0.04015	-0.03888	-0.03693	-0.03527	-0.0338	-0.03236	-0.02998		1338.36	-0.02292	-0.02791	-0.0344	-0.0445	-0.05578	-0.06489	-0.07418	-0.08579	-0.09368	-0.10323	-0.11208
1338.84	0.00133	-0.00993	-0.0229	-0.03829	-0.05413	-0.06988	-0.08339	-0.09986	-0.1143	-0.12651	-0.13908		1338.84	-0.0373	-0.03964	-0.04122	-0.04169	-0.04012	-0.03889	-0.0369	-0.03523	-0.03374	-0.03236	-0.02992		1338.84	-0.02291	-0.02792	-0.03439	-0.0445	-0.05578	-0.06487	-0.07417	-0.08577	-0.09367	-0.10322	-0.11206
1339.32	0.00134	-0.0099	-0.02288	-0.03827	-0.0541	-0.06985	-0.08337	-0.09982	-0.11424	-0.12645	-0.13904		1339.32	-0.03732	-0.03966	-0.04125	-0.04171	-0.0401	-0.0389	-0.03687	-0.03519	-0.03368	-0.03235	-0.02987		1339.32	-0.02291	-0.02792	-0.03439	-0.0445	-0.05579	-0.06486	-0.07416	-0.08576	-0.09365	-0.10321	-0.11204
1339.8	0.00136	-0.00987	-0.02286	-0.03823	-0.05404	-0.06979	-0.08332	-0.09975	-0.11415	-0.12637	-0.13897		1339.8	-0.03734	-0.03969	-0.04128	-0.04173	-0.04009	-0.03889	-0.03685	-0.03515	-0.03363	-0.03233	-0.02982		1339.8	-0.02291	-0.02793	-0.03439	-0.0445	-0.05579	-0.06484	-0.07415	-0.08574	-0.09363	-0.1032	-0.11201
1340.29	0.0014	-0.00981	-0.02281	-0.03817	-0.05395	-0.06972	-0.08326	-0.09964	-0.11404	-0.12627	-0.13886		1340.29	-0.03737	-0.03972	-0.04133	-0.04176	-0.04009	-0.03888	-0.03683	-0.03511	-0.03359	-0.03231	-0.02978		1340.29	-0.02291	-0.02794	-0.03438	-0.04449	-0.0558	-0.06482	-0.07413	-0.08572	-0.09361	-0.10318	-0.11197
1340.77	0.00146	-0.00974	-0.02276	-0.03809	-0.05383	-0.06962	-0.08317	-0.09952	-0.11389	-0.12614	-0.13872		1340.77	-0.0374	-0.03975	-0.0414	-0.04178	-0.0401	-0.03885	-0.03681	-0.03507	-0.03355	-0.03228	-0.02975		1340.77	-0.02291	-0.02795	-0.03438	-0.04449	-0.0558	-0.0648	-0.07411	-0.0857	-0.09359	-0.10316	-0.11194
1341.25	0.00152	-0.00967	-0.02269	-0.038	-0.05371	-0.06951	-0.08307	-0.09937	-0.11373	-0.126	-0.13856		1341.25	-0.03744	-0.03979	-0.04147	-0.04181	-0.04012	-0.03882	-0.03679	-0.03503	-0.03352	-0.03224	-0.02971		1341.25	-0.02291	-0.02796	-0.03437	-0.04447	-0.05581	-0.06478	-0.07409	-0.08568	-0.09356	-0.10313	-0.1119
1341.73	0.0016	-0.00959	-0.02262	-0.0379	-0.05357	-0.0694	-0.08296	-0.0992	-0.11356	-0.12585	-0.13839		1341.73	-0.03749	-0.03983	-0.04154	-0.04184	-0.04015	-0.03878	-0.03677	-0.03499	-0.0335	-0.03221	-0.02968		1341.73	-0.0229	-0.02797	-0.03436	-0.04446	-0.05581	-0.06477	-0.07406	-0.08566	-0.09354	-0.10311	-0.11186
1342.21	0.00167	-0.0095	-0.02255	-0.03779	-0.05343	-0.06928	-0.08284	-0.09903	-0.11338	-0.1257	-0.13822		1342.21	-0.03753	-0.03987	-0.04161	-0.04186	-0.04018	-0.03873	-0.03675	-0.03496	-0.03349	-0.03218	-0.02965		1342.21	-0.0229	-0.02797	-0.03435	-0.04445	-0.05581	-0.06475	-0.07404	-0.08564	-0.09351	-0.10308	-0.11183
1342.69	0.00175	-0.00942	-0.02247	-0.03768	-0.05329	-0.06916	-0.08272	-0.09886	-0.1132	-0.12555	-0.13804		1342.69	-0.03758	-0.03991	-0.04167	-0.04188	-0.04021	-0.03868	-0.03672	-0.03492	-0.03348	-0.03214	-0.02962		1342.69	-0.02289	-0.02798	-0.03434	-0.04443	-0.05581	-0.06473	-0.07402	-0.08563	-0.09349	-0.10305	-0.11179
1343.18	0.00182	-0.00934	-0.02241	-0.03758	-0.05316	-0.06905	-0.0826	-0.09869	-0.11304	-0.12542	-0.13788		1343.18	-0.03763	-0.03995	-0.04171	-0.0419	-0.04025	-0.03863	-0.0367	-0.03488	-0.03347	-0.03211	-0.02958		1343.18	-0.02288	-0.02798	-0.03433	-0.04442	-0.05581	-0.06472	-0.07401	-0.08562	-0.09347	-0.10302	-0.11177
1343.66	0.00189	-0.00927	-0.02235	-0.03749	-0.05305	-0.06895	-0.08249	-0.09855	-0.1129	-0.12529	-0.13773		1343.66	-0.03768	-0.03998	-0.04175	-0.04192	-0.04029	-0.03858	-0.03666	-0.03485	-0.03347	-0.03207	-0.02955		1343.66	-0.02286	-0.02798	-0.03432	-0.0444	-0.0558	-0.06471	-0.074	-0.08561	-0.09345	-0.103	-0.11174
1344.14	0.00194	-0.00922	-0.02229	-0.03742	-0.05296	-0.06887	-0.0824	-0.09843	-0.11279	-0.12519	-0.1376		1344.14	-0.03773	-0.04002	-0.04176	-0.04193	-0.04033	-0.03853	-0.03663	-0.03482	-0.03346	-0.03204	-0.02951		1344.14	-0.02285	-0.02798	-0.0343	-0.04439	-0.05579	-0.06471	-0.07399	-0.0856	-0.09344	-0.10299	-0.11173
1344.62	0.00198	-0.00919	-0.02225	-0.03737	-0.05289	-0.0688	-0.08231	-0.09835	-0.11272	-0.1251	-0.13749		1344.62	-0.03778	-0.04006	-0.04177	-0.04193	-0.04037	-0.0385	-0.0366	-0.03478	-0.03346	-0.03201	-0.02947		1344.62	-0.02283	-0.02797	-0.03429	-0.04437	-0.05578	-0.0647	-0.07399	-0.08559	-0.09342	-0.10297	-0.11173
1345.11	0.00201	-0.00917	-0.02222	-0.03735	-0.05286	-0.06875	-0.08224	-0.09829	-0.11268	-0.12504	-0.1374		1345.11	-0.03782	-0.0401	-0.04177	-0.04194	-0.04041	-0.03848	-0.03656	-0.03476	-0.03344	-0.03197	-0.02944		1345.11	-0.02281	-0.02795	-0.03427	-0.04435	-0.05576	-0.0647	-0.07399	-0.08559	-0.09341	-0.10296	-0.11173
1345.59	0.00202	-0.00918	-0.0222	-0.03734	-0.05285	-0.06871	-0.08218	-0.09828	-0.11268	-0.12499	-0.13733		1345.59	-0.03786	-0.04015	-0.04177	-0.04194	-0.04045	-0.03847	-0.03653	-0.03473	-0.03343	-0.03193	-0.02941		1345.59	-0.0228	-0.02793	-0.03424	-0.04433	-0.05573	-0.06469	-0.074	-0.08558	-0.0934	-0.10295	-0.11173
1346.07	0.00201	-0.0092	-0.02219	-0.03735	-0.05286	-0.06869	-0.08214	-0.09828	-0.1127	-0.12496	-0.13729		1346.07	-0.03789	-0.0402	-0.04176	-0.04194	-0.04048	-0.03847	-0.03651	-0.0347	-0.0334	-0.03189	-0.02938		1346.07	-0.02278	-0.02791	-0.03422	-0.04431	-0.05571	-0.06469	-0.074	-0.08558	-0.09339	-0.10294	-0.11174
1346.55	0.00199	-0.00924	-0.02219	-0.03737	-0.05288	-0.06867	-0.08211	-0.09831	-0.11273	-0.12495	-0.13726		1346.55	-0.03793	-0.04026	-0.04175	-0.04194	-0.04051	-0.03848	-0.03649	-0.03467	-0.03336	-0.03185	-0.02937		1346.55	-0.02276	-0.02788	-0.0342	-0.0443	-0.05568	-0.06469	-0.074	-0.08558	-0.09338	-0.10293	-0.11175
1347.03	0.00197	-0.00928	-0.02219	-0.03739	-0.05292	-0.06867	-0.0821	-0.09835	-0.11277	-0.12495	-0.13725		1347.03	-0.03796	-0.04031	-0.04174	-0.04194	-0.04053	-0.03851	-0.03647	-0.03465	-0.03332	-0.0318	-0.02936		1347.03	-0.02275	-0.02785	-0.03417	-0.04429	-0.05565	-0.06469	-0.07401	-0.08558	-0.09337	-0.10292	-0.11175
1347.52	0.00194	-0.00932	-0.0222	-0.03741	-0.05295	-0.06868	-0.08209	-0.09839	-0.11279	-0.12496	-0.13726		1347.52	-0.03799	-0.04036	-0.04174	-0.04195	-0.04055	-0.03854	-0.03646	-0.03463	-0.03327	-0.03175	-0.02936		1347.52	-0.02274	-0.02782	-0.03415	-0.04428	-0.05563	-0.06469	-0.07401	-0.08558	-0.09337	-0.10291	-0.11176
1348	0.00192	-0.00936	-0.0222	-0.03742	-0.05298	-0.06869	-0.08209	-0.09843	-0.11281	-0.12498	-0.13727		1348	-0.03801	-0.0404	-0.04173	-0.04196	-0.04056	-0.03858	-0.03645	-0.0346	-0.03321	-0.0317	-0.02936		1348	-0.02272	-0.02779	-0.03413	-0.04427	-0.05561	-0.06469	-0.07402	-0.08559	-0.09336	-0.1029	-0.11176
1348.48	0.0019	-0.00939	-0.02221	-0.03742	-0.053	-0.0687	-0.0821	-0.09846	-0.11283	-0.125	-0.13729		1348.48	-0.03803	-0.04042	-0.04172	-0.04197	-0.04056	-0.03861	-0.03645	-0.03458	-0.03314	-0.03165	-0.02936		1348.48	-0.02271	-0.02776	-0.03411	-0.04427	-0.05559	-0.06469	-0.07403	-0.0856	-0.09336	-0.1029	-0.11176
1348.96	0.00189	-0.00941	-0.02221	-0.03741	-0.05302	-0.06871	-0.08211	-0.09849	-0.11283	-0.12502	-0.13731		1348.96	-0.03804	-0.04044	-0.04171	-0.04198	-0.04055	-0.03864	-0.03644	-0.03456	-0.03306	-0.03159	-0.02936		1348.96	-0.0227	-0.02774	-0.03409	-0.04427	-0.05557	-0.06469	-0.07404	-0.08561	-0.09337	-0.10291	-0.11175
1349.44	0.00189	-0.00943	-0.0222	-0.03739	-0.05302	-0.06872	-0.08212	-0.09851	-0.11282	-0.12504	-0.13732		1349.44	-0.03804	-0.04044	-0.0417	-0.042	-0.04054	-0.03865	-0.03643	-0.03454	-0.03299	-0.03152	-0.02935		1349.44	-0.02269	-0.02771	-0.03408	-0.04427	-0.05556	-0.06469	-0.07406	-0.08562	-0.09337	-0.10291	-0.11175
1349.93	0.00189	-0.00943	-0.02219	-0.03736	-0.05302	-0.06873	-0.08212	-0.09852	-0.11281	-0.12505	-0.13733		1349.93	-0.03804	-0.04043	-0.0417	-0.04201	-0.04052	-0.03866	-0.03642	-0.03453	-0.03291	-0.03145	-0.02935		1349.93	-0.02268	-0.02769	-0.03407	-0.04427	-0.05555	-0.06468	-0.07407	-0.08563	-0.09338	-0.10292	-0.11174
1350.41	0.0019	-0.00943	-0.02218	-0.03733	-0.05301	-0.06873	-0.08213	-0.09852	-0.11279	-0.12506	-0.13733		1350.41	-0.03803	-0.04041	-0.0417	-0.04202	-0.0405	-0.03865	-0.03641	-0.03451	-0.03284	-0.03139	-0.02934		1350.41	-0.02267	-0.02767	-0.03406	-0.04427	-0.05555	-0.06468	-0.07408	-0.08565	-0.0934	-0.10293	-0.11174
1350.89	0.00192	-0.00942	-0.02216	-0.0373	-0.05299	-0.06872	-0.08213	-0.09851	-0.11277	-0.12507	-0.13733		1350.89	-0.03802	-0.04039	-0.04171	-0.04202	-0.04048	-0.03862	-0.0364	-0.03449	-0.03278	-0.03132	-0.02933		1350.89	-0.02266	-0.02765	-0.03405	-0.04427	-0.05555	-0.06469	-0.07409	-0.08567	-0.09341	-0.10293	-0.11173
1351.37	0.00193	-0.00941	-0.02214	-0.03728	-0.05298	-0.06871	-0.08213	-0.0985	-0.11276	-0.12507	-0.13731		1351.37	-0.038	-0.04037	-0.04172	-0.04203	-0.04045	-0.03859	-0.03639	-0.03447	-0.03272	-0.03127	-0.02932		1351.37	-0.02266	-0.02764	-0.03405	-0.04427	-0.05556	-0.06469	-0.07411	-0.08568	-0.09343	-0.10294	-0.11172
1351.86	0.00194	-0.00939	-0.02212	-0.03726	-0.05296	-0.06871	-0.08213	-0.09849	-0.11274	-0.12507	-0.13729		1351.86	-0.03798	-0.04034	-0.04174	-0.04203	-0.04043	-0.03855	-0.03638	-0.03446	-0.03269	-0.03123	-0.02932		1351.86	-0.02265	-0.02763	-0.03405	-0.04427	-0.05557	-0.0647	-0.07412	-0.0857	-0.09345	-0.10294	-0.11172
1352.34	0.00195	-0.00938	-0.0221	-0.03725	-0.05294	-0.0687	-0.08213	-0.09848	-0.11273	-0.12507	-0.13727		1352.34	-0.03796	-0.04032	-0.04175	-0.04202	-0.04041	-0.03852	-0.03638	-0.03444	-0.03267	-0.03121	-0.02932		1352.34	-0.02264	-0.02762	-0.03406	-0.04427	-0.05559	-0.06471	-0.07414	-0.08572	-0.09347	-0.10294	-0.11171
1352.82	0.00196	-0.00937	-0.02208	-0.03724	-0.05293	-0.0687	-0.08214	-0.09847	-0.11272	-0.12508	-0.13724		1352.82	-0.03794	-0.04029	-0.04177	-0.04202	-0.04039	-0.03848	-0.03638	-0.03443	-0.03266	-0.0312	-0.02932		1352.82	-0.02264	-0.02762	-0.03407	-0.04427	-0.05561	-0.06473	-0.07415	-0.08574	-0.09349	-0.10294	-0.1117
1353.3	0.00196	-0.00936	-0.02207	-0.03725	-0.05292	-0.0687	-0.08216	-0.09847	-0.11272	-0.12508	-0.13722		1353.3	-0.03792	-0.04026	-0.04178	-0.04203	-0.04038	-0.03845	-0.03639	-0.03443	-0.03268	-0.03121	-0.02932		1353.3	-0.02263	-0.02762	-0.03409	-0.04427	-0.05563	-0.06475	-0.07417	-0.08576	-0.09351	-0.10293	-0.1117
1353.78	0.00195	-0.00936	-0.02207	-0.03726	-0.05292	-0.06872	-0.08218	-0.09847	-0.11272	-0.1251	-0.1372		1353.78	-0.03791	-0.04024	-0.04178	-0.04204	-0.04037	-0.03844	-0.0364	-0.03443	-0.03271	-0.03123	-0.02933		1353.78	-0.02263	-0.02762	-0.03411	-0.04428	-0.05565	-0.06477	-0.07419	-0.08578	-0.09353	-0.10293	-0.11169
1354.27	0.00193	-0.00936	-0.02208	-0.03728	-0.05293	-0.06874	-0.08221	-0.09849	-0.11273	-0.12512	-0.13719		1354.27	-0.03789	-0.04023	-0.04179	-0.04206	-0.04037	-0.03843	-0.03643	-0.03444	-0.03276	-0.03128	-0.02934		1354.27	-0.02263	-0.02763	-0.03414	-0.04429	-0.05567	-0.06479	-0.07421	-0.0858	-0.09354	-0.10293	-0.11168
1354.75	0.0019	-0.00936	-0.0221	-0.03732	-0.05295	-0.06878	-0.08226	-0.09851	-0.11276	-0.12515	-0.13719		1354.75	-0.03789	-0.04022	-0.0418	-0.04209	-0.04038	-0.03845	-0.03648	-0.03447	-0.03284	-0.03134	-0.02937		1354.75	-0.02263	-0.02764	-0.03416	-0.04431	-0.05569	-0.06482	-0.07423	-0.08583	-0.09356	-0.10293	-0.11168
1355.23	0.00186	-0.00938	-0.02213	-0.03737	-0.05298	-0.06883	-0.08232	-0.09854	-0.11279	-0.12518	-0.1372		1355.23	-0.03789	-0.04023	-0.04182	-0.04214	-0.04041	-0.03848	-0.03654	-0.03451	-0.03293	-0.03142	-0.02941		1355.23	-0.02264	-0.02766	-0.03419	-0.04433	-0.05571	-0.06485	-0.07425	-0.08586	-0.09358	-0.10293	-0.11168
1355.71	0.00182	-0.0094	-0.02217	-0.03743	-0.05302	-0.06889	-0.08239	-0.09859	-0.11283	-0.12522	-0.13722		1355.71	-0.03791	-0.04026	-0.04185	-0.04221	-0.04046	-0.03854	-0.03662	-0.03456	-0.03304	-0.03151	-0.02946		1355.71	-0.02265	-0.02768	-0.03422	-0.04435	-0.05573	-0.06489	-0.07428	-0.0859	-0.09359	-0.10294	-0.11168
1356.19	0.00177	-0.00943	-0.02223	-0.0375	-0.05308	-0.06896	-0.08246	-0.09866	-0.11289	-0.12527	-0.13724		1356.19	-0.03794	-0.0403	-0.0419	-0.04229	-0.04052	-0.03861	-0.03672	-0.03463	-0.03317	-0.03163	-0.02953		1356.19	-0.02267	-0.0277	-0.03425	-0.04439	-0.05576	-0.06493	-0.07431	-0.08594	-0.09361	-0.10296	-0.11169
1356.68	0.00171	-0.00947	-0.0223	-0.03759	-0.05315	-0.06903	-0.08255	-0.09874	-0.11296	-0.12532	-0.13727		1356.68	-0.03798	-0.04036	-0.04196	-0.04238	-0.0406	-0.03871	-0.03684	-0.03472	-0.03332	-0.03175	-0.02962		1356.68	-0.02269	-0.02773	-0.03429	-0.04442	-0.05579	-0.06498	-0.07435	-0.08599	-0.09363	-0.10298	-0.11172
1357.16	0.00164	-0.00952	-0.02237	-0.03768	-0.05324	-0.06911	-0.08265	-0.09883	-0.11305	-0.12537	-0.13731		1357.16	-0.03803	-0.04043	-0.04204	-0.04247	-0.0407	-0.03881	-0.03697	-0.03482	-0.03349	-0.03188	-0.02972		1357.16	-0.02271	-0.02775	-0.03432	-0.04446	-0.05582	-0.06502	-0.07439	-0.08603	-0.09364	-0.10301	-0.11175
1357.64	0.00158	-0.00958	-0.02245	-0.03777	-0.05333	-0.0692	-0.08274	-0.09893	-0.11314	-0.12542	-0.13735		1357.64	-0.03809	-0.04051	-0.04213	-0.04258	-0.0408	-0.03893	-0.03712	-0.03494	-0.03367	-0.03202	-0.02984		1357.64	-0.02274	-0.02778	-0.03436	-0.0445	-0.05586	-0.06507	-0.07444	-0.08608	-0.09366	-0.10304	-0.11179
1358.12	0.00151	-0.00965	-0.02253	-0.03787	-0.05344	-0.06928	-0.08284	-0.09904	-0.11323	-0.12546	-0.13738		1358.12	-0.03816	-0.04059	-0.04223	-0.04269	-0.04092	-0.03907	-0.03728	-0.03507	-0.03386	-0.03217	-0.02996		1358.12	-0.02278	-0.02781	-0.03441	-0.04456	-0.05591	-0.06512	-0.07448	-0.08612	-0.09368	-0.10306	-0.11182
1358.61	0.00144	-0.00973	-0.02262	-0.03796	-0.05355	-0.06936	-0.08294	-0.09914	-0.11332	-0.12549	-0.13741		1358.61	-0.03822	-0.04068	-0.04235	-0.0428	-0.04104	-0.03921	-0.03744	-0.03522	-0.03405	-0.03232	-0.0301		1358.61	-0.02282	-0.02784	-0.03446	-0.04461	-0.05596	-0.06517	-0.07454	-0.08616	-0.09369	-0.10309	-0.11186
1359.09	0.00136	-0.00981	-0.02271	-0.03805	-0.05365	-0.06944	-0.08303	-0.09923	-0.1134	-0.12552	-0.13744		1359.09	-0.03829	-0.04078	-0.04246	-0.04292	-0.04116	-0.03935	-0.03762	-0.03538	-0.03425	-0.03248	-0.03024		1359.09	-0.02287	-0.02788	-0.03451	-0.04468	-0.05602	-0.06522	-0.07459	-0.08619	-0.09371	-0.10312	-0.11189
1359.57	0.00129	-0.0099	-0.02279	-0.03813	-0.05375	-0.06951	-0.08311	-0.0993	-0.11346	-0.12553	-0.13745		1359.57	-0.03834	-0.04087	-0.04258	-0.04303	-0.04128	-0.0395	-0.03779	-0.03555	-0.03445	-0.03264	-0.03039		1359.57	-0.02292	-0.02792	-0.03457	-0.04474	-0.05608	-0.06526	-0.07464	-0.08622	-0.09372	-0.10314	-0.11191
1360.05	0.00122	-0.00998	-0.02287	-0.0382	-0.05384	-0.06958	-0.08318	-0.09935	-0.1135	-0.12552	-0.13746		1360.05	-0.0384	-0.04096	-0.04269	-0.04313	-0.04139	-0.03964	-0.03795	-0.03572	-0.03463	-0.0328	-0.03054		1360.05	-0.02298	-0.02796	-0.03462	-0.04481	-0.05614	-0.06531	-0.07469	-0.08624	-0.09372	-0.10315	-0.11192
1360.53	0.00116	-0.01006	-0.02295	-0.03827	-0.05391	-0.06963	-0.08324	-0.09937	-0.11351	-0.1255	-0.13745		1360.53	-0.03844	-0.04105	-0.0428	-0.04323	-0.0415	-0.03977	-0.03811	-0.0359	-0.03481	-0.03296	-0.03068		1360.53	-0.02303	-0.028	-0.03468	-0.04488	-0.0562	-0.06535	-0.07473	-0.08626	-0.09373	-0.10316	-0.11191
1361.02	0.0011	-0.01014	-0.02303	-0.03832	-0.05398	-0.06968	-0.08328	-0.09937	-0.11351	-0.12546	-0.13742		1361.02	-0.03847	-0.04113	-0.0429	-0.04331	-0.0416	-0.03989	-0.03825	-0.03607	-0.03497	-0.03311	-0.03083		1361.02	-0.02308	-0.02805	-0.03474	-0.04495	-0.05626	-0.06538	-0.07477	-0.08627	-0.09372	-0.10315	-0.11189
1361.5	0.00104	-0.01022	-0.0231	-0.03838	-0.05402	-0.06971	-0.08331	-0.09934	-0.11348	-0.1254	-0.13737		1361.5	-0.03849	-0.0412	-0.04299	-0.04337	-0.04169	-0.04	-0.03837	-0.03624	-0.03512	-0.03325	-0.03096		1361.5	-0.02313	-0.02809	-0.03479	-0.04501	-0.05632	-0.06541	-0.0748	-0.08627	-0.09371	-0.10314	-0.11186
1361.98	0.000978838	-0.0103	-0.02317	-0.03843	-0.05406	-0.06974	-0.08332	-0.0993	-0.11344	-0.12532	-0.1373		1361.98	-0.0385	-0.04127	-0.04306	-0.04341	-0.04176	-0.04009	-0.03848	-0.03641	-0.03525	-0.03337	-0.03109		1361.98	-0.02318	-0.02814	-0.03485	-0.04507	-0.05637	-0.06544	-0.07483	-0.08626	-0.0937	-0.10312	-0.11181
1362.46	0.000918285	-0.01038	-0.02324	-0.03849	-0.05409	-0.06975	-0.08331	-0.09924	-0.11338	-0.12523	-0.13721		1362.46	-0.0385	-0.04132	-0.04311	-0.04344	-0.04183	-0.04018	-0.03857	-0.03657	-0.03537	-0.03348	-0.0312		1362.46	-0.02323	-0.02819	-0.0349	-0.04513	-0.05642	-0.06546	-0.07485	-0.08625	-0.09369	-0.10309	-0.11176
1362.94	0.000852761	-0.01046	-0.02331	-0.03854	-0.05412	-0.06976	-0.08329	-0.09918	-0.11331	-0.12511	-0.13709		1362.94	-0.03849	-0.04136	-0.04315	-0.04345	-0.0419	-0.04025	-0.03864	-0.03671	-0.03547	-0.03358	-0.03131		1362.94	-0.02328	-0.02824	-0.03496	-0.04519	-0.05647	-0.06549	-0.07487	-0.08624	-0.09368	-0.10306	-0.1117
1363.43	0.000779395	-0.01054	-0.02338	-0.0386	-0.05414	-0.06976	-0.08326	-0.09912	-0.11323	-0.12499	-0.13697		1363.43	-0.03848	-0.04139	-0.04317	-0.04345	-0.04196	-0.04032	-0.03871	-0.03685	-0.03556	-0.03367	-0.0314		1363.43	-0.02334	-0.0283	-0.03502	-0.04525	-0.05653	-0.06552	-0.07488	-0.08623	-0.09367	-0.10304	-0.11165
1363.91	0.00069603	-0.01063	-0.02345	-0.03865	-0.05417	-0.06976	-0.08321	-0.09906	-0.11315	-0.12485	-0.13682		1363.91	-0.03847	-0.0414	-0.04318	-0.04345	-0.04201	-0.04039	-0.03876	-0.03697	-0.03563	-0.03374	-0.03148		1363.91	-0.02341	-0.02836	-0.03508	-0.0453	-0.05658	-0.06555	-0.0749	-0.08622	-0.09366	-0.10301	-0.1116
1364.39	0.000601494	-0.01072	-0.02352	-0.03871	-0.0542	-0.06976	-0.08317	-0.09899	-0.11306	-0.12472	-0.13667		1364.39	-0.03845	-0.04141	-0.04317	-0.04344	-0.04207	-0.04046	-0.03881	-0.03708	-0.03569	-0.0338	-0.03155		1364.39	-0.02348	-0.02843	-0.03516	-0.04536	-0.05664	-0.06559	-0.07492	-0.08622	-0.09366	-0.10299	-0.11155
1364.87	0.000495607	-0.01081	-0.0236	-0.03876	-0.05424	-0.06976	-0.08312	-0.09893	-0.11296	-0.12458	-0.13653		1364.87	-0.03844	-0.04141	-0.04316	-0.04344	-0.04212	-0.04053	-0.03885	-0.03718	-0.03575	-0.03386	-0.03162		1364.87	-0.02356	-0.0285	-0.03524	-0.04543	-0.0567	-0.06564	-0.07494	-0.08622	-0.09367	-0.10297	-0.11151
1365.36	0.000378957	-0.01091	-0.02369	-0.03882	-0.05428	-0.06977	-0.08308	-0.09887	-0.11287	-0.12446	-0.13638		1365.36	-0.03844	-0.04141	-0.04314	-0.04344	-0.04218	-0.0406	-0.03889	-0.03726	-0.0358	-0.03391	-0.03168		1365.36	-0.02365	-0.02858	-0.03533	-0.0455	-0.05676	-0.06569	-0.07497	-0.08622	-0.09368	-0.10296	-0.11147
1365.84	0.000252688	-0.011	-0.02379	-0.03887	-0.05433	-0.0698	-0.08305	-0.09882	-0.11277	-0.12434	-0.13625		1365.84	-0.03844	-0.04141	-0.04311	-0.04345	-0.04224	-0.04066	-0.03892	-0.03734	-0.03584	-0.03397	-0.03173		1365.84	-0.02374	-0.02867	-0.03542	-0.04557	-0.05682	-0.06576	-0.075	-0.08624	-0.0937	-0.10295	-0.11144
1366.32	0.000118165	-0.0111	-0.0239	-0.03893	-0.05438	-0.06983	-0.08304	-0.09877	-0.11269	-0.12425	-0.13614		1366.32	-0.03845	-0.0414	-0.0431	-0.04347	-0.0423	-0.04073	-0.03896	-0.0374	-0.03589	-0.03402	-0.03179		1366.32	-0.02384	-0.02877	-0.03552	-0.04565	-0.05689	-0.06583	-0.07504	-0.08627	-0.09373	-0.10296	-0.11143
1366.8	-2.33865e-05	-0.0112	-0.02402	-0.039	-0.05445	-0.06988	-0.08304	-0.09874	-0.11261	-0.12417	-0.13604		1366.8	-0.03847	-0.0414	-0.04308	-0.04349	-0.04237	-0.04079	-0.039	-0.03746	-0.03595	-0.03407	-0.03185		1366.8	-0.02395	-0.02887	-0.03563	-0.04573	-0.05697	-0.0659	-0.07509	-0.08631	-0.09377	-0.10298	-0.11143
1367.28	-0.000171294	-0.0113	-0.02416	-0.03907	-0.05453	-0.06994	-0.08306	-0.09873	-0.11256	-0.12412	-0.13597		1367.28	-0.03849	-0.0414	-0.04308	-0.04353	-0.04243	-0.04085	-0.03905	-0.03752	-0.03601	-0.03413	-0.03191		1367.28	-0.02405	-0.02897	-0.03573	-0.04581	-0.05705	-0.06599	-0.07516	-0.08636	-0.09383	-0.10302	-0.11145
1367.77	-0.00032564	-0.01141	-0.0243	-0.03916	-0.05463	-0.07002	-0.0831	-0.09875	-0.11253	-0.12409	-0.13593		1367.77	-0.03852	-0.0414	-0.04308	-0.04358	-0.0425	-0.04092	-0.03911	-0.03757	-0.03608	-0.0342	-0.03198		1367.77	-0.02416	-0.02908	-0.03584	-0.0459	-0.05713	-0.06608	-0.07523	-0.08643	-0.09389	-0.10308	-0.1115
1368.25	-0.000486897	-0.01154	-0.02445	-0.03927	-0.05475	-0.07011	-0.08316	-0.0988	-0.11254	-0.12409	-0.1359		1368.25	-0.03856	-0.04141	-0.0431	-0.04364	-0.04257	-0.04098	-0.03919	-0.03763	-0.03616	-0.03428	-0.03206		1368.25	-0.02427	-0.02918	-0.03595	-0.04599	-0.05723	-0.06618	-0.07531	-0.0865	-0.09397	-0.10315	-0.11157
1368.73	-0.000654988	-0.01167	-0.0246	-0.0394	-0.05489	-0.07021	-0.08323	-0.09889	-0.11258	-0.1241	-0.13591		1368.73	-0.03859	-0.04143	-0.04312	-0.04371	-0.04264	-0.04105	-0.03928	-0.03768	-0.03625	-0.03436	-0.03215		1368.73	-0.02437	-0.02929	-0.03605	-0.04608	-0.05732	-0.06628	-0.07539	-0.08658	-0.09405	-0.10324	-0.11165
1369.21	-0.000828278	-0.01182	-0.02476	-0.03953	-0.05505	-0.07032	-0.08332	-0.099	-0.11265	-0.12414	-0.13594		1369.21	-0.03863	-0.04145	-0.04317	-0.04379	-0.04271	-0.04112	-0.03938	-0.03774	-0.03635	-0.03446	-0.03224		1369.21	-0.02447	-0.02938	-0.03615	-0.04616	-0.05741	-0.06638	-0.07548	-0.08666	-0.09413	-0.10334	-0.11176
1369.69	-0.001	-0.01198	-0.02493	-0.03968	-0.05523	-0.07044	-0.08342	-0.09913	-0.11274	-0.1242	-0.136		1369.69	-0.03867	-0.04149	-0.04322	-0.04388	-0.04278	-0.0412	-0.03949	-0.03781	-0.03646	-0.03456	-0.03235		1369.69	-0.02456	-0.02948	-0.03625	-0.04625	-0.05751	-0.06647	-0.07556	-0.08675	-0.09422	-0.10344	-0.11187
1370.18	-0.00118	-0.01214	-0.02509	-0.03984	-0.05541	-0.07056	-0.08354	-0.09927	-0.11284	-0.12429	-0.13607		1370.18	-0.03871	-0.04152	-0.04327	-0.04397	-0.04285	-0.04127	-0.03961	-0.03789	-0.03657	-0.03467	-0.03245		1370.18	-0.02465	-0.02957	-0.03634	-0.04634	-0.0576	-0.06656	-0.07565	-0.08683	-0.0943	-0.10354	-0.11198
1370.66	-0.00134	-0.0123	-0.02524	-0.04	-0.05558	-0.07069	-0.08366	-0.0994	-0.11294	-0.12438	-0.13617		1370.66	-0.03877	-0.04156	-0.04333	-0.04407	-0.04291	-0.04135	-0.03972	-0.03797	-0.03668	-0.03479	-0.03256		1370.66	-0.02473	-0.02966	-0.03643	-0.04643	-0.05769	-0.06665	-0.07572	-0.08692	-0.09438	-0.10364	-0.1121
1371.14	-0.00149	-0.01246	-0.0254	-0.04015	-0.05575	-0.07082	-0.08379	-0.09953	-0.11305	-0.12449	-0.13628		1371.14	-0.03882	-0.0416	-0.04339	-0.04417	-0.04297	-0.04142	-0.03983	-0.03806	-0.03678	-0.0349	-0.03267		1371.14	-0.02481	-0.02974	-0.03651	-0.04651	-0.05777	-0.06673	-0.0758	-0.087	-0.09446	-0.10374	-0.11221
1371.62	-0.00163	-0.01261	-0.02554	-0.0403	-0.0559	-0.07094	-0.08391	-0.09964	-0.11315	-0.12462	-0.13641		1371.62	-0.03889	-0.04164	-0.04345	-0.04426	-0.04303	-0.04148	-0.03993	-0.03816	-0.03688	-0.03502	-0.03277		1371.62	-0.02488	-0.02982	-0.03658	-0.04659	-0.05785	-0.0668	-0.07586	-0.08708	-0.09453	-0.10383	-0.11232
1372.1	-0.00175	-0.01275	-0.02568	-0.04044	-0.05604	-0.07107	-0.08403	-0.09975	-0.11325	-0.12474	-0.13654		1372.1	-0.03896	-0.04167	-0.0435	-0.04435	-0.04307	-0.04154	-0.04003	-0.03827	-0.03697	-0.03512	-0.03287		1372.1	-0.02493	-0.02989	-0.03664	-0.04666	-0.05791	-0.06686	-0.07592	-0.08715	-0.0946	-0.10391	-0.11242
1372.59	-0.00186	-0.01287	-0.0258	-0.04058	-0.05616	-0.07118	-0.08414	-0.09984	-0.11335	-0.12487	-0.13667		1372.59	-0.03903	-0.0417	-0.04355	-0.04443	-0.04312	-0.0416	-0.04011	-0.03838	-0.03705	-0.03523	-0.03295		1372.59	-0.02498	-0.02995	-0.03669	-0.04672	-0.05797	-0.06692	-0.07597	-0.08722	-0.09465	-0.10398	-0.11252
1373.07	-0.00195	-0.01299	-0.02591	-0.0407	-0.05627	-0.07129	-0.08424	-0.09992	-0.11344	-0.12498	-0.13679		1373.07	-0.03911	-0.04173	-0.0436	-0.04449	-0.04316	-0.04166	-0.04018	-0.0385	-0.03712	-0.03532	-0.03303		1373.07	-0.02501	-0.03	-0.03674	-0.04678	-0.05801	-0.06696	-0.07601	-0.08729	-0.0947	-0.10405	-0.1126
1373.55	-0.00203	-0.01309	-0.026	-0.04082	-0.05636	-0.07138	-0.08432	-0.1	-0.11353	-0.12509	-0.1369		1373.55	-0.03919	-0.04175	-0.04365	-0.04455	-0.04319	-0.04171	-0.04025	-0.03862	-0.03719	-0.03542	-0.0331		1373.55	-0.02504	-0.03004	-0.03677	-0.04683	-0.05805	-0.06699	-0.07604	-0.08734	-0.09474	-0.1041	-0.11267
1374.03	-0.0021	-0.01319	-0.02608	-0.04092	-0.05644	-0.07146	-0.08439	-0.10006	-0.11362	-0.12519	-0.137		1374.03	-0.03927	-0.04178	-0.04369	-0.0446	-0.04324	-0.04177	-0.04031	-0.03874	-0.03725	-0.0355	-0.03316		1374.03	-0.02506	-0.03008	-0.0368	-0.04687	-0.05807	-0.067	-0.07605	-0.08739	-0.09476	-0.10414	-0.11273
1374.52	-0.00215	-0.01327	-0.02614	-0.04102	-0.05651	-0.07153	-0.08444	-0.10011	-0.1137	-0.12527	-0.13708		1374.52	-0.03935	-0.04181	-0.04374	-0.04463	-0.04329	-0.04184	-0.04037	-0.03885	-0.03731	-0.03559	-0.03322		1374.52	-0.02508	-0.03011	-0.03682	-0.0469	-0.05809	-0.06701	-0.07606	-0.08742	-0.09478	-0.10417	-0.11277
1375	-0.0022	-0.01334	-0.02618	-0.04109	-0.05656	-0.07158	-0.08447	-0.10015	-0.11377	-0.12533	-0.13715		1375	-0.03943	-0.04184	-0.04378	-0.04467	-0.04335	-0.04191	-0.04043	-0.03897	-0.03736	-0.03567	-0.03328		1375	-0.02509	-0.03013	-0.03684	-0.04693	-0.05809	-0.06701	-0.07606	-0.08744	-0.0948	-0.10418	-0.1128
1375.48	-0.00223	-0.0134	-0.02621	-0.04115	-0.0566	-0.07163	-0.08449	-0.10017	-0.11382	-0.12538	-0.1372		1375.48	-0.03951	-0.04188	-0.04383	-0.04469	-0.04341	-0.04198	-0.04048	-0.03908	-0.03741	-0.03574	-0.03334		1375.48	-0.0251	-0.03015	-0.03686	-0.04695	-0.05809	-0.067	-0.07605	-0.08745	-0.0948	-0.10418	-0.11281
1375.96	-0.00226	-0.01344	-0.02623	-0.0412	-0.05661	-0.07166	-0.0845	-0.10018	-0.11386	-0.12542	-0.13724		1375.96	-0.03959	-0.04192	-0.04386	-0.04472	-0.04348	-0.04206	-0.04054	-0.03918	-0.03746	-0.03581	-0.03339		1375.96	-0.0251	-0.03016	-0.03687	-0.04696	-0.05808	-0.06698	-0.07603	-0.08745	-0.0948	-0.10416	-0.11281
1376.44	-0.00227	-0.01347	-0.02623	-0.04122	-0.05662	-0.07169	-0.08451	-0.10018	-0.11388	-0.12545	-0.13727		1376.44	-0.03966	-0.04197	-0.0439	-0.04474	-0.04356	-0.04213	-0.04059	-0.03927	-0.03752	-0.03587	-0.03345		1376.44	-0.0251	-0.03017	-0.03688	-0.04697	-0.05806	-0.06695	-0.07601	-0.08744	-0.0948	-0.10414	-0.11279
1376.93	-0.00227	-0.01348	-0.02623	-0.04124	-0.0566	-0.07172	-0.08451	-0.10016	-0.11388	-0.12548	-0.13729		1376.93	-0.03973	-0.04202	-0.04393	-0.04476	-0.04364	-0.0422	-0.04064	-0.03936	-0.03757	-0.03593	-0.03351		1376.93	-0.0251	-0.03017	-0.03689	-0.04697	-0.05804	-0.06693	-0.07599	-0.08742	-0.09479	-0.1041	-0.11277
1377.41	-0.00226	-0.01347	-0.02622	-0.04123	-0.05657	-0.07174	-0.08451	-0.10014	-0.11388	-0.1255	-0.13732		1377.41	-0.0398	-0.04208	-0.04397	-0.04478	-0.04371	-0.04227	-0.04069	-0.03944	-0.03764	-0.03598	-0.03358		1377.41	-0.02509	-0.03017	-0.03689	-0.04697	-0.05802	-0.0669	-0.07596	-0.0874	-0.09479	-0.10407	-0.11273
1377.89	-0.00223	-0.01345	-0.0262	-0.04122	-0.05654	-0.07176	-0.08452	-0.10012	-0.11387	-0.12552	-0.13734		1377.89	-0.03986	-0.04214	-0.044	-0.0448	-0.04379	-0.04234	-0.04075	-0.03951	-0.03771	-0.03604	-0.03365		1377.89	-0.02508	-0.03017	-0.03689	-0.04696	-0.058	-0.06688	-0.07594	-0.08738	-0.0948	-0.10403	-0.1127
1378.37	-0.0022	-0.01342	-0.02619	-0.04121	-0.0565	-0.07178	-0.08453	-0.1001	-0.11385	-0.12554	-0.13736		1378.37	-0.03991	-0.0422	-0.04404	-0.04483	-0.04385	-0.0424	-0.04081	-0.03957	-0.03778	-0.0361	-0.03373		1378.37	-0.02506	-0.03016	-0.03689	-0.04695	-0.05799	-0.06686	-0.07593	-0.08736	-0.09481	-0.10401	-0.11268
1378.85	-0.00215	-0.01338	-0.02618	-0.04119	-0.05647	-0.07181	-0.08455	-0.1001	-0.11385	-0.12557	-0.1374		1378.85	-0.03995	-0.04225	-0.04409	-0.04485	-0.04391	-0.04246	-0.04087	-0.03962	-0.03786	-0.03615	-0.03381		1378.85	-0.02504	-0.03015	-0.03688	-0.04694	-0.05798	-0.06685	-0.07593	-0.08735	-0.09484	-0.104	-0.11267
1379.34	-0.0021	-0.01333	-0.02617	-0.04117	-0.05645	-0.07184	-0.08459	-0.10011	-0.11386	-0.12561	-0.13744		1379.34	-0.03997	-0.04231	-0.04413	-0.04488	-0.04397	-0.04252	-0.04093	-0.03967	-0.03794	-0.03621	-0.03391		1379.34	-0.02502	-0.03013	-0.03687	-0.04693	-0.05798	-0.06685	-0.07593	-0.08735	-0.09487	-0.10401	-0.11268
1379.82	-0.00205	-0.01329	-0.02616	-0.04117	-0.05644	-0.07188	-0.08463	-0.10015	-0.11388	-0.12566	-0.13749		1379.82	-0.03998	-0.04235	-0.04418	-0.0449	-0.04401	-0.04258	-0.041	-0.03971	-0.03802	-0.03626	-0.03401		1379.82	-0.02499	-0.03011	-0.03686	-0.04692	-0.05798	-0.06686	-0.07595	-0.08735	-0.09492	-0.10403	-0.1127
1380.3	-0.002	-0.01326	-0.02617	-0.04118	-0.05645	-0.07193	-0.08469	-0.10021	-0.11393	-0.12572	-0.13755		1380.3	-0.03997	-0.04238	-0.04421	-0.04493	-0.04404	-0.04263	-0.04106	-0.03974	-0.0381	-0.0363	-0.0341		1380.3	-0.02496	-0.03009	-0.03684	-0.04691	-0.058	-0.06687	-0.07597	-0.08736	-0.09497	-0.10407	-0.11275
1380.78	-0.00195	-0.01324	-0.02619	-0.0412	-0.05649	-0.07199	-0.08475	-0.10029	-0.114	-0.12579	-0.13762		1380.78	-0.03994	-0.04241	-0.04425	-0.04496	-0.04407	-0.04268	-0.04112	-0.03977	-0.03817	-0.03634	-0.0342		1380.78	-0.02492	-0.03007	-0.03682	-0.0469	-0.05801	-0.06689	-0.07601	-0.08738	-0.09502	-0.10412	-0.11281
1381.27	-0.00191	-0.01323	-0.02621	-0.04123	-0.05655	-0.07205	-0.08483	-0.10039	-0.1141	-0.12587	-0.1377		1381.27	-0.03992	-0.04242	-0.04428	-0.04499	-0.0441	-0.04272	-0.04118	-0.03979	-0.03823	-0.03636	-0.03428		1381.27	-0.02489	-0.03005	-0.0368	-0.0469	-0.05803	-0.06691	-0.07605	-0.08741	-0.09507	-0.10418	-0.11289
1381.75	-0.00189	-0.01324	-0.02625	-0.04129	-0.05663	-0.07212	-0.08492	-0.10051	-0.11421	-0.12596	-0.13779		1381.75	-0.03989	-0.04243	-0.04431	-0.04503	-0.04412	-0.04275	-0.04123	-0.03981	-0.03829	-0.03638	-0.03436		1381.75	-0.02486	-0.03003	-0.03679	-0.0469	-0.05806	-0.06695	-0.0761	-0.08745	-0.09512	-0.10425	-0.11297
1382.23	-0.00189	-0.01327	-0.0263	-0.04137	-0.05673	-0.0722	-0.08501	-0.10064	-0.11435	-0.12606	-0.13789		1382.23	-0.03986	-0.04243	-0.04434	-0.04507	-0.04413	-0.04277	-0.04128	-0.03983	-0.03834	-0.0364	-0.03442		1382.23	-0.02484	-0.03002	-0.03679	-0.04691	-0.05809	-0.06699	-0.07615	-0.08749	-0.09517	-0.10431	-0.11305
1382.71	-0.0019	-0.01332	-0.02637	-0.04146	-0.05685	-0.07229	-0.08511	-0.10077	-0.11449	-0.12617	-0.13799		1382.71	-0.03984	-0.04244	-0.04437	-0.04511	-0.04414	-0.04279	-0.04132	-0.03984	-0.03838	-0.03642	-0.03448		1382.71	-0.02484	-0.03002	-0.03679	-0.04693	-0.05812	-0.06703	-0.0762	-0.08754	-0.09522	-0.10437	-0.11312
1383.19	-0.00194	-0.01339	-0.02645	-0.04157	-0.05697	-0.07238	-0.08522	-0.10091	-0.11463	-0.12627	-0.13809		1383.19	-0.03983	-0.04245	-0.04441	-0.04516	-0.04415	-0.0428	-0.04136	-0.03985	-0.03842	-0.03644	-0.03451		1383.19	-0.02485	-0.03004	-0.03681	-0.04697	-0.05816	-0.06707	-0.07626	-0.08759	-0.09525	-0.10443	-0.11318
1383.67	-0.002	-0.01347	-0.02654	-0.04169	-0.0571	-0.07247	-0.08532	-0.10103	-0.11476	-0.12637	-0.13818		1383.67	-0.03982	-0.04246	-0.04445	-0.0452	-0.04416	-0.0428	-0.04139	-0.03986	-0.03844	-0.03647	-0.03453		1383.67	-0.02488	-0.03008	-0.03684	-0.04701	-0.05821	-0.06712	-0.07631	-0.08765	-0.09528	-0.10448	-0.11323
1384.16	-0.00208	-0.01356	-0.02664	-0.04182	-0.05723	-0.07256	-0.08541	-0.10114	-0.11489	-0.12646	-0.13827		1384.16	-0.03983	-0.04249	-0.04451	-0.04524	-0.04417	-0.04281	-0.04142	-0.03986	-0.03845	-0.0365	-0.03454		1384.16	-0.02493	-0.03014	-0.03689	-0.04706	-0.05826	-0.06717	-0.07636	-0.0877	-0.09531	-0.10452	-0.11327
1384.64	-0.00218	-0.01367	-0.02675	-0.04195	-0.05736	-0.07265	-0.0855	-0.10124	-0.11499	-0.12654	-0.13834		1384.64	-0.03985	-0.04252	-0.04457	-0.04528	-0.04417	-0.04282	-0.04145	-0.03986	-0.03845	-0.03653	-0.03454		1384.64	-0.02501	-0.03021	-0.03696	-0.04712	-0.05831	-0.06722	-0.07641	-0.08775	-0.09533	-0.10455	-0.11328
1385.12	-0.00229	-0.0138	-0.02686	-0.04208	-0.05749	-0.07274	-0.08559	-0.10132	-0.11507	-0.1266	-0.1384		1385.12	-0.03988	-0.04256	-0.04463	-0.04532	-0.04418	-0.04284	-0.04147	-0.03986	-0.03844	-0.03656	-0.03453		1385.12	-0.0251	-0.0303	-0.03703	-0.04719	-0.05837	-0.06727	-0.07645	-0.08779	-0.09534	-0.10457	-0.11328
1385.6	-0.00242	-0.01393	-0.02698	-0.04221	-0.05761	-0.07282	-0.08566	-0.10139	-0.11514	-0.12664	-0.13844		1385.6	-0.03992	-0.04261	-0.0447	-0.04535	-0.0442	-0.04286	-0.04149	-0.03986	-0.03843	-0.0366	-0.03451		1385.6	-0.02521	-0.0304	-0.03712	-0.04726	-0.05843	-0.06732	-0.07649	-0.08783	-0.09534	-0.10458	-0.11327
1386.09	-0.00256	-0.01408	-0.0271	-0.04234	-0.05773	-0.07289	-0.08573	-0.10143	-0.11518	-0.12666	-0.13846		1386.09	-0.03997	-0.04267	-0.04477	-0.04538	-0.04424	-0.0429	-0.04151	-0.03986	-0.03841	-0.03663	-0.0345		1386.09	-0.02533	-0.03051	-0.03722	-0.04735	-0.05849	-0.06736	-0.07652	-0.08786	-0.09534	-0.10458	-0.11323
1386.57	-0.00272	-0.01423	-0.02723	-0.04247	-0.05784	-0.07296	-0.08579	-0.10147	-0.11521	-0.12666	-0.13846		1386.57	-0.04003	-0.04273	-0.04485	-0.04542	-0.04428	-0.04294	-0.04152	-0.03985	-0.0384	-0.03665	-0.03449		1386.57	-0.02547	-0.03063	-0.03732	-0.04743	-0.05855	-0.06741	-0.07655	-0.08789	-0.09533	-0.10458	-0.11319
1387.05	-0.00289	-0.01439	-0.02736	-0.04259	-0.05794	-0.07302	-0.08584	-0.1015	-0.11522	-0.12665	-0.13845		1387.05	-0.04009	-0.04281	-0.04492	-0.04545	-0.04434	-0.04299	-0.04154	-0.03985	-0.03839	-0.03668	-0.03449		1387.05	-0.02562	-0.03077	-0.03743	-0.04752	-0.05862	-0.06745	-0.07658	-0.08791	-0.09531	-0.10456	-0.11314
1387.53	-0.00305	-0.01455	-0.02749	-0.04271	-0.05803	-0.07307	-0.08589	-0.10151	-0.11521	-0.12662	-0.13843		1387.53	-0.04017	-0.04288	-0.04499	-0.04549	-0.04441	-0.04304	-0.04155	-0.03986	-0.03839	-0.03671	-0.03451		1387.53	-0.02578	-0.0309	-0.03755	-0.04762	-0.05868	-0.06749	-0.0766	-0.08792	-0.0953	-0.10454	-0.11308
1388.01	-0.00322	-0.0147	-0.02762	-0.04281	-0.05812	-0.07313	-0.08594	-0.10151	-0.1152	-0.12659	-0.1384		1388.01	-0.04026	-0.04296	-0.04507	-0.04554	-0.04449	-0.0431	-0.04155	-0.03986	-0.0384	-0.03673	-0.03454		1388.01	-0.02594	-0.03105	-0.03767	-0.04771	-0.05875	-0.06753	-0.07662	-0.08793	-0.09528	-0.10452	-0.11302
1388.5	-0.00338	-0.01485	-0.02775	-0.04291	-0.05819	-0.07319	-0.08599	-0.10151	-0.11518	-0.12656	-0.13838		1388.5	-0.04035	-0.04304	-0.04515	-0.04558	-0.04457	-0.04315	-0.04156	-0.03987	-0.03841	-0.03676	-0.03458		1388.5	-0.02611	-0.03119	-0.03779	-0.04781	-0.05882	-0.06758	-0.07664	-0.08795	-0.09528	-0.10451	-0.11298
1388.98	-0.00354	-0.01499	-0.02789	-0.043	-0.05827	-0.07325	-0.08605	-0.10151	-0.11515	-0.12654	-0.13835		1388.98	-0.04046	-0.04312	-0.04523	-0.04563	-0.04465	-0.04321	-0.04157	-0.03988	-0.03844	-0.03679	-0.03463		1388.98	-0.02627	-0.03134	-0.03791	-0.04791	-0.0589	-0.06764	-0.07667	-0.08796	-0.09528	-0.1045	-0.11294
1389.46	-0.0037	-0.01513	-0.02804	-0.04309	-0.05834	-0.07333	-0.08612	-0.10151	-0.11513	-0.12653	-0.13833		1389.46	-0.04057	-0.0432	-0.04532	-0.04568	-0.04473	-0.04326	-0.04158	-0.0399	-0.03847	-0.03683	-0.03468		1389.46	-0.02644	-0.03149	-0.03804	-0.04802	-0.05899	-0.0677	-0.07671	-0.08798	-0.0953	-0.10449	-0.11292
1389.94	-0.00385	-0.01528	-0.0282	-0.04318	-0.05843	-0.07341	-0.08621	-0.10153	-0.11512	-0.12654	-0.13833		1389.94	-0.04068	-0.04328	-0.0454	-0.04573	-0.04481	-0.04331	-0.04158	-0.03992	-0.0385	-0.03686	-0.03474		1389.94	-0.02661	-0.03164	-0.03816	-0.04812	-0.05908	-0.06777	-0.07676	-0.08801	-0.09533	-0.1045	-0.11291
1390.42	-0.00401	-0.01543	-0.02836	-0.04328	-0.05853	-0.07351	-0.0863	-0.10156	-0.11513	-0.12657	-0.13834		1390.42	-0.0408	-0.04335	-0.04548	-0.04577	-0.04488	-0.04336	-0.04159	-0.03994	-0.03854	-0.03689	-0.03479		1390.42	-0.02678	-0.03179	-0.03829	-0.04822	-0.05917	-0.06784	-0.07681	-0.08804	-0.09537	-0.10451	-0.11292
1390.91	-0.00417	-0.01559	-0.02854	-0.04339	-0.05864	-0.07363	-0.08641	-0.10162	-0.11516	-0.12662	-0.13837		1390.91	-0.04091	-0.04342	-0.04554	-0.04582	-0.04494	-0.04341	-0.0416	-0.03997	-0.03857	-0.03692	-0.03483		1390.91	-0.02694	-0.03194	-0.03841	-0.04831	-0.05927	-0.06792	-0.07687	-0.08808	-0.09543	-0.10453	-0.11296
1391.39	-0.00434	-0.01576	-0.02872	-0.04352	-0.05878	-0.07376	-0.08654	-0.1017	-0.11522	-0.1267	-0.13842		1391.39	-0.04103	-0.04348	-0.0456	-0.04587	-0.04499	-0.04345	-0.0416	-0.04	-0.0386	-0.03695	-0.03486		1391.39	-0.02709	-0.03208	-0.03853	-0.04841	-0.05937	-0.068	-0.07693	-0.08812	-0.09549	-0.10457	-0.113
1391.87	-0.00453	-0.01596	-0.02891	-0.04367	-0.05894	-0.0739	-0.08667	-0.10181	-0.11531	-0.12679	-0.13848		1391.87	-0.04114	-0.04353	-0.04565	-0.04591	-0.04503	-0.0435	-0.04162	-0.04003	-0.03862	-0.03698	-0.03488		1391.87	-0.02725	-0.03222	-0.03864	-0.0485	-0.05947	-0.06808	-0.077	-0.08816	-0.09556	-0.1046	-0.11307
1392.35	-0.00474	-0.01617	-0.02911	-0.04384	-0.05912	-0.07405	-0.08681	-0.10196	-0.11544	-0.12691	-0.13856		1392.35	-0.04124	-0.04359	-0.04568	-0.04596	-0.04507	-0.04354	-0.04163	-0.04007	-0.03865	-0.037	-0.03489		1392.35	-0.02739	-0.03236	-0.03876	-0.04859	-0.05957	-0.06817	-0.07707	-0.08821	-0.09563	-0.10465	-0.11314
1392.84	-0.00496	-0.01641	-0.02931	-0.04403	-0.05931	-0.07422	-0.08696	-0.10212	-0.11559	-0.12704	-0.13864		1392.84	-0.04134	-0.04364	-0.04571	-0.04602	-0.0451	-0.04358	-0.04166	-0.04011	-0.03867	-0.03703	-0.03489		1392.84	-0.02754	-0.03249	-0.03887	-0.04868	-0.05966	-0.06826	-0.07714	-0.08826	-0.09569	-0.1047	-0.11322
1393.32	-0.0052	-0.01665	-0.02951	-0.04424	-0.05952	-0.07439	-0.08711	-0.10231	-0.11576	-0.12718	-0.13874		1393.32	-0.04144	-0.04369	-0.04574	-0.04608	-0.04513	-0.04362	-0.0417	-0.04015	-0.03869	-0.03706	-0.03488		1393.32	-0.02768	-0.03263	-0.03898	-0.04877	-0.05975	-0.06835	-0.07721	-0.08831	-0.09576	-0.10474	-0.1133
1393.8	-0.00545	-0.01691	-0.02972	-0.04445	-0.05972	-0.07456	-0.08725	-0.1025	-0.11594	-0.12732	-0.13883		1393.8	-0.04154	-0.04375	-0.04577	-0.04615	-0.04515	-0.04366	-0.04175	-0.04018	-0.03871	-0.0371	-0.03486		1393.8	-0.02783	-0.03276	-0.03909	-0.04886	-0.05984	-0.06843	-0.07728	-0.08836	-0.09582	-0.1048	-0.11338
1394.28	-0.0057	-0.01716	-0.02992	-0.04467	-0.05991	-0.07473	-0.08739	-0.10268	-0.11611	-0.12746	-0.13892		1394.28	-0.04164	-0.04381	-0.04581	-0.04623	-0.04518	-0.04369	-0.04181	-0.04022	-0.03872	-0.03714	-0.03484		1394.28	-0.02799	-0.0329	-0.0392	-0.04895	-0.05993	-0.06852	-0.07734	-0.08841	-0.09587	-0.10485	-0.11345
1394.76	-0.00594	-0.01741	-0.03012	-0.04487	-0.06009	-0.0749	-0.08752	-0.10284	-0.11626	-0.12758	-0.139		1394.76	-0.04174	-0.04387	-0.04586	-0.04631	-0.0452	-0.04374	-0.04189	-0.04026	-0.03874	-0.03718	-0.03483		1394.76	-0.02815	-0.03305	-0.03932	-0.04905	-0.06001	-0.0686	-0.07741	-0.08846	-0.09593	-0.1049	-0.11352
1395.25	-0.00618	-0.01764	-0.03032	-0.04506	-0.06025	-0.07505	-0.08764	-0.10298	-0.11637	-0.12769	-0.13907		1395.25	-0.04184	-0.04395	-0.04592	-0.04639	-0.04523	-0.04379	-0.04197	-0.0403	-0.03875	-0.03722	-0.03482		1395.25	-0.02833	-0.0332	-0.03944	-0.04915	-0.0601	-0.06868	-0.07748	-0.08851	-0.09598	-0.10496	-0.11357
1395.73	-0.0064	-0.01785	-0.0305	-0.04523	-0.06038	-0.07518	-0.08774	-0.10307	-0.11645	-0.12778	-0.13912		1395.73	-0.04194	-0.04404	-0.04599	-0.04647	-0.04527	-0.04385	-0.04206	-0.04035	-0.03877	-0.03726	-0.03481		1395.73	-0.02851	-0.03335	-0.03956	-0.04925	-0.06018	-0.06876	-0.07755	-0.08856	-0.09603	-0.10501	-0.11361
1396.21	-0.00661	-0.01805	-0.03066	-0.04538	-0.06048	-0.0753	-0.08782	-0.10313	-0.1165	-0.12785	-0.13916		1396.21	-0.04204	-0.04414	-0.04606	-0.04655	-0.04532	-0.04392	-0.04216	-0.04039	-0.03879	-0.0373	-0.03482		1396.21	-0.02869	-0.0335	-0.03968	-0.04935	-0.06026	-0.06883	-0.07761	-0.08861	-0.09607	-0.10506	-0.11365
1396.69	-0.00681	-0.01822	-0.03081	-0.04551	-0.06057	-0.0754	-0.08788	-0.10315	-0.11651	-0.12789	-0.13917		1396.69	-0.04214	-0.04424	-0.04614	-0.04662	-0.04539	-0.044	-0.04226	-0.04044	-0.03883	-0.03734	-0.03484		1396.69	-0.02888	-0.03366	-0.03981	-0.04946	-0.06034	-0.0689	-0.07768	-0.08865	-0.09611	-0.10512	-0.11368
1397.17	-0.00699	-0.01837	-0.03094	-0.04562	-0.06064	-0.07547	-0.08791	-0.10315	-0.11649	-0.12789	-0.13917		1397.17	-0.04225	-0.04435	-0.04623	-0.04669	-0.04547	-0.04409	-0.04236	-0.04049	-0.03887	-0.03738	-0.03487		1397.17	-0.02906	-0.03381	-0.03993	-0.04956	-0.06042	-0.06896	-0.07774	-0.08869	-0.09615	-0.10517	-0.1137
1397.66	-0.00715	-0.01851	-0.03106	-0.0457	-0.06068	-0.07552	-0.08793	-0.10312	-0.11645	-0.12787	-0.13914		1397.66	-0.04235	-0.04447	-0.04631	-0.04675	-0.04556	-0.04419	-0.04245	-0.04055	-0.03893	-0.03742	-0.03491		1397.66	-0.02923	-0.03395	-0.04004	-0.04967	-0.06049	-0.06902	-0.07779	-0.08873	-0.09618	-0.10521	-0.11371
1398.14	-0.0073	-0.01862	-0.03116	-0.04577	-0.06071	-0.07555	-0.08793	-0.10307	-0.11639	-0.12782	-0.1391		1398.14	-0.04246	-0.04458	-0.04641	-0.04681	-0.04566	-0.0443	-0.04255	-0.04061	-0.039	-0.03745	-0.03497		1398.14	-0.0294	-0.03409	-0.04015	-0.04976	-0.06056	-0.06908	-0.07784	-0.08877	-0.0962	-0.10526	-0.11373
1398.62	-0.00743	-0.01871	-0.03125	-0.04582	-0.06073	-0.07556	-0.08791	-0.10301	-0.11632	-0.12775	-0.13904		1398.62	-0.04257	-0.0447	-0.0465	-0.04687	-0.04577	-0.04441	-0.04263	-0.04068	-0.03908	-0.03749	-0.03504		1398.62	-0.02955	-0.03422	-0.04025	-0.04986	-0.06062	-0.06913	-0.07789	-0.08881	-0.09622	-0.1053	-0.11374
1399.1	-0.00755	-0.01879	-0.03132	-0.04586	-0.06073	-0.07555	-0.08788	-0.10294	-0.11624	-0.12766	-0.13897		1399.1	-0.04268	-0.04481	-0.0466	-0.04693	-0.04588	-0.04451	-0.04271	-0.04075	-0.03917	-0.03752	-0.03513		1399.1	-0.02969	-0.03435	-0.04034	-0.04995	-0.06068	-0.06918	-0.07793	-0.08885	-0.09624	-0.10535	-0.11376
1399.59	-0.00764	-0.01885	-0.03139	-0.04588	-0.06073	-0.07553	-0.08784	-0.10287	-0.11616	-0.12756	-0.1389		1399.59	-0.04279	-0.04493	-0.0467	-0.04698	-0.04599	-0.04461	-0.04278	-0.04083	-0.03926	-0.03756	-0.03522		1399.59	-0.02981	-0.03446	-0.04042	-0.05003	-0.06073	-0.06923	-0.07796	-0.08889	-0.09625	-0.10539	-0.11378
1400.07	-0.00773	-0.01891	-0.03145	-0.04589	-0.06073	-0.07551	-0.0878	-0.10281	-0.11608	-0.12745	-0.13882		1400.07	-0.04291	-0.04505	-0.0468	-0.04704	-0.04609	-0.04469	-0.04284	-0.04091	-0.03936	-0.0376	-0.0353		1400.07	-0.02993	-0.03456	-0.04049	-0.0501	-0.06078	-0.06928	-0.07799	-0.08893	-0.09626	-0.10544	-0.1138
1400.55	-0.00781	-0.01896	-0.03151	-0.0459	-0.06073	-0.07549	-0.08776	-0.10275	-0.11601	-0.12735	-0.13874		1400.55	-0.04303	-0.04516	-0.04689	-0.0471	-0.04619	-0.04477	-0.04289	-0.04098	-0.03945	-0.03764	-0.03538		1400.55	-0.03004	-0.03466	-0.04056	-0.05016	-0.06083	-0.06932	-0.07802	-0.08898	-0.09628	-0.10547	-0.11382
1401.03	-0.0079	-0.01902	-0.03157	-0.04592	-0.06074	-0.07547	-0.08772	-0.1027	-0.11594	-0.12725	-0.13868		1401.03	-0.04316	-0.04528	-0.04698	-0.04716	-0.04627	-0.04483	-0.04293	-0.04106	-0.03953	-0.03768	-0.03545		1401.03	-0.03014	-0.03476	-0.04062	-0.05022	-0.06087	-0.06937	-0.07805	-0.08903	-0.0963	-0.10551	-0.11383
1401.51	-0.00798	-0.01909	-0.03163	-0.04595	-0.06075	-0.07546	-0.08769	-0.10266	-0.11588	-0.12716	-0.13862		1401.51	-0.04328	-0.04539	-0.04706	-0.04722	-0.04634	-0.04488	-0.04295	-0.04113	-0.0396	-0.03771	-0.0355		1401.51	-0.03024	-0.03486	-0.04068	-0.05028	-0.06092	-0.06942	-0.07807	-0.08907	-0.09631	-0.10554	-0.11385
1402	-0.00808	-0.01917	-0.0317	-0.04598	-0.06078	-0.07546	-0.08766	-0.10264	-0.11583	-0.12709	-0.13858		1402	-0.0434	-0.04549	-0.04712	-0.04727	-0.04639	-0.04492	-0.04296	-0.0412	-0.03965	-0.03775	-0.03553		1402	-0.03034	-0.03496	-0.04075	-0.05033	-0.06096	-0.06947	-0.0781	-0.08912	-0.09633	-0.10556	-0.11386
1402.48	-0.00819	-0.01925	-0.03177	-0.04603	-0.06082	-0.07547	-0.08764	-0.10263	-0.11579	-0.12703	-0.13855		1402.48	-0.0435	-0.04558	-0.04717	-0.04732	-0.04642	-0.04494	-0.04296	-0.04127	-0.03969	-0.03779	-0.03554		1402.48	-0.03043	-0.03506	-0.04081	-0.05038	-0.06101	-0.06952	-0.07813	-0.08917	-0.09636	-0.10558	-0.11388
1402.96	-0.0083	-0.01935	-0.03185	-0.04609	-0.06087	-0.07549	-0.08764	-0.10264	-0.11577	-0.12699	-0.13853		1402.96	-0.04359	-0.04565	-0.0472	-0.04736	-0.04643	-0.04496	-0.04294	-0.04133	-0.03972	-0.03781	-0.03552		1402.96	-0.03052	-0.03516	-0.04087	-0.05042	-0.06106	-0.06957	-0.07815	-0.08923	-0.09638	-0.1056	-0.1139
1403.44	-0.00843	-0.01946	-0.03193	-0.04617	-0.06093	-0.07552	-0.08764	-0.10266	-0.11577	-0.12697	-0.13852		1403.44	-0.04367	-0.04571	-0.04722	-0.04739	-0.04643	-0.04496	-0.04292	-0.04138	-0.03973	-0.03783	-0.0355		1403.44	-0.0306	-0.03525	-0.04093	-0.05047	-0.0611	-0.06962	-0.07818	-0.08928	-0.09641	-0.10562	-0.11392
1403.92	-0.00857	-0.01958	-0.03202	-0.04626	-0.06099	-0.07556	-0.08765	-0.1027	-0.11578	-0.12695	-0.13852		1403.92	-0.04372	-0.04575	-0.04723	-0.04742	-0.04641	-0.04495	-0.0429	-0.04143	-0.03973	-0.03785	-0.03546		1403.92	-0.03068	-0.03535	-0.04098	-0.05051	-0.06115	-0.06967	-0.07822	-0.08933	-0.09644	-0.10564	-0.11394
1404.41	-0.00871	-0.0197	-0.03212	-0.04635	-0.06106	-0.07561	-0.08767	-0.10276	-0.11581	-0.12695	-0.13852		1404.41	-0.04377	-0.04578	-0.04723	-0.04745	-0.04639	-0.04494	-0.04287	-0.04148	-0.03971	-0.03786	-0.03543		1404.41	-0.03075	-0.03544	-0.04104	-0.05055	-0.0612	-0.06972	-0.07825	-0.08938	-0.09647	-0.10567	-0.11397
1404.89	-0.00886	-0.01983	-0.03223	-0.04646	-0.06113	-0.07566	-0.08769	-0.10282	-0.11585	-0.12697	-0.13853		1404.89	-0.0438	-0.04581	-0.04723	-0.04749	-0.04636	-0.04492	-0.04286	-0.04152	-0.03969	-0.03787	-0.03539		1404.89	-0.03082	-0.03553	-0.0411	-0.05059	-0.06124	-0.06976	-0.07829	-0.08942	-0.0965	-0.10569	-0.114
1405.37	-0.00902	-0.01996	-0.03234	-0.04657	-0.0612	-0.07572	-0.08772	-0.10289	-0.11589	-0.12699	-0.13855		1405.37	-0.04383	-0.04584	-0.04723	-0.04753	-0.04634	-0.0449	-0.04286	-0.04155	-0.03967	-0.03788	-0.03537		1405.37	-0.0309	-0.03562	-0.04116	-0.05064	-0.06129	-0.06981	-0.07833	-0.08947	-0.09654	-0.10572	-0.11403
1405.85	-0.00917	-0.0201	-0.03245	-0.04668	-0.06127	-0.07578	-0.08775	-0.10296	-0.11594	-0.12701	-0.13856		1405.85	-0.04387	-0.04588	-0.04725	-0.04758	-0.04633	-0.04488	-0.04287	-0.04158	-0.03964	-0.0379	-0.03535		1405.85	-0.03097	-0.03572	-0.04123	-0.05069	-0.06134	-0.06985	-0.07838	-0.08951	-0.09657	-0.10574	-0.11406
1406.34	-0.00932	-0.02023	-0.03256	-0.04679	-0.06134	-0.07585	-0.08779	-0.10302	-0.11598	-0.12705	-0.13858		1406.34	-0.0439	-0.04593	-0.04727	-0.04764	-0.04634	-0.04487	-0.04289	-0.04161	-0.03962	-0.03791	-0.03535		1406.34	-0.03105	-0.03581	-0.0413	-0.05074	-0.0614	-0.06989	-0.07844	-0.08955	-0.09661	-0.10576	-0.11409
1406.82	-0.00947	-0.02036	-0.03267	-0.0469	-0.0614	-0.07591	-0.08783	-0.10307	-0.116	-0.12708	-0.13859		1406.82	-0.04395	-0.04598	-0.04731	-0.0477	-0.04636	-0.04486	-0.04294	-0.04164	-0.0396	-0.03794	-0.03535		1406.82	-0.03114	-0.0359	-0.04138	-0.0508	-0.06145	-0.06992	-0.07849	-0.08958	-0.09665	-0.10579	-0.11411
1407.3	-0.00961	-0.02049	-0.03278	-0.047	-0.06146	-0.07597	-0.08787	-0.10311	-0.11603	-0.12712	-0.13861		1407.3	-0.04401	-0.04604	-0.04736	-0.04777	-0.04639	-0.04486	-0.04299	-0.04167	-0.03958	-0.03796	-0.03537		1407.3	-0.03122	-0.036	-0.04146	-0.05086	-0.0615	-0.06996	-0.07856	-0.08961	-0.0967	-0.10581	-0.11414
1407.78	-0.00975	-0.02062	-0.03288	-0.04709	-0.06152	-0.07603	-0.08791	-0.10314	-0.11604	-0.12716	-0.13862		1407.78	-0.04407	-0.04611	-0.04742	-0.04784	-0.04644	-0.04487	-0.04306	-0.0417	-0.03958	-0.03799	-0.03539		1407.78	-0.03131	-0.03609	-0.04154	-0.05092	-0.06156	-0.07	-0.07862	-0.08964	-0.09674	-0.10584	-0.11416
1408.26	-0.00988	-0.02074	-0.03299	-0.04718	-0.06158	-0.07608	-0.08795	-0.10316	-0.11605	-0.12719	-0.13864		1408.26	-0.04415	-0.04619	-0.04749	-0.04792	-0.0465	-0.0449	-0.04313	-0.04173	-0.03959	-0.03802	-0.03542		1408.26	-0.03139	-0.03618	-0.04163	-0.05099	-0.06161	-0.07004	-0.07869	-0.08966	-0.09679	-0.10587	-0.11419
1408.74	-0.01	-0.02086	-0.03309	-0.04726	-0.06164	-0.07613	-0.08799	-0.10318	-0.11606	-0.12723	-0.13865		1408.74	-0.04423	-0.04628	-0.04757	-0.04799	-0.04657	-0.04494	-0.04322	-0.04177	-0.03961	-0.03806	-0.03546		1408.74	-0.03148	-0.03627	-0.04171	-0.05106	-0.06167	-0.07008	-0.07876	-0.08968	-0.09683	-0.10591	-0.11423
1409.23	-0.01012	-0.02097	-0.03318	-0.04734	-0.06169	-0.07618	-0.08804	-0.1032	-0.11607	-0.12727	-0.13867		1409.23	-0.04433	-0.04637	-0.04766	-0.04807	-0.04666	-0.04499	-0.04331	-0.04182	-0.03966	-0.03809	-0.0355		1409.23	-0.03156	-0.03636	-0.0418	-0.05113	-0.06173	-0.07012	-0.07883	-0.08971	-0.09688	-0.10595	-0.11427
1409.71	-0.01022	-0.02107	-0.03328	-0.0474	-0.06175	-0.07623	-0.08809	-0.10322	-0.11608	-0.12731	-0.1387		1409.71	-0.04443	-0.04647	-0.04775	-0.04816	-0.04675	-0.04505	-0.0434	-0.04186	-0.03971	-0.03812	-0.03556		1409.71	-0.03164	-0.03644	-0.04188	-0.05121	-0.06179	-0.07017	-0.0789	-0.08974	-0.09693	-0.106	-0.11431
1410.19	-0.01032	-0.02117	-0.03336	-0.04746	-0.0618	-0.07628	-0.08814	-0.10325	-0.1161	-0.12736	-0.13873		1410.19	-0.04453	-0.04657	-0.04784	-0.04824	-0.04685	-0.04513	-0.0435	-0.04191	-0.03978	-0.03816	-0.03563		1410.19	-0.03172	-0.03651	-0.04195	-0.05128	-0.06186	-0.07022	-0.07897	-0.08978	-0.09699	-0.10606	-0.11436
1410.67	-0.01041	-0.02127	-0.03345	-0.04752	-0.06186	-0.07634	-0.0882	-0.10328	-0.11613	-0.12741	-0.13877		1410.67	-0.04464	-0.04667	-0.04793	-0.04833	-0.04695	-0.04521	-0.04359	-0.04197	-0.03986	-0.0382	-0.0357		1410.67	-0.0318	-0.03658	-0.04203	-0.05135	-0.06192	-0.07028	-0.07903	-0.08982	-0.09704	-0.10612	-0.11442
1411.16	-0.01049	-0.02136	-0.03353	-0.04757	-0.06192	-0.0764	-0.08826	-0.10332	-0.11617	-0.12746	-0.13881		1411.16	-0.04474	-0.04678	-0.04801	-0.04841	-0.04705	-0.04529	-0.04367	-0.04202	-0.03994	-0.03823	-0.03578		1411.16	-0.03187	-0.03664	-0.04209	-0.05141	-0.06198	-0.07034	-0.0791	-0.08986	-0.0971	-0.1062	-0.11449
1411.64	-0.01056	-0.02144	-0.03361	-0.04762	-0.06197	-0.07646	-0.08832	-0.10337	-0.11623	-0.12751	-0.13886		1411.64	-0.04485	-0.04688	-0.04808	-0.04849	-0.04715	-0.04538	-0.04375	-0.04207	-0.04003	-0.03827	-0.03585		1411.64	-0.03194	-0.03669	-0.04215	-0.05148	-0.06205	-0.07041	-0.07916	-0.08992	-0.09716	-0.10627	-0.11456
1412.12	-0.01063	-0.02152	-0.03368	-0.04768	-0.06203	-0.07653	-0.08839	-0.10343	-0.11629	-0.12756	-0.13892		1412.12	-0.04494	-0.04697	-0.04814	-0.04857	-0.04723	-0.04546	-0.04381	-0.04211	-0.04011	-0.03829	-0.03591		1412.12	-0.032	-0.03673	-0.04221	-0.05155	-0.06211	-0.07048	-0.07922	-0.08998	-0.09722	-0.10635	-0.11463
1412.6	-0.0107	-0.0216	-0.03374	-0.04775	-0.0621	-0.0766	-0.08846	-0.1035	-0.11638	-0.12761	-0.13899		1412.6	-0.04503	-0.04706	-0.04819	-0.04863	-0.0473	-0.04553	-0.04385	-0.04216	-0.04018	-0.03831	-0.03597		1412.6	-0.03207	-0.03677	-0.04226	-0.05162	-0.06218	-0.07055	-0.07928	-0.09004	-0.09729	-0.10643	-0.11471
1413.08	-0.01077	-0.02168	-0.0338	-0.04782	-0.06217	-0.07667	-0.08853	-0.10359	-0.11648	-0.12765	-0.13905		1413.08	-0.0451	-0.04713	-0.04822	-0.04868	-0.04736	-0.0456	-0.04388	-0.0422	-0.04025	-0.03832	-0.03601		1413.08	-0.03212	-0.03679	-0.04231	-0.05168	-0.06224	-0.07062	-0.07933	-0.09011	-0.09736	-0.10651	-0.11479
1413.57	-0.01084	-0.02176	-0.03386	-0.0479	-0.06224	-0.07674	-0.0886	-0.10368	-0.11659	-0.1277	-0.13912		1413.57	-0.04517	-0.04719	-0.04825	-0.04872	-0.04741	-0.04565	-0.04389	-0.04223	-0.0403	-0.03833	-0.03603		1413.57	-0.03218	-0.03681	-0.04235	-0.05174	-0.06229	-0.07069	-0.07938	-0.09017	-0.09742	-0.10659	-0.11487
1414.05	-0.01092	-0.02183	-0.03391	-0.04798	-0.06231	-0.07682	-0.08867	-0.10376	-0.1167	-0.12773	-0.13919		1414.05	-0.04522	-0.04723	-0.04827	-0.04875	-0.04744	-0.04569	-0.04388	-0.04226	-0.04035	-0.03833	-0.03604		1414.05	-0.03222	-0.03682	-0.04238	-0.05179	-0.06233	-0.07074	-0.07942	-0.09022	-0.09748	-0.10665	-0.11493
1414.53	-0.011	-0.02189	-0.03396	-0.04806	-0.06238	-0.07688	-0.08873	-0.10384	-0.1168	-0.12777	-0.13925		1414.53	-0.04527	-0.04727	-0.04829	-0.04876	-0.04747	-0.04572	-0.04387	-0.04228	-0.04039	-0.03832	-0.03603		1414.53	-0.03227	-0.03683	-0.04242	-0.05183	-0.06237	-0.07079	-0.07945	-0.09027	-0.09753	-0.10669	-0.11498
1415.01	-0.01108	-0.02194	-0.03401	-0.04812	-0.06243	-0.07694	-0.08879	-0.10389	-0.11688	-0.12779	-0.1393		1415.01	-0.04531	-0.04729	-0.0483	-0.04876	-0.04749	-0.04575	-0.04385	-0.0423	-0.04042	-0.03832	-0.03602		1415.01	-0.03231	-0.03683	-0.04245	-0.05187	-0.0624	-0.07082	-0.07947	-0.09031	-0.09757	-0.10672	-0.11501
1415.49	-0.01115	-0.02199	-0.03405	-0.04818	-0.06248	-0.077	-0.08885	-0.10393	-0.11693	-0.12782	-0.13935		1415.49	-0.04534	-0.04731	-0.04831	-0.04876	-0.04751	-0.04576	-0.04383	-0.04231	-0.04044	-0.03832	-0.03601		1415.49	-0.03235	-0.03684	-0.04249	-0.05191	-0.06243	-0.07085	-0.07949	-0.09034	-0.09761	-0.10673	-0.11503
1415.98	-0.01123	-0.02203	-0.03408	-0.04822	-0.06251	-0.07705	-0.0889	-0.10394	-0.11697	-0.12783	-0.13939		1415.98	-0.04537	-0.04732	-0.04833	-0.04876	-0.04752	-0.04577	-0.04382	-0.04231	-0.04047	-0.03833	-0.036		1415.98	-0.0324	-0.03685	-0.04252	-0.05194	-0.06245	-0.07087	-0.07949	-0.09037	-0.09763	-0.10672	-0.11503
1416.46	-0.0113	-0.02206	-0.03411	-0.04827	-0.06254	-0.07708	-0.08894	-0.10395	-0.11698	-0.12784	-0.13942		1416.46	-0.04539	-0.04733	-0.04835	-0.04876	-0.04753	-0.04578	-0.04381	-0.04231	-0.04049	-0.03834	-0.036		1416.46	-0.03244	-0.03687	-0.04256	-0.05196	-0.06247	-0.07088	-0.0795	-0.09039	-0.09765	-0.1067	-0.11502
1416.94	-0.01137	-0.0221	-0.03414	-0.0483	-0.06257	-0.07711	-0.08897	-0.10394	-0.11698	-0.12784	-0.13943		1416.94	-0.04542	-0.04734	-0.04837	-0.04875	-0.04754	-0.04578	-0.0438	-0.0423	-0.0405	-0.03836	-0.03599		1416.94	-0.03248	-0.03689	-0.04259	-0.05198	-0.06249	-0.07089	-0.07951	-0.0904	-0.09766	-0.10668	-0.11501
1417.42	-0.01143	-0.02213	-0.03417	-0.04834	-0.0626	-0.07712	-0.089	-0.10394	-0.11697	-0.12783	-0.13943		1417.42	-0.04545	-0.04735	-0.04841	-0.04875	-0.04754	-0.04577	-0.04381	-0.04229	-0.04051	-0.03839	-0.03599		1417.42	-0.03251	-0.0369	-0.04262	-0.052	-0.0625	-0.07089	-0.07951	-0.09041	-0.09767	-0.10666	-0.115
1417.91	-0.01149	-0.02216	-0.0342	-0.04837	-0.06263	-0.07713	-0.08901	-0.10393	-0.11695	-0.12781	-0.13942		1417.91	-0.04547	-0.04737	-0.04844	-0.04875	-0.04754	-0.04577	-0.04381	-0.04228	-0.04052	-0.03841	-0.03599		1417.91	-0.03254	-0.03692	-0.04265	-0.05201	-0.06251	-0.07089	-0.07952	-0.09042	-0.09768	-0.10663	-0.11499
1418.39	-0.01155	-0.02219	-0.03423	-0.04839	-0.06266	-0.07712	-0.08901	-0.10393	-0.11693	-0.1278	-0.1394		1418.39	-0.0455	-0.04739	-0.04848	-0.04874	-0.04754	-0.04577	-0.04383	-0.04227	-0.04053	-0.03844	-0.03598		1418.39	-0.03257	-0.03694	-0.04267	-0.05201	-0.06252	-0.07089	-0.07954	-0.09042	-0.09769	-0.10662	-0.11498
1418.87	-0.0116	-0.02222	-0.03425	-0.04842	-0.06269	-0.07711	-0.08901	-0.10392	-0.11691	-0.12778	-0.13936		1418.87	-0.04552	-0.04741	-0.04853	-0.04873	-0.04754	-0.04577	-0.04384	-0.04226	-0.04053	-0.03846	-0.03598		1418.87	-0.0326	-0.03696	-0.04269	-0.05201	-0.06253	-0.07089	-0.07955	-0.09042	-0.09769	-0.10661	-0.11498
1419.35	-0.01164	-0.02225	-0.03429	-0.04844	-0.06272	-0.07709	-0.08901	-0.10392	-0.11688	-0.12776	-0.13933		1419.35	-0.04553	-0.04744	-0.04858	-0.04872	-0.04754	-0.04577	-0.04387	-0.04226	-0.04053	-0.03848	-0.03598		1419.35	-0.03263	-0.03699	-0.04271	-0.05201	-0.06254	-0.07089	-0.07957	-0.09042	-0.09769	-0.1066	-0.11498
1419.83	-0.01168	-0.02227	-0.03432	-0.04845	-0.06275	-0.07707	-0.089	-0.10391	-0.11683	-0.12775	-0.13929		1419.83	-0.04554	-0.04747	-0.04862	-0.04871	-0.04755	-0.04578	-0.0439	-0.04225	-0.04054	-0.03851	-0.03599		1419.83	-0.03266	-0.03702	-0.04273	-0.05201	-0.06255	-0.07089	-0.07959	-0.09042	-0.09769	-0.10661	-0.11498
1420.32	-0.01172	-0.0223	-0.03436	-0.04846	-0.06277	-0.07705	-0.089	-0.10389	-0.11678	-0.12775	-0.13926		1420.32	-0.04555	-0.0475	-0.04867	-0.0487	-0.04755	-0.0458	-0.04394	-0.04225	-0.04054	-0.03853	-0.036		1420.32	-0.03269	-0.03705	-0.04274	-0.05201	-0.06256	-0.07089	-0.07961	-0.09042	-0.09769	-0.10661	-0.11498
1420.8	-0.01175	-0.02233	-0.0344	-0.04847	-0.06278	-0.07704	-0.089	-0.10387	-0.11672	-0.12776	-0.13924		1420.8	-0.04555	-0.04753	-0.0487	-0.0487	-0.04756	-0.04582	-0.04398	-0.04226	-0.04055	-0.03855	-0.03602		1420.8	-0.03271	-0.03708	-0.04276	-0.05201	-0.06257	-0.07089	-0.07963	-0.09042	-0.09769	-0.10662	-0.11499
1421.28	-0.01178	-0.02236	-0.03445	-0.04848	-0.0628	-0.07704	-0.08901	-0.10386	-0.11667	-0.12779	-0.13923		1421.28	-0.04555	-0.04756	-0.04873	-0.0487	-0.04757	-0.04585	-0.04403	-0.04227	-0.04056	-0.03857	-0.03604		1421.28	-0.03274	-0.03711	-0.04277	-0.05201	-0.06259	-0.0709	-0.07965	-0.09043	-0.0977	-0.10664	-0.115
1421.76	-0.0118	-0.0224	-0.0345	-0.04849	-0.06281	-0.07704	-0.08902	-0.10384	-0.11662	-0.12782	-0.13923		1421.76	-0.04555	-0.04758	-0.04876	-0.0487	-0.04758	-0.04588	-0.04408	-0.04229	-0.04057	-0.03859	-0.03607		1421.76	-0.03275	-0.03714	-0.04277	-0.05201	-0.0626	-0.0709	-0.07966	-0.09043	-0.0977	-0.10666	-0.11502
1422.24	-0.01183	-0.02244	-0.03454	-0.04851	-0.06283	-0.07704	-0.08903	-0.10384	-0.11658	-0.12786	-0.13923		1422.24	-0.04554	-0.0476	-0.04877	-0.04871	-0.04758	-0.04592	-0.04413	-0.04231	-0.04058	-0.0386	-0.0361		1422.24	-0.03276	-0.03716	-0.04277	-0.05201	-0.06261	-0.07091	-0.07967	-0.09044	-0.09771	-0.10668	-0.11504
1422.73	-0.01185	-0.02248	-0.03459	-0.04854	-0.06285	-0.07706	-0.08905	-0.10385	-0.11656	-0.1279	-0.13924		1422.73	-0.04553	-0.04761	-0.04878	-0.04873	-0.04758	-0.04595	-0.04417	-0.04235	-0.0406	-0.03862	-0.03613		1422.73	-0.03276	-0.03717	-0.04276	-0.05201	-0.06262	-0.07092	-0.07968	-0.09045	-0.09772	-0.10671	-0.11508
1423.21	-0.01187	-0.02254	-0.03463	-0.04858	-0.06287	-0.07707	-0.08906	-0.10388	-0.11657	-0.12794	-0.13925		1423.21	-0.04552	-0.04762	-0.04878	-0.04874	-0.04758	-0.04598	-0.04421	-0.04239	-0.04062	-0.03864	-0.03616		1423.21	-0.03275	-0.03718	-0.04275	-0.052	-0.06263	-0.07092	-0.07968	-0.09047	-0.09773	-0.10674	-0.11512
1423.69	-0.0119	-0.02259	-0.03467	-0.04863	-0.06289	-0.07709	-0.08908	-0.10393	-0.1166	-0.12798	-0.13927		1423.69	-0.04552	-0.04762	-0.04878	-0.04877	-0.04757	-0.04602	-0.04424	-0.04244	-0.04064	-0.03866	-0.03618		1423.69	-0.03274	-0.03718	-0.04274	-0.052	-0.06263	-0.07093	-0.07968	-0.09049	-0.09774	-0.10678	-0.11516
1424.17	-0.01192	-0.02265	-0.0347	-0.04868	-0.06292	-0.07711	-0.08909	-0.10398	-0.11665	-0.12802	-0.13928		1424.17	-0.04552	-0.04762	-0.04879	-0.0488	-0.04758	-0.04606	-0.04427	-0.04249	-0.04067	-0.03868	-0.03621		1424.17	-0.03271	-0.03717	-0.04272	-0.05199	-0.06262	-0.07094	-0.07968	-0.0905	-0.09776	-0.10681	-0.1152
1424.65	-0.01195	-0.02271	-0.03473	-0.04872	-0.06294	-0.07713	-0.0891	-0.10404	-0.11671	-0.12805	-0.1393		1424.65	-0.04553	-0.04763	-0.0488	-0.04884	-0.04759	-0.0461	-0.0443	-0.04256	-0.04071	-0.03871	-0.03624		1424.65	-0.03269	-0.03715	-0.0427	-0.05198	-0.06261	-0.07094	-0.07968	-0.09052	-0.09777	-0.10685	-0.11524
1425.14	-0.01197	-0.02275	-0.03476	-0.04875	-0.06296	-0.07716	-0.08911	-0.10408	-0.11676	-0.12809	-0.13932		1425.14	-0.04555	-0.04764	-0.04882	-0.04889	-0.04761	-0.04614	-0.04434	-0.04262	-0.04076	-0.03876	-0.03627		1425.14	-0.03267	-0.03713	-0.04268	-0.05198	-0.0626	-0.07094	-0.07967	-0.09053	-0.09778	-0.10688	-0.11527
1425.62	-0.01198	-0.02279	-0.03478	-0.04877	-0.06296	-0.07718	-0.08913	-0.10409	-0.1168	-0.12812	-0.13934		1425.62	-0.04559	-0.04766	-0.04886	-0.04896	-0.04765	-0.0462	-0.04439	-0.04269	-0.04082	-0.03882	-0.03632		1425.62	-0.03265	-0.03711	-0.04267	-0.05197	-0.06258	-0.07094	-0.07966	-0.09053	-0.09779	-0.1069	-0.11529
1426.1	-0.01198	-0.02281	-0.0348	-0.04878	-0.06295	-0.07721	-0.08914	-0.10409	-0.11681	-0.12815	-0.13937		1426.1	-0.04565	-0.04769	-0.04891	-0.04904	-0.04771	-0.04626	-0.04445	-0.04276	-0.04089	-0.03889	-0.03639		1426.1	-0.03264	-0.0371	-0.04267	-0.05197	-0.06257	-0.07093	-0.07966	-0.09054	-0.09779	-0.10691	-0.1153
1426.58	-0.01198	-0.02283	-0.03482	-0.04877	-0.06293	-0.07723	-0.08915	-0.10406	-0.11681	-0.12818	-0.1394		1426.58	-0.04572	-0.04773	-0.04896	-0.04913	-0.04778	-0.04632	-0.04452	-0.04283	-0.04097	-0.03897	-0.03646		1426.58	-0.03263	-0.03709	-0.04267	-0.05198	-0.06256	-0.07093	-0.07965	-0.09054	-0.09778	-0.10692	-0.11531
1427.07	-0.01197	-0.02283	-0.03484	-0.04876	-0.0629	-0.07726	-0.08917	-0.10402	-0.1168	-0.12821	-0.13944		1427.07	-0.04581	-0.04779	-0.04903	-0.04923	-0.04786	-0.04639	-0.0446	-0.04289	-0.04106	-0.03906	-0.03654		1427.07	-0.03263	-0.03709	-0.04267	-0.05199	-0.06255	-0.07092	-0.07964	-0.09054	-0.09778	-0.10692	-0.1153
1427.55	-0.01196	-0.02283	-0.03485	-0.04874	-0.06288	-0.07728	-0.08918	-0.10397	-0.11679	-0.12824	-0.13948		1427.55	-0.0459	-0.04786	-0.0491	-0.04933	-0.04795	-0.04646	-0.0447	-0.04296	-0.04114	-0.03916	-0.03663		1427.55	-0.03264	-0.03709	-0.04268	-0.05201	-0.06255	-0.07092	-0.07963	-0.09055	-0.09777	-0.10692	-0.11529
1428.03	-0.01196	-0.02284	-0.03486	-0.04873	-0.06287	-0.0773	-0.0892	-0.10394	-0.11679	-0.12826	-0.13952		1428.03	-0.046	-0.04795	-0.04917	-0.04945	-0.04805	-0.04653	-0.04479	-0.04302	-0.04123	-0.03925	-0.03672		1428.03	-0.03265	-0.0371	-0.04269	-0.05203	-0.06255	-0.07092	-0.07963	-0.09055	-0.09777	-0.10692	-0.11529
1428.51	-0.01196	-0.02284	-0.03488	-0.04873	-0.06287	-0.07732	-0.08922	-0.10392	-0.11681	-0.12828	-0.13957		1428.51	-0.0461	-0.04805	-0.04925	-0.04956	-0.04815	-0.0466	-0.04488	-0.04309	-0.04131	-0.03935	-0.03681		1428.51	-0.03266	-0.03711	-0.0427	-0.05204	-0.06255	-0.07092	-0.07962	-0.09055	-0.09777	-0.10692	-0.11529
1428.99	-0.01197	-0.02285	-0.03489	-0.04874	-0.06288	-0.07734	-0.08924	-0.10392	-0.11685	-0.1283	-0.13961		1428.99	-0.04619	-0.04816	-0.04932	-0.04966	-0.04825	-0.04666	-0.04497	-0.04315	-0.04139	-0.03944	-0.03689		1428.99	-0.03266	-0.03712	-0.0427	-0.05206	-0.06254	-0.07093	-0.07961	-0.09056	-0.09776	-0.10693	-0.11529
1429.48	-0.01199	-0.02286	-0.03491	-0.04876	-0.06291	-0.07736	-0.08927	-0.10394	-0.11691	-0.12832	-0.13966		1429.48	-0.04629	-0.04827	-0.04938	-0.04976	-0.04835	-0.04673	-0.04505	-0.04321	-0.04146	-0.03952	-0.03697		1429.48	-0.03267	-0.03712	-0.0427	-0.05207	-0.06254	-0.07093	-0.07961	-0.09057	-0.09776	-0.10693	-0.11529
1429.96	-0.01201	-0.02287	-0.03493	-0.04879	-0.06295	-0.07737	-0.0893	-0.10398	-0.11699	-0.12833	-0.1397		1429.96	-0.04638	-0.0484	-0.04943	-0.04985	-0.04844	-0.04679	-0.04513	-0.04326	-0.04152	-0.03959	-0.03704		1429.96	-0.03267	-0.03712	-0.0427	-0.05208	-0.06254	-0.07093	-0.0796	-0.09057	-0.09776	-0.10694	-0.1153
1430.44	-0.01204	-0.02289	-0.03495	-0.04882	-0.063	-0.07738	-0.08933	-0.10403	-0.11708	-0.12834	-0.13975		1430.44	-0.04646	-0.04852	-0.04948	-0.04993	-0.04854	-0.04684	-0.0452	-0.04332	-0.04157	-0.03966	-0.03711		1430.44	-0.03268	-0.03712	-0.04269	-0.05208	-0.06254	-0.07093	-0.0796	-0.09057	-0.09776	-0.10694	-0.11531
1430.92	-0.01208	-0.02291	-0.03497	-0.04886	-0.06305	-0.07739	-0.08936	-0.10409	-0.11717	-0.12835	-0.13979		1430.92	-0.04656	-0.04864	-0.04953	-0.05001	-0.04863	-0.04691	-0.04527	-0.04337	-0.04161	-0.03973	-0.03718		1430.92	-0.03269	-0.03712	-0.04269	-0.05208	-0.06254	-0.07094	-0.07959	-0.09057	-0.09777	-0.10694	-0.11532
1431.4	-0.01211	-0.02293	-0.03499	-0.0489	-0.06311	-0.0774	-0.0894	-0.10414	-0.11726	-0.12835	-0.13984		1431.4	-0.04666	-0.04876	-0.0496	-0.05009	-0.04872	-0.04698	-0.04535	-0.04342	-0.04166	-0.03979	-0.03726		1431.4	-0.0327	-0.03712	-0.04269	-0.05208	-0.06254	-0.07094	-0.07959	-0.09057	-0.09777	-0.10694	-0.11533
1431.89	-0.01214	-0.02294	-0.03501	-0.04893	-0.06316	-0.07741	-0.08944	-0.10418	-0.11733	-0.12836	-0.13988		1431.89	-0.04676	-0.04888	-0.04967	-0.05016	-0.04881	-0.04705	-0.04543	-0.04347	-0.04171	-0.03986	-0.03734		1431.89	-0.03271	-0.03712	-0.04269	-0.05208	-0.06255	-0.07094	-0.07959	-0.09056	-0.09778	-0.10693	-0.11534
1432.37	-0.01217	-0.02295	-0.03502	-0.04895	-0.0632	-0.07741	-0.08947	-0.1042	-0.11738	-0.12835	-0.13992		1432.37	-0.04687	-0.049	-0.04976	-0.05024	-0.0489	-0.04713	-0.04551	-0.04353	-0.04176	-0.03993	-0.03742		1432.37	-0.03273	-0.03713	-0.0427	-0.05208	-0.06255	-0.07095	-0.07959	-0.09056	-0.09779	-0.10691	-0.11534
1432.85	-0.0122	-0.02295	-0.03503	-0.04896	-0.06323	-0.07741	-0.08951	-0.10421	-0.1174	-0.12834	-0.13995		1432.85	-0.04698	-0.04911	-0.04986	-0.05031	-0.049	-0.04722	-0.04559	-0.04358	-0.04182	-0.04	-0.03751		1432.85	-0.03274	-0.03714	-0.04271	-0.05209	-0.06256	-0.07096	-0.07959	-0.09056	-0.0978	-0.1069	-0.11534
1433.33	-0.01222	-0.02295	-0.03504	-0.04895	-0.06324	-0.0774	-0.08953	-0.1042	-0.1174	-0.12832	-0.13997		1433.33	-0.04708	-0.0492	-0.04997	-0.05038	-0.04908	-0.0473	-0.04566	-0.04363	-0.04189	-0.04007	-0.03759		1433.33	-0.03275	-0.03715	-0.04273	-0.05209	-0.06256	-0.07097	-0.07959	-0.09056	-0.09781	-0.10688	-0.11533
1433.82	-0.01223	-0.02294	-0.03503	-0.04894	-0.06324	-0.07738	-0.08954	-0.10418	-0.11737	-0.12829	-0.13997		1433.82	-0.04718	-0.04928	-0.05009	-0.05044	-0.04916	-0.04738	-0.04573	-0.04369	-0.04195	-0.04013	-0.03767		1433.82	-0.03276	-0.03716	-0.04275	-0.0521	-0.06257	-0.07098	-0.07959	-0.09056	-0.09782	-0.10686	-0.11532
1434.3	-0.01224	-0.02292	-0.03502	-0.04891	-0.06323	-0.07735	-0.08953	-0.10414	-0.11733	-0.12824	-0.13995		1434.3	-0.04725	-0.04935	-0.0502	-0.05048	-0.04923	-0.04746	-0.04578	-0.04375	-0.04201	-0.04019	-0.03774		1434.3	-0.03277	-0.03717	-0.04277	-0.05211	-0.06256	-0.07099	-0.07959	-0.09056	-0.09784	-0.10685	-0.11531
1434.78	-0.01224	-0.0229	-0.035	-0.04888	-0.0632	-0.07731	-0.08951	-0.1041	-0.11728	-0.12817	-0.13991		1434.78	-0.04732	-0.0494	-0.0503	-0.05052	-0.04928	-0.04753	-0.04583	-0.04381	-0.04207	-0.04024	-0.03781		1434.78	-0.03277	-0.03718	-0.04278	-0.05211	-0.06256	-0.071	-0.07959	-0.09057	-0.09786	-0.10685	-0.11529
1435.26	-0.01224	-0.02288	-0.03497	-0.04884	-0.06316	-0.07726	-0.08947	-0.10406	-0.11721	-0.1281	-0.13985		1435.26	-0.04738	-0.04943	-0.05041	-0.05055	-0.04933	-0.04759	-0.04587	-0.04387	-0.04212	-0.04028	-0.03787		1435.26	-0.03277	-0.03719	-0.0428	-0.05212	-0.06256	-0.07101	-0.0796	-0.09057	-0.09789	-0.10685	-0.11528
1435.74	-0.01223	-0.02286	-0.03493	-0.04879	-0.0631	-0.0772	-0.08942	-0.10401	-0.11714	-0.12801	-0.13978		1435.74	-0.04742	-0.04946	-0.0505	-0.05058	-0.04937	-0.04765	-0.04589	-0.04392	-0.04218	-0.04032	-0.03793		1435.74	-0.03277	-0.0372	-0.04281	-0.05213	-0.06255	-0.07102	-0.07961	-0.09058	-0.09791	-0.10686	-0.11527
1436.23	-0.01221	-0.02283	-0.03489	-0.04874	-0.06304	-0.07713	-0.08935	-0.10395	-0.11705	-0.12791	-0.1397		1436.23	-0.04746	-0.04947	-0.05059	-0.0506	-0.0494	-0.04771	-0.04592	-0.04398	-0.04222	-0.04036	-0.03799		1436.23	-0.03277	-0.03721	-0.04283	-0.05214	-0.06255	-0.07103	-0.07962	-0.09059	-0.09794	-0.10687	-0.11526
1436.71	-0.01218	-0.0228	-0.03484	-0.04868	-0.06296	-0.07706	-0.08927	-0.10389	-0.11695	-0.12782	-0.1396		1436.71	-0.0475	-0.04947	-0.05067	-0.05063	-0.04942	-0.04776	-0.04594	-0.04402	-0.04227	-0.04039	-0.03806		1436.71	-0.03277	-0.03722	-0.04284	-0.05215	-0.06255	-0.07104	-0.07964	-0.09061	-0.09796	-0.10689	-0.11526
1437.19	-0.01214	-0.02276	-0.03479	-0.04861	-0.06287	-0.07699	-0.08918	-0.10382	-0.11685	-0.12772	-0.13951		1437.19	-0.04752	-0.04948	-0.05074	-0.05065	-0.04944	-0.04781	-0.04596	-0.04406	-0.04231	-0.04042	-0.03812		1437.19	-0.03277	-0.03723	-0.04285	-0.05216	-0.06254	-0.07105	-0.07966	-0.09062	-0.09798	-0.10691	-0.11525
1437.67	-0.0121	-0.02272	-0.03474	-0.04854	-0.06278	-0.07692	-0.0891	-0.10374	-0.11674	-0.12764	-0.13942		1437.67	-0.04754	-0.04947	-0.0508	-0.05068	-0.04946	-0.04786	-0.04598	-0.0441	-0.04235	-0.04045	-0.03818		1437.67	-0.03278	-0.03725	-0.04286	-0.05217	-0.06254	-0.07106	-0.07967	-0.09064	-0.098	-0.10693	-0.11525
1438.15	-0.01205	-0.02268	-0.0347	-0.04847	-0.06269	-0.07685	-0.08901	-0.10367	-0.11663	-0.12756	-0.13933		1438.15	-0.04756	-0.04947	-0.05085	-0.05071	-0.04947	-0.04791	-0.046	-0.04412	-0.04238	-0.04048	-0.03822		1438.15	-0.03278	-0.03726	-0.04286	-0.05218	-0.06254	-0.07106	-0.07968	-0.09066	-0.098	-0.10694	-0.11524
1438.64	-0.01201	-0.02264	-0.03465	-0.0484	-0.0626	-0.07679	-0.08893	-0.1036	-0.11653	-0.1275	-0.13925		1438.64	-0.04757	-0.04947	-0.05089	-0.05074	-0.04947	-0.04795	-0.04602	-0.04414	-0.04241	-0.0405	-0.03826		1438.64	-0.03278	-0.03727	-0.04286	-0.05219	-0.06254	-0.07106	-0.07969	-0.09067	-0.09801	-0.10695	-0.11524
1439.12	-0.01197	-0.02261	-0.03461	-0.04835	-0.06252	-0.07675	-0.08886	-0.10354	-0.11644	-0.12746	-0.13919		1439.12	-0.04757	-0.04948	-0.05091	-0.05077	-0.04948	-0.04798	-0.04603	-0.04415	-0.04243	-0.04052	-0.03828		1439.12	-0.03278	-0.03728	-0.04286	-0.05219	-0.06253	-0.07105	-0.07969	-0.09068	-0.098	-0.10695	-0.11523
1439.6	-0.01194	-0.02259	-0.03458	-0.04831	-0.06246	-0.07671	-0.0888	-0.10349	-0.11637	-0.12743	-0.13914		1439.6	-0.04757	-0.04948	-0.05093	-0.0508	-0.04948	-0.04801	-0.04604	-0.04416	-0.04245	-0.04053	-0.03829		1439.6	-0.03277	-0.03728	-0.04285	-0.05218	-0.06253	-0.07104	-0.07968	-0.09069	-0.09799	-0.10695	-0.11522
1440.08	-0.01192	-0.02258	-0.03455	-0.04829	-0.06241	-0.07668	-0.08876	-0.10346	-0.11633	-0.12742	-0.1391		1440.08	-0.04756	-0.04949	-0.05092	-0.05081	-0.04948	-0.04802	-0.04604	-0.04416	-0.04246	-0.04054	-0.03828		1440.08	-0.03276	-0.03728	-0.04283	-0.05217	-0.06252	-0.07103	-0.07966	-0.09069	-0.09798	-0.10695	-0.11522
1440.57	-0.01191	-0.02257	-0.03452	-0.04828	-0.06239	-0.07666	-0.08872	-0.10345	-0.11632	-0.12743	-0.13908		1440.57	-0.04756	-0.04949	-0.05091	-0.05082	-0.04948	-0.04802	-0.04603	-0.04415	-0.04246	-0.04054	-0.03826		1440.57	-0.03274	-0.03727	-0.0428	-0.05215	-0.06251	-0.07101	-0.07964	-0.09068	-0.09796	-0.10694	-0.11522
1441.05	-0.01191	-0.02257	-0.0345	-0.0483	-0.06239	-0.07665	-0.0887	-0.10346	-0.11634	-0.12745	-0.13906		1441.05	-0.04755	-0.04949	-0.05088	-0.05082	-0.04947	-0.04801	-0.04602	-0.04415	-0.04245	-0.04054	-0.03823		1441.05	-0.03271	-0.03725	-0.04277	-0.05212	-0.0625	-0.07098	-0.07961	-0.09067	-0.09795	-0.10694	-0.11523
1441.53	-0.01191	-0.02258	-0.03449	-0.04832	-0.0624	-0.07665	-0.08869	-0.10348	-0.11638	-0.12749	-0.13907		1441.53	-0.04755	-0.0495	-0.05086	-0.05081	-0.04946	-0.048	-0.046	-0.04414	-0.04243	-0.04053	-0.03819		1441.53	-0.03268	-0.03723	-0.04274	-0.05208	-0.06249	-0.07096	-0.07959	-0.09066	-0.09793	-0.10694	-0.11525
1442.01	-0.01191	-0.02259	-0.03448	-0.04836	-0.06244	-0.07665	-0.0887	-0.10352	-0.11644	-0.12753	-0.13908		1442.01	-0.04756	-0.04951	-0.05084	-0.0508	-0.04946	-0.04798	-0.04598	-0.04413	-0.04241	-0.04053	-0.03815		1442.01	-0.03265	-0.0372	-0.04271	-0.05205	-0.06248	-0.07094	-0.07958	-0.09065	-0.09792	-0.10694	-0.11529
1442.49	-0.01192	-0.02261	-0.03447	-0.04839	-0.06248	-0.07667	-0.08872	-0.10357	-0.11652	-0.12759	-0.13911		1442.49	-0.04759	-0.04953	-0.05083	-0.0508	-0.04946	-0.04797	-0.04597	-0.04413	-0.04239	-0.04054	-0.03812		1442.49	-0.03262	-0.03718	-0.04268	-0.05202	-0.06247	-0.07092	-0.07957	-0.09064	-0.0979	-0.10695	-0.11533
1442.98	-0.01192	-0.02262	-0.03446	-0.04843	-0.06252	-0.07668	-0.08874	-0.10361	-0.11659	-0.12765	-0.13915		1442.98	-0.04763	-0.04956	-0.05084	-0.05079	-0.04948	-0.04796	-0.04597	-0.04412	-0.04238	-0.04056	-0.03809		1442.98	-0.03259	-0.03716	-0.04266	-0.052	-0.06247	-0.0709	-0.07956	-0.09064	-0.09789	-0.10697	-0.11538
1443.46	-0.01192	-0.02263	-0.03446	-0.04846	-0.06256	-0.07671	-0.08878	-0.10365	-0.11666	-0.12772	-0.13919		1443.46	-0.04768	-0.0496	-0.05086	-0.0508	-0.0495	-0.04796	-0.04598	-0.04412	-0.04238	-0.04059	-0.03808		1443.46	-0.03257	-0.03714	-0.04264	-0.05199	-0.06247	-0.07089	-0.07956	-0.09063	-0.09789	-0.10699	-0.11542
1443.94	-0.01192	-0.02263	-0.03446	-0.04849	-0.06259	-0.07673	-0.08882	-0.10367	-0.11671	-0.12779	-0.13924		1443.94	-0.04774	-0.04964	-0.0509	-0.0508	-0.04954	-0.04796	-0.04601	-0.04412	-0.04238	-0.04062	-0.03807		1443.94	-0.03256	-0.03713	-0.04263	-0.05198	-0.06247	-0.07088	-0.07957	-0.09063	-0.09788	-0.10701	-0.11547
1444.42	-0.01192	-0.02264	-0.03445	-0.0485	-0.06262	-0.07676	-0.08886	-0.10369	-0.11675	-0.12785	-0.13929		1444.42	-0.04781	-0.04969	-0.05094	-0.05082	-0.04958	-0.04797	-0.04604	-0.04413	-0.04239	-0.04066	-0.03807		1444.42	-0.03254	-0.03712	-0.04263	-0.05199	-0.06248	-0.07088	-0.07958	-0.09063	-0.09788	-0.10704	-0.11551
1444.9	-0.01191	-0.02264	-0.03445	-0.04852	-0.06264	-0.07678	-0.0889	-0.1037	-0.11678	-0.12792	-0.13935		1444.9	-0.04787	-0.04973	-0.05098	-0.05083	-0.04963	-0.04798	-0.04609	-0.04414	-0.04239	-0.04069	-0.03807		1444.9	-0.03253	-0.03712	-0.04263	-0.05199	-0.06248	-0.07088	-0.07959	-0.09064	-0.09789	-0.10708	-0.11555
1445.39	-0.01191	-0.02263	-0.03445	-0.04853	-0.06266	-0.07681	-0.08894	-0.10371	-0.11681	-0.12797	-0.1394		1445.39	-0.04793	-0.04977	-0.05101	-0.05086	-0.04967	-0.04798	-0.04613	-0.04416	-0.04239	-0.04071	-0.03807		1445.39	-0.03253	-0.03711	-0.04263	-0.052	-0.06249	-0.07088	-0.07961	-0.09065	-0.0979	-0.10712	-0.11558
1445.87	-0.0119	-0.02263	-0.03444	-0.04853	-0.06267	-0.07683	-0.08897	-0.10372	-0.11683	-0.12802	-0.13945		1445.87	-0.04798	-0.04979	-0.05104	-0.05088	-0.04971	-0.04799	-0.04618	-0.04418	-0.04239	-0.04073	-0.03807		1445.87	-0.03252	-0.03711	-0.04263	-0.05202	-0.06249	-0.07089	-0.07963	-0.09066	-0.09792	-0.10715	-0.11562
1446.35	-0.0119	-0.02263	-0.03444	-0.04854	-0.06268	-0.07685	-0.089	-0.10373	-0.11685	-0.12806	-0.1395		1446.35	-0.04802	-0.04981	-0.05105	-0.05091	-0.04975	-0.04799	-0.04622	-0.0442	-0.04239	-0.04074	-0.03807		1446.35	-0.03252	-0.03711	-0.04263	-0.05203	-0.06249	-0.0709	-0.07965	-0.09067	-0.09794	-0.10719	-0.11566
1446.83	-0.0119	-0.02262	-0.03445	-0.04853	-0.06268	-0.07687	-0.08903	-0.10374	-0.11688	-0.12809	-0.13956		1446.83	-0.04806	-0.04981	-0.05106	-0.05094	-0.04978	-0.04799	-0.04627	-0.04422	-0.04239	-0.04075	-0.03806		1446.83	-0.03252	-0.03711	-0.04263	-0.05205	-0.06249	-0.07091	-0.07967	-0.09069	-0.09796	-0.10723	-0.11569
1447.32	-0.0119	-0.02262	-0.03446	-0.04853	-0.06269	-0.07689	-0.08906	-0.10376	-0.1169	-0.12812	-0.13961		1447.32	-0.04809	-0.0498	-0.05105	-0.05097	-0.0498	-0.04799	-0.04631	-0.04424	-0.04238	-0.04076	-0.03807		1447.32	-0.03253	-0.03712	-0.04263	-0.05207	-0.0625	-0.07093	-0.07969	-0.09071	-0.09799	-0.10726	-0.11572
1447.8	-0.01191	-0.02262	-0.03448	-0.04853	-0.0627	-0.07691	-0.08909	-0.10378	-0.11693	-0.12816	-0.13968		1447.8	-0.04811	-0.04978	-0.05104	-0.05101	-0.04982	-0.04799	-0.04635	-0.04426	-0.04238	-0.04076	-0.03808		1447.8	-0.03254	-0.03712	-0.04262	-0.05208	-0.0625	-0.07094	-0.07972	-0.09074	-0.09802	-0.10729	-0.11576
1448.28	-0.01192	-0.02263	-0.03451	-0.04853	-0.06272	-0.07694	-0.08912	-0.10382	-0.11696	-0.1282	-0.13975		1448.28	-0.04812	-0.04975	-0.05103	-0.05106	-0.04983	-0.04799	-0.04639	-0.04427	-0.04238	-0.04077	-0.03809		1448.28	-0.03255	-0.03712	-0.04262	-0.0521	-0.06251	-0.07096	-0.07975	-0.09077	-0.09805	-0.10732	-0.11579
1448.76	-0.01194	-0.02264	-0.03455	-0.04853	-0.06274	-0.07698	-0.08916	-0.10388	-0.117	-0.12825	-0.13983		1448.76	-0.04813	-0.04972	-0.051	-0.0511	-0.04984	-0.048	-0.04641	-0.04427	-0.04239	-0.04077	-0.03811		1448.76	-0.03256	-0.03711	-0.04261	-0.0521	-0.06252	-0.07097	-0.07977	-0.0908	-0.09808	-0.10735	-0.11582
1449.24	-0.01197	-0.02266	-0.0346	-0.04854	-0.06277	-0.07702	-0.08921	-0.10395	-0.11706	-0.12832	-0.13993		1449.24	-0.04811	-0.04968	-0.05098	-0.05114	-0.04983	-0.048	-0.04642	-0.04427	-0.04239	-0.04077	-0.03813		1449.24	-0.03257	-0.0371	-0.04259	-0.0521	-0.06252	-0.07098	-0.07979	-0.09082	-0.0981	-0.10736	-0.11584
1449.72	-0.012	-0.02269	-0.03466	-0.04856	-0.06281	-0.07708	-0.08927	-0.10404	-0.11712	-0.1284	-0.14003		1449.72	-0.04809	-0.04963	-0.05095	-0.05117	-0.0498	-0.048	-0.04642	-0.04426	-0.04239	-0.04076	-0.03815		1449.72	-0.03257	-0.03708	-0.04257	-0.05209	-0.06253	-0.07098	-0.07979	-0.09084	-0.09812	-0.10737	-0.11586
1450.21	-0.01205	-0.02273	-0.03473	-0.04859	-0.06286	-0.07714	-0.08934	-0.10415	-0.1172	-0.1285	-0.14015		1450.21	-0.04805	-0.04958	-0.05091	-0.05119	-0.04976	-0.04798	-0.04639	-0.04424	-0.04238	-0.04073	-0.03815		1450.21	-0.03257	-0.03706	-0.04255	-0.05207	-0.06253	-0.07098	-0.07979	-0.09085	-0.09813	-0.10736	-0.11586
1450.69	-0.01209	-0.02277	-0.0348	-0.04863	-0.06291	-0.07721	-0.08941	-0.10427	-0.11729	-0.1286	-0.14027		1450.69	-0.048	-0.04953	-0.05087	-0.0512	-0.04971	-0.04796	-0.04635	-0.04421	-0.04237	-0.0407	-0.03815		1450.69	-0.03257	-0.03702	-0.04252	-0.05205	-0.06252	-0.07097	-0.07978	-0.09086	-0.09814	-0.10735	-0.11586
1451.17	-0.01214	-0.02281	-0.03487	-0.04868	-0.06298	-0.07729	-0.08949	-0.10441	-0.11739	-0.12872	-0.1404		1451.17	-0.04794	-0.04949	-0.05082	-0.0512	-0.04964	-0.04793	-0.0463	-0.04417	-0.04236	-0.04066	-0.03814		1451.17	-0.03255	-0.03698	-0.04248	-0.05201	-0.06251	-0.07095	-0.07976	-0.09086	-0.09815	-0.10733	-0.11586
1451.65	-0.01219	-0.02286	-0.03494	-0.04874	-0.06306	-0.07736	-0.08957	-0.10456	-0.11752	-0.12885	-0.14052		1451.65	-0.04786	-0.04946	-0.05077	-0.05119	-0.04957	-0.04788	-0.04623	-0.04413	-0.04235	-0.04062	-0.03812		1451.65	-0.03252	-0.03692	-0.04244	-0.05196	-0.06249	-0.07092	-0.07972	-0.09086	-0.09815	-0.10731	-0.11586
1452.14	-0.01223	-0.02291	-0.035	-0.04882	-0.06314	-0.07744	-0.08965	-0.10471	-0.11766	-0.12897	-0.14064		1452.14	-0.04777	-0.04943	-0.05072	-0.05116	-0.04949	-0.04784	-0.04616	-0.04408	-0.04233	-0.04057	-0.0381		1452.14	-0.03248	-0.03686	-0.04238	-0.05189	-0.06246	-0.07088	-0.07968	-0.09084	-0.09814	-0.10728	-0.11587
1452.62	-0.01228	-0.02297	-0.03506	-0.0489	-0.06323	-0.07751	-0.08973	-0.10485	-0.11781	-0.1291	-0.14075		1452.62	-0.04767	-0.04941	-0.05067	-0.05111	-0.04942	-0.04779	-0.04608	-0.04402	-0.04231	-0.04052	-0.03808		1452.62	-0.03243	-0.0368	-0.04233	-0.05181	-0.06242	-0.07083	-0.07962	-0.09081	-0.09813	-0.10724	-0.11587
1453.1	-0.01231	-0.02301	-0.03511	-0.04897	-0.06332	-0.07758	-0.08979	-0.10498	-0.11795	-0.12922	-0.14085		1453.1	-0.04756	-0.0494	-0.05062	-0.05106	-0.04934	-0.04775	-0.04601	-0.04397	-0.0423	-0.04047	-0.03805		1453.1	-0.03237	-0.03674	-0.04227	-0.05173	-0.06238	-0.07077	-0.07956	-0.09077	-0.0981	-0.1072	-0.11588
1453.58	-0.01233	-0.02305	-0.03514	-0.04904	-0.06339	-0.07763	-0.08984	-0.10508	-0.11807	-0.12933	-0.14093		1453.58	-0.04746	-0.04939	-0.05058	-0.051	-0.04927	-0.04771	-0.04594	-0.04391	-0.04228	-0.04042	-0.03804		1453.58	-0.03232	-0.03669	-0.04222	-0.05165	-0.06234	-0.07072	-0.07951	-0.09073	-0.09808	-0.10716	-0.11588
1454.06	-0.01234	-0.02308	-0.03515	-0.04908	-0.06344	-0.07767	-0.08988	-0.10514	-0.11816	-0.12942	-0.14099		1454.06	-0.04736	-0.0494	-0.05055	-0.05094	-0.0492	-0.04768	-0.04589	-0.04385	-0.04228	-0.04038	-0.03802		1454.06	-0.03227	-0.03665	-0.04219	-0.05159	-0.0623	-0.07067	-0.07946	-0.09069	-0.09806	-0.10714	-0.11589
1454.55	-0.01233	-0.02308	-0.03515	-0.04911	-0.06347	-0.0777	-0.0899	-0.10518	-0.11822	-0.1295	-0.14103		1454.55	-0.04728	-0.0494	-0.05052	-0.05089	-0.04915	-0.04767	-0.04585	-0.0438	-0.04228	-0.04035	-0.03802		1454.55	-0.03223	-0.03663	-0.04216	-0.05154	-0.06227	-0.07064	-0.07942	-0.09066	-0.09805	-0.10712	-0.1159
1455.03	-0.01231	-0.02307	-0.03513	-0.04911	-0.06347	-0.07772	-0.0899	-0.10518	-0.11824	-0.12955	-0.14105		1455.03	-0.04721	-0.04942	-0.05051	-0.05085	-0.04912	-0.04766	-0.04583	-0.04376	-0.04229	-0.04032	-0.03803		1455.03	-0.03221	-0.03661	-0.04214	-0.0515	-0.06224	-0.07061	-0.07938	-0.09063	-0.09804	-0.10712	-0.11591
1455.51	-0.01228	-0.02305	-0.03509	-0.0491	-0.06345	-0.07772	-0.08989	-0.10516	-0.11823	-0.12959	-0.14104		1455.51	-0.04716	-0.04943	-0.0505	-0.05082	-0.04909	-0.04766	-0.04583	-0.04373	-0.04231	-0.04031	-0.03804		1455.51	-0.03219	-0.0366	-0.04212	-0.05147	-0.06222	-0.07059	-0.07936	-0.09061	-0.09803	-0.10712	-0.11592
1455.99	-0.01224	-0.02301	-0.03503	-0.04907	-0.06341	-0.07772	-0.08986	-0.10511	-0.11819	-0.1296	-0.14101		1455.99	-0.04713	-0.04945	-0.0505	-0.0508	-0.04909	-0.04766	-0.04584	-0.04371	-0.04234	-0.0403	-0.03806		1455.99	-0.03217	-0.03659	-0.04212	-0.05145	-0.0622	-0.07058	-0.07934	-0.0906	-0.09803	-0.10712	-0.11592
1456.47	-0.01219	-0.02296	-0.03496	-0.04902	-0.06335	-0.07769	-0.08981	-0.10503	-0.11812	-0.12959	-0.14096		1456.47	-0.04711	-0.04947	-0.0505	-0.05079	-0.04909	-0.04766	-0.04587	-0.0437	-0.04237	-0.0403	-0.03808		1456.47	-0.03216	-0.03659	-0.04211	-0.05144	-0.06219	-0.07057	-0.07933	-0.09058	-0.09803	-0.10713	-0.11593
1456.96	-0.01213	-0.0229	-0.03488	-0.04896	-0.06328	-0.07766	-0.08975	-0.10494	-0.11803	-0.12955	-0.1409		1456.96	-0.0471	-0.04948	-0.05049	-0.05079	-0.04911	-0.04766	-0.04589	-0.04371	-0.0424	-0.0403	-0.0381		1456.96	-0.03215	-0.03659	-0.04211	-0.05144	-0.06217	-0.07057	-0.07932	-0.09057	-0.09803	-0.10715	-0.11593
1457.44	-0.01207	-0.02283	-0.0348	-0.0489	-0.06321	-0.07762	-0.08967	-0.10483	-0.11793	-0.1295	-0.14082		1457.44	-0.04711	-0.04949	-0.05049	-0.0508	-0.04914	-0.04766	-0.04593	-0.04374	-0.04243	-0.04032	-0.03813		1457.44	-0.03214	-0.0366	-0.0421	-0.05144	-0.06216	-0.07057	-0.07931	-0.09056	-0.09804	-0.10716	-0.11593
1457.92	-0.012	-0.02277	-0.0347	-0.04883	-0.06312	-0.07756	-0.08959	-0.10472	-0.11782	-0.12943	-0.14072		1457.92	-0.04712	-0.0495	-0.05049	-0.05081	-0.04917	-0.04765	-0.04596	-0.04378	-0.04246	-0.04034	-0.03817		1457.92	-0.03214	-0.0366	-0.0421	-0.05144	-0.06215	-0.07057	-0.07931	-0.09056	-0.09805	-0.10719	-0.11593
1458.4	-0.01194	-0.0227	-0.03461	-0.04876	-0.06304	-0.0775	-0.0895	-0.1046	-0.1177	-0.12934	-0.14063		1458.4	-0.04715	-0.0495	-0.05049	-0.05084	-0.04922	-0.04764	-0.04599	-0.04383	-0.04249	-0.04037	-0.03821		1458.4	-0.03214	-0.0366	-0.0421	-0.05145	-0.06214	-0.07058	-0.07932	-0.09056	-0.09806	-0.10721	-0.11594
1458.88	-0.01187	-0.02264	-0.03451	-0.04868	-0.06296	-0.07744	-0.08942	-0.1045	-0.1176	-0.12925	-0.14053		1458.88	-0.04719	-0.04951	-0.0505	-0.05088	-0.04927	-0.04762	-0.04602	-0.0439	-0.04253	-0.0404	-0.03826		1458.88	-0.03213	-0.0366	-0.0421	-0.05146	-0.06214	-0.07059	-0.07933	-0.09058	-0.09807	-0.10725	-0.11596
1459.37	-0.01181	-0.02258	-0.03442	-0.04861	-0.06288	-0.07737	-0.08934	-0.1044	-0.1175	-0.12915	-0.14043		1459.37	-0.04724	-0.04951	-0.05052	-0.05093	-0.04933	-0.04761	-0.04604	-0.04398	-0.04256	-0.04044	-0.03831		1459.37	-0.03212	-0.0366	-0.04209	-0.05147	-0.06214	-0.0706	-0.07935	-0.09059	-0.09809	-0.10729	-0.11598
1459.85	-0.01175	-0.02251	-0.03434	-0.04853	-0.0628	-0.0773	-0.08926	-0.10431	-0.11741	-0.12905	-0.14035		1459.85	-0.0473	-0.04951	-0.05056	-0.05099	-0.04939	-0.04761	-0.04606	-0.04407	-0.04259	-0.04049	-0.03838		1459.85	-0.03211	-0.03659	-0.04208	-0.05148	-0.06214	-0.07061	-0.07938	-0.09061	-0.0981	-0.10733	-0.116
1460.33	-0.01168	-0.02245	-0.03427	-0.04845	-0.06272	-0.07723	-0.08919	-0.10424	-0.11734	-0.12896	-0.14026		1460.33	-0.04736	-0.04952	-0.0506	-0.05105	-0.04945	-0.04761	-0.04608	-0.04416	-0.04262	-0.04054	-0.03844		1460.33	-0.0321	-0.03657	-0.04206	-0.05148	-0.06214	-0.07062	-0.07941	-0.09063	-0.09812	-0.10737	-0.11602
1460.81	-0.01162	-0.02239	-0.0342	-0.04837	-0.06264	-0.07717	-0.08912	-0.10417	-0.11727	-0.12887	-0.14019		1460.81	-0.04743	-0.04954	-0.05065	-0.05112	-0.04952	-0.04761	-0.0461	-0.04425	-0.04265	-0.04059	-0.0385		1460.81	-0.03208	-0.03655	-0.04205	-0.05148	-0.06213	-0.07063	-0.07943	-0.09065	-0.09813	-0.10741	-0.11603
1461.3	-0.01155	-0.02232	-0.03414	-0.04829	-0.06256	-0.0771	-0.08907	-0.10411	-0.1172	-0.12878	-0.14013		1461.3	-0.04751	-0.04956	-0.05072	-0.05118	-0.04958	-0.04762	-0.04612	-0.04434	-0.04268	-0.04063	-0.03856		1461.3	-0.03206	-0.03652	-0.04203	-0.05148	-0.06212	-0.07063	-0.07946	-0.09067	-0.09814	-0.10744	-0.11604
1461.78	-0.01148	-0.02225	-0.03409	-0.0482	-0.06248	-0.07703	-0.08901	-0.10406	-0.11714	-0.12871	-0.14007		1461.78	-0.04758	-0.0496	-0.05078	-0.05125	-0.04964	-0.04764	-0.04613	-0.04443	-0.0427	-0.04067	-0.03862		1461.78	-0.03204	-0.03649	-0.042	-0.05147	-0.0621	-0.07064	-0.07948	-0.09069	-0.09815	-0.10747	-0.11604
1462.26	-0.01141	-0.02218	-0.03405	-0.04812	-0.06239	-0.07696	-0.08897	-0.10401	-0.11709	-0.12864	-0.14003		1462.26	-0.04764	-0.04964	-0.05086	-0.05131	-0.0497	-0.04768	-0.04615	-0.04451	-0.04273	-0.04071	-0.03866		1462.26	-0.03201	-0.03645	-0.04198	-0.05146	-0.06208	-0.07064	-0.07949	-0.09071	-0.09816	-0.1075	-0.11605
1462.74	-0.01134	-0.02211	-0.03401	-0.04805	-0.06232	-0.0769	-0.08893	-0.10397	-0.11705	-0.12858	-0.14		1462.74	-0.04771	-0.04969	-0.05093	-0.05136	-0.04975	-0.04772	-0.04616	-0.04458	-0.04275	-0.04074	-0.0387		1462.74	-0.03197	-0.03641	-0.04194	-0.05143	-0.06205	-0.07063	-0.0795	-0.09071	-0.09816	-0.10751	-0.11606
1463.22	-0.01128	-0.02204	-0.03397	-0.04799	-0.06226	-0.07683	-0.08889	-0.10393	-0.11702	-0.12852	-0.13998		1463.22	-0.04776	-0.04974	-0.05099	-0.05141	-0.0498	-0.04779	-0.04618	-0.04464	-0.04278	-0.04077	-0.03874		1463.22	-0.03193	-0.03637	-0.04191	-0.0514	-0.06202	-0.07061	-0.07949	-0.09071	-0.09816	-0.10751	-0.11606
1463.71	-0.01121	-0.02199	-0.03394	-0.04793	-0.0622	-0.07677	-0.08886	-0.10389	-0.117	-0.12848	-0.13997		1463.71	-0.0478	-0.04979	-0.05105	-0.05145	-0.04984	-0.04786	-0.04619	-0.04469	-0.0428	-0.04078	-0.03876		1463.71	-0.03188	-0.03634	-0.04187	-0.05136	-0.06197	-0.07059	-0.07947	-0.09069	-0.09815	-0.10751	-0.11606
1464.19	-0.01115	-0.02193	-0.03392	-0.04788	-0.06215	-0.07672	-0.08884	-0.10385	-0.11698	-0.12845	-0.13998		1464.19	-0.04782	-0.04982	-0.0511	-0.05148	-0.04986	-0.04793	-0.0462	-0.04473	-0.04282	-0.04079	-0.03878		1464.19	-0.03184	-0.03631	-0.04183	-0.05132	-0.06193	-0.07057	-0.07946	-0.09068	-0.09815	-0.1075	-0.11606
1464.67	-0.01109	-0.02188	-0.0339	-0.04783	-0.06211	-0.07667	-0.08882	-0.10382	-0.11695	-0.12843	-0.14		1464.67	-0.04784	-0.04984	-0.05115	-0.0515	-0.04988	-0.04801	-0.04621	-0.04476	-0.04284	-0.04079	-0.03878		1464.67	-0.0318	-0.03629	-0.04179	-0.05129	-0.0619	-0.07056	-0.07944	-0.09066	-0.09814	-0.1075	-0.11606
1465.15	-0.01103	-0.02182	-0.03389	-0.04778	-0.06207	-0.07664	-0.08882	-0.10378	-0.11693	-0.12843	-0.14004		1465.15	-0.04785	-0.04984	-0.05118	-0.05152	-0.04988	-0.04809	-0.04621	-0.04477	-0.04286	-0.04078	-0.03878		1465.15	-0.03177	-0.03627	-0.04176	-0.05126	-0.06188	-0.07055	-0.07943	-0.09066	-0.09815	-0.10751	-0.11607
1465.63	-0.01098	-0.02178	-0.03388	-0.04774	-0.06204	-0.07661	-0.08882	-0.10377	-0.11692	-0.12844	-0.14009		1465.63	-0.04785	-0.04983	-0.05121	-0.05153	-0.04987	-0.04816	-0.04622	-0.04477	-0.04287	-0.04077	-0.03877		1465.63	-0.03175	-0.03626	-0.04174	-0.05124	-0.06186	-0.07055	-0.07943	-0.09066	-0.09817	-0.10753	-0.11608
1466.12	-0.01094	-0.02174	-0.03388	-0.04771	-0.06202	-0.07661	-0.08884	-0.10377	-0.11692	-0.12847	-0.14016		1466.12	-0.04784	-0.04981	-0.05122	-0.05153	-0.04986	-0.04822	-0.04622	-0.04476	-0.04289	-0.04076	-0.03874		1466.12	-0.03173	-0.03625	-0.04171	-0.05122	-0.06185	-0.07055	-0.07944	-0.09067	-0.09819	-0.10755	-0.1161
1466.6	-0.01091	-0.02171	-0.03389	-0.04769	-0.06201	-0.07661	-0.08886	-0.1038	-0.11695	-0.12851	-0.14025		1466.6	-0.04782	-0.04978	-0.05121	-0.05152	-0.04984	-0.04827	-0.04621	-0.04474	-0.0429	-0.04074	-0.03871		1466.6	-0.03171	-0.03624	-0.04169	-0.05121	-0.06184	-0.07056	-0.07945	-0.09068	-0.09822	-0.10759	-0.11613
1467.08	-0.0109	-0.0217	-0.0339	-0.04769	-0.06203	-0.07663	-0.0889	-0.10386	-0.11701	-0.12857	-0.14035		1467.08	-0.04779	-0.04974	-0.05119	-0.05149	-0.04982	-0.0483	-0.0462	-0.04471	-0.04291	-0.04072	-0.03867		1467.08	-0.03169	-0.03622	-0.04166	-0.05119	-0.06183	-0.07058	-0.07945	-0.0907	-0.09825	-0.10763	-0.11616
1467.56	-0.01089	-0.0217	-0.03391	-0.04771	-0.06206	-0.07667	-0.08894	-0.10394	-0.1171	-0.12864	-0.14046		1467.56	-0.04776	-0.04969	-0.05114	-0.05145	-0.0498	-0.04832	-0.04618	-0.04468	-0.04292	-0.0407	-0.03863		1467.56	-0.03166	-0.03619	-0.04163	-0.05117	-0.06181	-0.07058	-0.07946	-0.0907	-0.09828	-0.10766	-0.1162
1468.05	-0.0109	-0.02171	-0.03392	-0.04774	-0.06211	-0.07671	-0.08898	-0.10405	-0.1172	-0.12872	-0.14057		1468.05	-0.04772	-0.04965	-0.05108	-0.0514	-0.04978	-0.04833	-0.04616	-0.04465	-0.04292	-0.04069	-0.03858		1468.05	-0.03163	-0.03615	-0.04159	-0.05113	-0.06179	-0.07058	-0.07945	-0.0907	-0.0983	-0.10768	-0.11622
1468.53	-0.01091	-0.02172	-0.03393	-0.04778	-0.06216	-0.07675	-0.08903	-0.10418	-0.11732	-0.1288	-0.14069		1468.53	-0.04767	-0.04961	-0.05102	-0.05135	-0.04978	-0.04833	-0.04614	-0.04463	-0.04292	-0.04068	-0.03854		1468.53	-0.0316	-0.0361	-0.04156	-0.0511	-0.06177	-0.07057	-0.07945	-0.0907	-0.09831	-0.10769	-0.11625
1469.01	-0.01092	-0.02174	-0.03394	-0.04782	-0.06222	-0.0768	-0.08908	-0.1043	-0.11745	-0.12888	-0.14081		1469.01	-0.04763	-0.04957	-0.05095	-0.05131	-0.04978	-0.04832	-0.04611	-0.0446	-0.04292	-0.04068	-0.03851		1469.01	-0.03156	-0.03605	-0.04152	-0.05105	-0.06174	-0.07056	-0.07943	-0.09069	-0.09831	-0.10769	-0.11627
1469.49	-0.01092	-0.02175	-0.03394	-0.04786	-0.06228	-0.07685	-0.08912	-0.10442	-0.11757	-0.12896	-0.14092		1469.49	-0.04758	-0.04955	-0.05088	-0.05127	-0.04979	-0.0483	-0.04609	-0.04458	-0.04292	-0.04069	-0.0385		1469.49	-0.03152	-0.036	-0.04148	-0.05101	-0.06172	-0.07055	-0.07942	-0.09068	-0.09831	-0.10769	-0.1163
1469.97	-0.01091	-0.02175	-0.03393	-0.04788	-0.06233	-0.07689	-0.08915	-0.10454	-0.11769	-0.12904	-0.14102		1469.97	-0.04754	-0.04953	-0.05082	-0.05124	-0.0498	-0.04828	-0.04608	-0.04456	-0.04293	-0.04072	-0.0385		1469.97	-0.03148	-0.03595	-0.04145	-0.05096	-0.06171	-0.07054	-0.07941	-0.09068	-0.09831	-0.10769	-0.11633
1470.46	-0.0109	-0.02175	-0.03392	-0.0479	-0.06236	-0.07692	-0.08917	-0.10463	-0.1178	-0.1291	-0.1411		1470.46	-0.04751	-0.04952	-0.05077	-0.05122	-0.04983	-0.04825	-0.04607	-0.04455	-0.04293	-0.04076	-0.03851		1470.46	-0.03144	-0.03589	-0.04143	-0.05092	-0.0617	-0.07054	-0.07941	-0.09068	-0.09831	-0.10769	-0.11637
1470.94	-0.01086	-0.02172	-0.03389	-0.04789	-0.06238	-0.07694	-0.08918	-0.1047	-0.11788	-0.12915	-0.14116		1470.94	-0.04748	-0.04953	-0.05074	-0.05121	-0.04986	-0.04821	-0.04606	-0.04454	-0.04293	-0.0408	-0.03853		1470.94	-0.0314	-0.03584	-0.0414	-0.05088	-0.06171	-0.07053	-0.07941	-0.09068	-0.09831	-0.10769	-0.11642
1471.42	-0.01081	-0.02168	-0.03385	-0.04785	-0.06236	-0.07694	-0.08917	-0.10474	-0.11794	-0.12918	-0.1412		1471.42	-0.04746	-0.04954	-0.05072	-0.0512	-0.04989	-0.04818	-0.04607	-0.04454	-0.04294	-0.04085	-0.03856		1471.42	-0.03137	-0.03579	-0.04138	-0.05084	-0.06171	-0.07053	-0.07942	-0.09069	-0.09831	-0.1077	-0.11647
1471.9	-0.01074	-0.02161	-0.03379	-0.04779	-0.06231	-0.07692	-0.08914	-0.10474	-0.11795	-0.12919	-0.14121		1471.9	-0.04745	-0.04956	-0.05071	-0.05119	-0.04993	-0.04816	-0.04608	-0.04455	-0.04294	-0.04091	-0.03859		1471.9	-0.03133	-0.03575	-0.04137	-0.05081	-0.06172	-0.07054	-0.07943	-0.0907	-0.0983	-0.1077	-0.11651
1472.38	-0.01066	-0.02153	-0.03372	-0.0477	-0.06224	-0.07689	-0.08909	-0.10469	-0.11792	-0.12918	-0.14119		1472.38	-0.04744	-0.04959	-0.0507	-0.05118	-0.04996	-0.04814	-0.04609	-0.04456	-0.04293	-0.04096	-0.03863		1472.38	-0.03131	-0.03571	-0.04136	-0.05078	-0.06173	-0.07054	-0.07944	-0.09071	-0.0983	-0.10771	-0.11655
1472.87	-0.01056	-0.02144	-0.03364	-0.0476	-0.06213	-0.07683	-0.08902	-0.10461	-0.11786	-0.12914	-0.14114		1472.87	-0.04744	-0.04961	-0.0507	-0.05116	-0.04999	-0.04812	-0.04611	-0.04458	-0.04293	-0.041	-0.03867		1472.87	-0.03129	-0.03568	-0.04135	-0.05076	-0.06174	-0.07054	-0.07944	-0.09071	-0.09829	-0.10771	-0.11658
1473.35	-0.01046	-0.02133	-0.03355	-0.04748	-0.06202	-0.07675	-0.08894	-0.1045	-0.11776	-0.12909	-0.14108		1473.35	-0.04744	-0.04964	-0.0507	-0.05116	-0.05002	-0.04812	-0.04614	-0.0446	-0.04293	-0.04104	-0.03871		1473.35	-0.03127	-0.03566	-0.04135	-0.05075	-0.06175	-0.07053	-0.07945	-0.09072	-0.09829	-0.10771	-0.1166
1473.83	-0.01036	-0.02122	-0.03344	-0.04736	-0.06189	-0.07666	-0.08884	-0.10436	-0.11764	-0.12903	-0.14099		1473.83	-0.04745	-0.04966	-0.05071	-0.05115	-0.05003	-0.04811	-0.04617	-0.04462	-0.04292	-0.04108	-0.03875		1473.83	-0.03125	-0.03564	-0.04135	-0.05074	-0.06176	-0.07053	-0.07945	-0.09072	-0.09828	-0.10771	-0.11662
1474.31	-0.01026	-0.02112	-0.03333	-0.04725	-0.06176	-0.07656	-0.08874	-0.10421	-0.11751	-0.12895	-0.14089		1474.31	-0.04747	-0.04968	-0.05071	-0.05114	-0.05004	-0.04812	-0.0462	-0.04464	-0.04292	-0.04111	-0.03879		1474.31	-0.03124	-0.03562	-0.04135	-0.05073	-0.06177	-0.07052	-0.07944	-0.09072	-0.09828	-0.10771	-0.11662
1474.8	-0.01017	-0.02102	-0.03322	-0.04714	-0.06163	-0.07645	-0.08863	-0.10405	-0.11738	-0.12886	-0.14078		1474.8	-0.04749	-0.04969	-0.05072	-0.05115	-0.05003	-0.04812	-0.04623	-0.04467	-0.04292	-0.04113	-0.03882		1474.8	-0.03123	-0.03561	-0.04135	-0.05072	-0.06177	-0.0705	-0.07944	-0.09072	-0.09827	-0.10771	-0.11663
1475.28	-0.01008	-0.02093	-0.0331	-0.04705	-0.06152	-0.07634	-0.08852	-0.1039	-0.11726	-0.12877	-0.14066		1475.28	-0.04751	-0.0497	-0.05072	-0.05115	-0.05002	-0.04813	-0.04626	-0.04469	-0.04293	-0.04115	-0.03886		1475.28	-0.03121	-0.03559	-0.04134	-0.05072	-0.06177	-0.07048	-0.07943	-0.09072	-0.09827	-0.10771	-0.11664
1475.76	-0.01001	-0.02085	-0.03299	-0.04697	-0.06142	-0.07622	-0.08841	-0.10376	-0.11714	-0.12868	-0.14055		1475.76	-0.04753	-0.0497	-0.05073	-0.05116	-0.04999	-0.04814	-0.04629	-0.04472	-0.04294	-0.04117	-0.03888		1475.76	-0.0312	-0.03558	-0.04133	-0.05072	-0.06176	-0.07046	-0.07942	-0.09071	-0.09828	-0.10771	-0.11664
1476.24	-0.00993	-0.02077	-0.03289	-0.04691	-0.06133	-0.07611	-0.0883	-0.10363	-0.11704	-0.12859	-0.14044		1476.24	-0.04754	-0.04969	-0.05073	-0.05116	-0.04995	-0.04815	-0.04632	-0.04474	-0.04296	-0.04118	-0.0389		1476.24	-0.03118	-0.03556	-0.04131	-0.05072	-0.06175	-0.07044	-0.07941	-0.09072	-0.09829	-0.10772	-0.11665
1476.72	-0.00987	-0.0207	-0.0328	-0.04685	-0.06125	-0.076	-0.08821	-0.10352	-0.11695	-0.12851	-0.14034		1476.72	-0.04755	-0.04968	-0.05074	-0.05117	-0.04991	-0.04816	-0.04635	-0.04476	-0.04298	-0.04119	-0.03891		1476.72	-0.03116	-0.03555	-0.04129	-0.05072	-0.06174	-0.07042	-0.0794	-0.09072	-0.0983	-0.10773	-0.11666
1477.21	-0.00982	-0.02064	-0.03271	-0.04681	-0.06119	-0.07591	-0.08813	-0.10342	-0.11689	-0.12844	-0.14025		1477.21	-0.04757	-0.04967	-0.05074	-0.05117	-0.04986	-0.04818	-0.04638	-0.04478	-0.043	-0.04119	-0.03892		1477.21	-0.03114	-0.03553	-0.04127	-0.05072	-0.06172	-0.0704	-0.07939	-0.09073	-0.09832	-0.10774	-0.11667
1477.69	-0.00977	-0.02058	-0.03264	-0.04678	-0.06113	-0.07582	-0.08806	-0.10335	-0.11684	-0.12839	-0.14017		1477.69	-0.04758	-0.04966	-0.05075	-0.05118	-0.04982	-0.0482	-0.04641	-0.0448	-0.04303	-0.0412	-0.03891		1477.69	-0.03112	-0.03551	-0.04124	-0.05072	-0.0617	-0.07038	-0.07938	-0.09073	-0.09834	-0.10776	-0.11668
1478.17	-0.00974	-0.02053	-0.03257	-0.04676	-0.0611	-0.07575	-0.08801	-0.10331	-0.1168	-0.12835	-0.14011		1478.17	-0.04759	-0.04966	-0.05076	-0.05119	-0.04979	-0.04822	-0.04645	-0.04482	-0.04307	-0.04121	-0.0389		1478.17	-0.03109	-0.03548	-0.04121	-0.05071	-0.06166	-0.07036	-0.07936	-0.09074	-0.09836	-0.10778	-0.11668
1478.65	-0.00971	-0.02049	-0.03252	-0.04674	-0.06107	-0.07569	-0.08797	-0.10329	-0.11678	-0.12832	-0.14006		1478.65	-0.04761	-0.04966	-0.05078	-0.0512	-0.04977	-0.04826	-0.0465	-0.04484	-0.04311	-0.04122	-0.0389		1478.65	-0.03106	-0.03545	-0.04118	-0.05069	-0.06162	-0.07033	-0.07934	-0.09073	-0.09836	-0.10778	-0.11668
1479.13	-0.00969	-0.02045	-0.03247	-0.04673	-0.06106	-0.07564	-0.08795	-0.10329	-0.11677	-0.1283	-0.14003		1479.13	-0.04763	-0.04967	-0.05079	-0.05122	-0.04977	-0.04829	-0.04656	-0.04485	-0.04315	-0.04124	-0.03889		1479.13	-0.03101	-0.03541	-0.04114	-0.05067	-0.06157	-0.07029	-0.07931	-0.09072	-0.09837	-0.10777	-0.11666
1479.62	-0.00967	-0.02042	-0.03243	-0.04672	-0.06105	-0.07561	-0.08793	-0.10329	-0.11676	-0.12829	-0.14002		1479.62	-0.04766	-0.04968	-0.05081	-0.05125	-0.04979	-0.04834	-0.04662	-0.04486	-0.0432	-0.04128	-0.0389		1479.62	-0.03096	-0.03537	-0.0411	-0.05063	-0.06151	-0.07025	-0.07927	-0.09071	-0.09836	-0.10776	-0.11664
1480.1	-0.00965	-0.02038	-0.0324	-0.04671	-0.06104	-0.07559	-0.08794	-0.1033	-0.11676	-0.1283	-0.14002		1480.1	-0.04769	-0.0497	-0.05084	-0.05128	-0.04981	-0.04838	-0.04668	-0.04487	-0.04324	-0.04132	-0.03892		1480.1	-0.03091	-0.03533	-0.04105	-0.0506	-0.06146	-0.0702	-0.07924	-0.09069	-0.09836	-0.10774	-0.11661
1480.58	-0.00963	-0.02034	-0.03237	-0.0467	-0.06103	-0.07558	-0.08795	-0.10332	-0.11676	-0.12833	-0.14005		1480.58	-0.04773	-0.04971	-0.05085	-0.05132	-0.04983	-0.04842	-0.04675	-0.04487	-0.04328	-0.04136	-0.03894		1480.58	-0.03086	-0.03529	-0.04101	-0.05056	-0.06141	-0.07016	-0.0792	-0.09068	-0.09835	-0.10772	-0.11659
1481.06	-0.0096	-0.02031	-0.03236	-0.04668	-0.06103	-0.07559	-0.08799	-0.10334	-0.11676	-0.12837	-0.14009		1481.06	-0.04775	-0.04972	-0.05086	-0.05134	-0.04986	-0.04845	-0.04681	-0.04487	-0.04331	-0.0414	-0.03896		1481.06	-0.0308	-0.03525	-0.04097	-0.05052	-0.06137	-0.07013	-0.07918	-0.09067	-0.09835	-0.10771	-0.11658
1481.55	-0.00957	-0.02027	-0.03234	-0.04666	-0.06103	-0.07562	-0.08803	-0.10337	-0.11678	-0.12843	-0.14015		1481.55	-0.04778	-0.04971	-0.05086	-0.05136	-0.04988	-0.04847	-0.04685	-0.04487	-0.04333	-0.04142	-0.03897		1481.55	-0.03075	-0.03521	-0.04092	-0.05047	-0.06134	-0.0701	-0.07915	-0.09067	-0.09834	-0.10771	-0.11658
1482.03	-0.00954	-0.02024	-0.03233	-0.04664	-0.06102	-0.07565	-0.08809	-0.1034	-0.1168	-0.12851	-0.14023		1482.03	-0.04779	-0.04969	-0.05084	-0.05135	-0.04989	-0.04846	-0.04688	-0.04486	-0.04332	-0.04143	-0.03898		1482.03	-0.0307	-0.03517	-0.04088	-0.05043	-0.06131	-0.07008	-0.07913	-0.09067	-0.09835	-0.10772	-0.11659
1482.51	-0.0095	-0.0202	-0.03233	-0.04662	-0.06101	-0.0757	-0.08817	-0.10344	-0.11683	-0.1286	-0.14033		1482.51	-0.04779	-0.04965	-0.05081	-0.05133	-0.04988	-0.04845	-0.0469	-0.04486	-0.0433	-0.04142	-0.03898		1482.51	-0.03065	-0.03513	-0.04083	-0.05039	-0.06129	-0.07006	-0.07912	-0.09067	-0.09835	-0.10774	-0.11662
1482.99	-0.00946	-0.02017	-0.03233	-0.04659	-0.06101	-0.07576	-0.08826	-0.10349	-0.11688	-0.1287	-0.14045		1482.99	-0.04778	-0.04959	-0.05077	-0.05129	-0.04987	-0.04842	-0.04689	-0.04485	-0.04326	-0.04139	-0.03897		1482.99	-0.0306	-0.03508	-0.04078	-0.05034	-0.06128	-0.07005	-0.07911	-0.09068	-0.09835	-0.10777	-0.11666
1483.47	-0.00941	-0.02014	-0.03234	-0.04657	-0.06101	-0.07583	-0.08835	-0.10355	-0.11695	-0.12882	-0.14059		1483.47	-0.04776	-0.04951	-0.05071	-0.05123	-0.04985	-0.04837	-0.04687	-0.04484	-0.04321	-0.04134	-0.03896		1483.47	-0.03055	-0.03503	-0.04073	-0.0503	-0.06126	-0.07005	-0.07911	-0.09069	-0.09836	-0.10782	-0.11672
1483.95	-0.00938	-0.02011	-0.03235	-0.04656	-0.06102	-0.0759	-0.08845	-0.10364	-0.11704	-0.12895	-0.14074		1483.95	-0.04774	-0.04943	-0.05065	-0.05116	-0.04982	-0.04832	-0.04683	-0.04483	-0.04315	-0.0413	-0.03893		1483.95	-0.03049	-0.03497	-0.04067	-0.05025	-0.06125	-0.07005	-0.07911	-0.0907	-0.09837	-0.10787	-0.11679
1484.44	-0.00935	-0.0201	-0.03235	-0.04656	-0.06105	-0.07597	-0.08856	-0.10375	-0.11717	-0.12908	-0.14089		1484.44	-0.04771	-0.04934	-0.05059	-0.05108	-0.04979	-0.04827	-0.04678	-0.04481	-0.04309	-0.04125	-0.0389		1484.44	-0.03043	-0.03491	-0.04062	-0.0502	-0.06124	-0.07006	-0.07912	-0.09071	-0.09837	-0.10792	-0.11686
1484.92	-0.00933	-0.0201	-0.03236	-0.04657	-0.0611	-0.07604	-0.08866	-0.10388	-0.11733	-0.12921	-0.14106		1484.92	-0.04768	-0.04925	-0.05054	-0.05101	-0.04976	-0.04822	-0.04672	-0.0448	-0.04303	-0.04121	-0.03886		1484.92	-0.03037	-0.03484	-0.04056	-0.05014	-0.06122	-0.07006	-0.07912	-0.09071	-0.09838	-0.10798	-0.11694
1485.4	-0.00931	-0.0201	-0.03236	-0.0466	-0.06116	-0.07611	-0.08876	-0.10402	-0.1175	-0.12934	-0.14122		1485.4	-0.04765	-0.04917	-0.05049	-0.05095	-0.04972	-0.04817	-0.04665	-0.04478	-0.04299	-0.04118	-0.03883		1485.4	-0.03031	-0.03477	-0.0405	-0.05009	-0.06121	-0.07006	-0.07913	-0.09071	-0.09839	-0.10804	-0.11702
1485.88	-0.0093	-0.02011	-0.03235	-0.04662	-0.06121	-0.07616	-0.08884	-0.10415	-0.11768	-0.12946	-0.14138		1485.88	-0.04761	-0.0491	-0.05046	-0.05091	-0.0497	-0.04813	-0.04659	-0.04477	-0.04296	-0.04116	-0.0388		1485.88	-0.03025	-0.0347	-0.04045	-0.05004	-0.0612	-0.07006	-0.07914	-0.0907	-0.0984	-0.10809	-0.11709
1486.37	-0.00927	-0.0201	-0.03234	-0.04664	-0.06126	-0.07621	-0.08892	-0.10428	-0.11784	-0.12957	-0.14153		1486.37	-0.04757	-0.04904	-0.05043	-0.05087	-0.04967	-0.0481	-0.04654	-0.04476	-0.04294	-0.04116	-0.03878		1486.37	-0.0302	-0.03463	-0.0404	-0.04999	-0.06119	-0.07006	-0.07914	-0.0907	-0.09841	-0.10814	-0.11716
1486.85	-0.00924	-0.02009	-0.03232	-0.04665	-0.06129	-0.07623	-0.08897	-0.10438	-0.11798	-0.12966	-0.14166		1486.85	-0.04752	-0.04899	-0.05042	-0.05085	-0.04965	-0.04807	-0.04649	-0.04475	-0.04294	-0.04116	-0.03876		1486.85	-0.03015	-0.03457	-0.04036	-0.04995	-0.06118	-0.07006	-0.07915	-0.0907	-0.09842	-0.10818	-0.11721
1487.33	-0.00919	-0.02006	-0.03229	-0.04664	-0.0613	-0.07624	-0.089	-0.10445	-0.11809	-0.12973	-0.14178		1487.33	-0.04747	-0.04896	-0.05042	-0.05084	-0.04963	-0.04805	-0.04646	-0.04475	-0.04294	-0.04117	-0.03875		1487.33	-0.0301	-0.03451	-0.04032	-0.04991	-0.06117	-0.07006	-0.07915	-0.09069	-0.09844	-0.10821	-0.11726
1487.81	-0.00912	-0.02001	-0.03225	-0.04662	-0.06129	-0.07623	-0.089	-0.10449	-0.11815	-0.12977	-0.14186		1487.81	-0.04741	-0.04895	-0.05042	-0.05085	-0.04963	-0.04804	-0.04642	-0.04475	-0.04295	-0.04119	-0.03875		1487.81	-0.03006	-0.03445	-0.04028	-0.04987	-0.06115	-0.07005	-0.07915	-0.09069	-0.09845	-0.10823	-0.11728
1488.3	-0.00905	-0.01995	-0.03219	-0.04657	-0.06126	-0.0762	-0.08898	-0.1045	-0.11818	-0.12979	-0.14192		1488.3	-0.04735	-0.04895	-0.05044	-0.05086	-0.04963	-0.04804	-0.0464	-0.04475	-0.04297	-0.04122	-0.03876		1488.3	-0.03003	-0.0344	-0.04024	-0.04984	-0.06114	-0.07003	-0.07915	-0.09067	-0.09846	-0.10824	-0.11729
1488.78	-0.00896	-0.01987	-0.03213	-0.04651	-0.06121	-0.07615	-0.08893	-0.10447	-0.11817	-0.12977	-0.14194		1488.78	-0.04729	-0.04896	-0.05046	-0.05088	-0.04963	-0.04804	-0.04639	-0.04476	-0.04299	-0.04125	-0.03877		1488.78	-0.02999	-0.03435	-0.04021	-0.04982	-0.06112	-0.07001	-0.07914	-0.09066	-0.09847	-0.10823	-0.11729
1489.26	-0.00886	-0.01978	-0.03205	-0.04643	-0.06114	-0.07607	-0.08886	-0.10442	-0.11812	-0.12973	-0.14194		1489.26	-0.04723	-0.04898	-0.05049	-0.05091	-0.04965	-0.04805	-0.04638	-0.04478	-0.04302	-0.04129	-0.0388		1489.26	-0.02996	-0.03431	-0.04018	-0.0498	-0.0611	-0.06999	-0.07913	-0.09064	-0.09848	-0.10822	-0.11726
1489.74	-0.00876	-0.01968	-0.03196	-0.04633	-0.06106	-0.07599	-0.08876	-0.10434	-0.11805	-0.12965	-0.1419		1489.74	-0.04718	-0.04901	-0.05052	-0.05094	-0.04968	-0.04807	-0.04638	-0.04479	-0.04305	-0.04133	-0.03883		1489.74	-0.02993	-0.03428	-0.04015	-0.04978	-0.06107	-0.06996	-0.07911	-0.09062	-0.09849	-0.10819	-0.11723
1490.22	-0.00864	-0.01957	-0.03187	-0.04622	-0.06096	-0.07589	-0.08864	-0.10424	-0.11794	-0.12956	-0.14185		1490.22	-0.04713	-0.04905	-0.05056	-0.05098	-0.04971	-0.04808	-0.0464	-0.0448	-0.04308	-0.04137	-0.03888		1490.22	-0.02991	-0.03426	-0.04012	-0.04976	-0.06105	-0.06992	-0.07909	-0.09059	-0.09849	-0.10816	-0.11718
1490.7	-0.00853	-0.01946	-0.03176	-0.0461	-0.06085	-0.07578	-0.08852	-0.10413	-0.11782	-0.12945	-0.14177		1490.7	-0.04709	-0.04908	-0.05059	-0.05101	-0.04975	-0.0481	-0.04643	-0.04481	-0.0431	-0.04142	-0.03892		1490.7	-0.02989	-0.03424	-0.0401	-0.04975	-0.06101	-0.06989	-0.07907	-0.09056	-0.09848	-0.10812	-0.11712
1491.19	-0.00841	-0.01935	-0.03166	-0.04599	-0.06075	-0.07568	-0.08838	-0.10401	-0.11768	-0.12933	-0.14168		1491.19	-0.04705	-0.04911	-0.05061	-0.05103	-0.04979	-0.04811	-0.04646	-0.04481	-0.04312	-0.04146	-0.03897		1491.19	-0.02987	-0.03422	-0.04007	-0.04973	-0.06098	-0.06984	-0.07904	-0.09053	-0.09848	-0.10807	-0.11705
1491.67	-0.0083	-0.01924	-0.03155	-0.04587	-0.06064	-0.07557	-0.08825	-0.10389	-0.11755	-0.12922	-0.14158		1491.67	-0.04702	-0.04913	-0.05062	-0.05104	-0.04983	-0.04812	-0.04651	-0.04481	-0.04313	-0.04149	-0.03901		1491.67	-0.02985	-0.0342	-0.04003	-0.04971	-0.06094	-0.06979	-0.079	-0.09049	-0.09846	-0.10803	-0.11698
1492.15	-0.00819	-0.01914	-0.03145	-0.04576	-0.06054	-0.07548	-0.08813	-0.10377	-0.11742	-0.12912	-0.14148		1492.15	-0.04699	-0.04915	-0.05062	-0.05103	-0.04985	-0.04812	-0.04655	-0.04481	-0.04313	-0.04151	-0.03905		1492.15	-0.02982	-0.03418	-0.03999	-0.04968	-0.06089	-0.06974	-0.07896	-0.09045	-0.09844	-0.10799	-0.11692
1492.63	-0.00809	-0.01905	-0.03136	-0.04567	-0.06044	-0.07539	-0.08801	-0.10367	-0.11731	-0.12903	-0.14139		1492.63	-0.04696	-0.04915	-0.0506	-0.051	-0.04987	-0.04813	-0.04659	-0.0448	-0.0431	-0.04152	-0.03907		1492.63	-0.02979	-0.03416	-0.03994	-0.04965	-0.06084	-0.06968	-0.07891	-0.09042	-0.09842	-0.10795	-0.11686
1493.12	-0.008	-0.01897	-0.03127	-0.04558	-0.06035	-0.07531	-0.08792	-0.10359	-0.11721	-0.12896	-0.1413		1493.12	-0.04692	-0.04913	-0.05056	-0.05095	-0.04988	-0.04812	-0.04661	-0.04478	-0.04307	-0.0415	-0.03907		1493.12	-0.02976	-0.03414	-0.03988	-0.04963	-0.06079	-0.06963	-0.07887	-0.09038	-0.09839	-0.10793	-0.11682
1493.6	-0.00791	-0.01889	-0.03119	-0.04551	-0.06028	-0.07525	-0.08784	-0.10352	-0.11713	-0.12891	-0.14123		1493.6	-0.04689	-0.04911	-0.05051	-0.05088	-0.04987	-0.04812	-0.04662	-0.04477	-0.04302	-0.04147	-0.03906		1493.6	-0.02973	-0.03412	-0.03982	-0.04961	-0.06074	-0.06959	-0.07883	-0.09036	-0.09837	-0.10792	-0.1168
1494.08	-0.00783	-0.01882	-0.03112	-0.04545	-0.06021	-0.0752	-0.08778	-0.10348	-0.11708	-0.12888	-0.14118		1494.08	-0.04686	-0.04907	-0.05046	-0.05079	-0.04984	-0.04812	-0.04661	-0.04475	-0.04296	-0.04143	-0.03904		1494.08	-0.02969	-0.03409	-0.03976	-0.04958	-0.0607	-0.06956	-0.0788	-0.09034	-0.09835	-0.10792	-0.1168
1494.56	-0.00775	-0.01875	-0.03106	-0.0454	-0.06015	-0.07517	-0.08774	-0.10346	-0.11706	-0.12888	-0.14114		1494.56	-0.04683	-0.04903	-0.0504	-0.05068	-0.04981	-0.04812	-0.04658	-0.04472	-0.0429	-0.04138	-0.03901		1494.56	-0.02964	-0.03405	-0.0397	-0.04956	-0.06065	-0.06954	-0.07878	-0.09032	-0.09834	-0.10794	-0.11682
1495.04	-0.00768	-0.01869	-0.031	-0.04536	-0.06011	-0.07514	-0.08773	-0.10346	-0.11706	-0.12889	-0.14112		1495.04	-0.0468	-0.04898	-0.05034	-0.05057	-0.04976	-0.04813	-0.04654	-0.04469	-0.04285	-0.04134	-0.03897		1495.04	-0.02958	-0.03401	-0.03964	-0.04953	-0.06061	-0.06952	-0.07877	-0.09032	-0.09834	-0.10797	-0.11686
1495.53	-0.00761	-0.01863	-0.03095	-0.04533	-0.06009	-0.07512	-0.08772	-0.10347	-0.11709	-0.12893	-0.14111		1495.53	-0.04677	-0.04893	-0.05029	-0.05047	-0.04971	-0.04814	-0.04649	-0.04465	-0.0428	-0.0413	-0.03893		1495.53	-0.02952	-0.03397	-0.03958	-0.0495	-0.06057	-0.06951	-0.07877	-0.09031	-0.09834	-0.108	-0.11691
1496.01	-0.00755	-0.01857	-0.03091	-0.04529	-0.06006	-0.0751	-0.08773	-0.10349	-0.11714	-0.12897	-0.14111		1496.01	-0.04674	-0.04888	-0.05024	-0.05037	-0.04965	-0.04815	-0.04643	-0.04462	-0.04276	-0.04128	-0.03888		1496.01	-0.02946	-0.03392	-0.03952	-0.04947	-0.06053	-0.06951	-0.07876	-0.09031	-0.09834	-0.10804	-0.11696
1496.49	-0.00748	-0.01851	-0.03086	-0.04526	-0.06004	-0.07508	-0.08774	-0.1035	-0.11719	-0.12901	-0.14112		1496.49	-0.04671	-0.04883	-0.0502	-0.05029	-0.04959	-0.04816	-0.04638	-0.04458	-0.04274	-0.04126	-0.03884		1496.49	-0.0294	-0.03387	-0.03947	-0.04944	-0.0605	-0.0695	-0.07876	-0.09032	-0.09834	-0.10807	-0.11701
1496.97	-0.00741	-0.01845	-0.03081	-0.04521	-0.06001	-0.07506	-0.08776	-0.10351	-0.11723	-0.12905	-0.14114		1496.97	-0.04668	-0.0488	-0.05017	-0.05022	-0.04953	-0.04817	-0.04634	-0.04455	-0.04274	-0.04126	-0.0388		1496.97	-0.02934	-0.03383	-0.03942	-0.0494	-0.06047	-0.0695	-0.07877	-0.09033	-0.09835	-0.10811	-0.11706
1497.45	-0.00733	-0.01838	-0.03075	-0.04516	-0.05998	-0.07503	-0.08776	-0.1035	-0.11726	-0.12909	-0.14115		1497.45	-0.04664	-0.04877	-0.05015	-0.05018	-0.04947	-0.04818	-0.0463	-0.04452	-0.04275	-0.04127	-0.03876		1497.45	-0.02929	-0.03378	-0.03939	-0.04937	-0.06045	-0.0695	-0.07878	-0.09034	-0.09836	-0.10814	-0.11711
1497.94	-0.00725	-0.0183	-0.03069	-0.04511	-0.05994	-0.07499	-0.08777	-0.10348	-0.11729	-0.12913	-0.14117		1497.94	-0.04661	-0.04874	-0.05013	-0.05016	-0.04942	-0.04818	-0.04626	-0.04451	-0.04276	-0.04128	-0.03873		1497.94	-0.02923	-0.03374	-0.03935	-0.04934	-0.06044	-0.06951	-0.07879	-0.09036	-0.09838	-0.10817	-0.11716
1498.42	-0.00717	-0.01823	-0.03062	-0.04505	-0.0599	-0.07495	-0.08776	-0.10346	-0.11732	-0.12916	-0.14118		1498.42	-0.04657	-0.04871	-0.05011	-0.05015	-0.04938	-0.04817	-0.04623	-0.0445	-0.04278	-0.04128	-0.0387		1498.42	-0.02917	-0.03369	-0.03932	-0.04931	-0.06043	-0.06951	-0.0788	-0.09038	-0.0984	-0.10819	-0.1172
1498.9	-0.00708	-0.01815	-0.03055	-0.04499	-0.05986	-0.07491	-0.08775	-0.10344	-0.11733	-0.12919	-0.1412		1498.9	-0.04652	-0.04869	-0.05009	-0.05016	-0.04933	-0.04816	-0.04621	-0.04451	-0.0428	-0.04129	-0.03868		1498.9	-0.02912	-0.03365	-0.03928	-0.04928	-0.06042	-0.06951	-0.07881	-0.09039	-0.09841	-0.1082	-0.11722
1499.38	-0.00699	-0.01808	-0.03048	-0.04493	-0.05983	-0.07486	-0.08774	-0.10341	-0.11734	-0.12921	-0.14122		1499.38	-0.04648	-0.04867	-0.05008	-0.05019	-0.0493	-0.04814	-0.04619	-0.04452	-0.04284	-0.04129	-0.03867		1499.38	-0.02906	-0.03361	-0.03925	-0.04924	-0.06041	-0.0695	-0.07881	-0.09039	-0.09843	-0.1082	-0.11723
1499.87	-0.00689	-0.01799	-0.0304	-0.04486	-0.05978	-0.07481	-0.08772	-0.10336	-0.11732	-0.12924	-0.14125		1499.87	-0.04644	-0.04866	-0.05009	-0.05024	-0.04929	-0.04811	-0.04619	-0.04454	-0.04288	-0.04131	-0.03868		1499.87	-0.02901	-0.03357	-0.03922	-0.04922	-0.0604	-0.06949	-0.07882	-0.0904	-0.09844	-0.1082	-0.11723
1500.35	-0.00678	-0.01789	-0.03033	-0.04477	-0.05972	-0.07477	-0.0877	-0.10331	-0.11728	-0.12928	-0.14129		1500.35	-0.04641	-0.04867	-0.05011	-0.05031	-0.04931	-0.04809	-0.04622	-0.04456	-0.04296	-0.04134	-0.03871		1500.35	-0.02896	-0.03354	-0.0392	-0.0492	-0.0604	-0.0695	-0.07883	-0.09041	-0.09847	-0.10821	-0.11723
1500.83	-0.00665	-0.01777	-0.03026	-0.04467	-0.05964	-0.07474	-0.08768	-0.10324	-0.11723	-0.12932	-0.14133		1500.83	-0.0464	-0.04869	-0.05017	-0.05042	-0.04936	-0.04807	-0.04627	-0.04459	-0.04307	-0.0414	-0.03878		1500.83	-0.02893	-0.03353	-0.03918	-0.0492	-0.06042	-0.06953	-0.07887	-0.09043	-0.09851	-0.10825	-0.11726
1501.31	-0.00654	-0.01766	-0.03019	-0.04457	-0.05958	-0.07472	-0.08766	-0.1032	-0.11721	-0.12938	-0.1414		1501.31	-0.0464	-0.04873	-0.05024	-0.05055	-0.04945	-0.04806	-0.04635	-0.04461	-0.04321	-0.0415	-0.03886		1501.31	-0.0289	-0.03351	-0.03916	-0.0492	-0.06044	-0.06955	-0.07891	-0.09047	-0.09856	-0.10831	-0.11731
1501.79	-0.00644	-0.01757	-0.03013	-0.04451	-0.05954	-0.07471	-0.08765	-0.1032	-0.11723	-0.12945	-0.14148		1501.79	-0.04639	-0.04876	-0.05032	-0.05066	-0.04955	-0.04805	-0.04642	-0.04463	-0.04336	-0.0416	-0.03894		1501.79	-0.02886	-0.03349	-0.03914	-0.04919	-0.06045	-0.06957	-0.07894	-0.0905	-0.0986	-0.10836	-0.11736
1502.28	-0.00637	-0.0175	-0.03007	-0.04449	-0.05954	-0.07472	-0.08766	-0.10325	-0.1173	-0.12955	-0.14158		1502.28	-0.04636	-0.04877	-0.05037	-0.05076	-0.04963	-0.04802	-0.04648	-0.04465	-0.0435	-0.04169	-0.03899		1502.28	-0.02881	-0.03345	-0.03911	-0.04915	-0.06043	-0.06955	-0.07895	-0.09051	-0.09861	-0.10839	-0.1174
1502.76	-0.00633	-0.01747	-0.03003	-0.0445	-0.05957	-0.07474	-0.08768	-0.10334	-0.11743	-0.12967	-0.1417		1502.76	-0.04631	-0.04875	-0.05039	-0.05081	-0.04968	-0.04799	-0.04651	-0.04466	-0.0436	-0.04176	-0.03901		1502.76	-0.02875	-0.0334	-0.03908	-0.04911	-0.0604	-0.06952	-0.07894	-0.09051	-0.09861	-0.1084	-0.11743
1503.24	-0.00631	-0.01745	-0.02999	-0.04453	-0.05961	-0.07478	-0.08771	-0.10345	-0.11758	-0.1298	-0.14183		1503.24	-0.04624	-0.04869	-0.05037	-0.05082	-0.0497	-0.04795	-0.04651	-0.04466	-0.04365	-0.04179	-0.03899		1503.24	-0.02869	-0.03335	-0.03905	-0.04906	-0.06036	-0.06947	-0.07892	-0.0905	-0.0986	-0.1084	-0.11745
1503.72	-0.00629	-0.01744	-0.02995	-0.04458	-0.05966	-0.07483	-0.08775	-0.10359	-0.11776	-0.12996	-0.14198		1503.72	-0.04614	-0.04861	-0.05032	-0.05079	-0.04969	-0.0479	-0.04648	-0.04466	-0.04367	-0.04179	-0.03895		1503.72	-0.02862	-0.0333	-0.03903	-0.049	-0.06032	-0.06942	-0.0789	-0.0905	-0.09858	-0.1084	-0.11748
1504.2	-0.00628	-0.01744	-0.02993	-0.04464	-0.05971	-0.07489	-0.08781	-0.10373	-0.11794	-0.13013	-0.14214		1504.2	-0.04603	-0.04851	-0.05023	-0.05073	-0.04965	-0.04785	-0.04642	-0.04465	-0.04366	-0.04176	-0.03887		1504.2	-0.02857	-0.03325	-0.039	-0.04895	-0.06028	-0.06938	-0.07888	-0.0905	-0.09858	-0.10841	-0.11751
1504.69	-0.00627	-0.01744	-0.0299	-0.0447	-0.05976	-0.07495	-0.08787	-0.10387	-0.11812	-0.13031	-0.14231		1504.69	-0.0459	-0.04839	-0.05012	-0.05063	-0.04958	-0.0478	-0.04633	-0.04463	-0.04361	-0.04171	-0.03878		1504.69	-0.02851	-0.03321	-0.03898	-0.04891	-0.06025	-0.06935	-0.07888	-0.09051	-0.09858	-0.10842	-0.11755
1505.17	-0.00625	-0.01743	-0.02988	-0.04475	-0.05981	-0.07502	-0.08794	-0.104	-0.1183	-0.13049	-0.14247		1505.17	-0.04577	-0.04827	-0.04999	-0.05051	-0.04949	-0.04774	-0.04623	-0.04459	-0.04353	-0.04163	-0.03868		1505.17	-0.02847	-0.03316	-0.03896	-0.04887	-0.06022	-0.06932	-0.07888	-0.09053	-0.09858	-0.10845	-0.1176
1505.65	-0.00622	-0.01741	-0.02985	-0.04478	-0.05984	-0.07508	-0.08801	-0.10412	-0.11846	-0.13066	-0.14264		1505.65	-0.04563	-0.04814	-0.04983	-0.05037	-0.04939	-0.04769	-0.04611	-0.04455	-0.04344	-0.04155	-0.03857		1505.65	-0.02843	-0.03312	-0.03893	-0.04883	-0.06019	-0.06931	-0.07889	-0.09056	-0.09859	-0.10847	-0.11765
1506.13	-0.00618	-0.01738	-0.02982	-0.0448	-0.05986	-0.07513	-0.08808	-0.10422	-0.1186	-0.13082	-0.14278		1506.13	-0.04548	-0.04801	-0.04967	-0.05023	-0.04928	-0.04764	-0.04599	-0.0445	-0.04333	-0.04146	-0.03846		1506.13	-0.02839	-0.03308	-0.0389	-0.04879	-0.06016	-0.0693	-0.0789	-0.09059	-0.09861	-0.1085	-0.1177
1506.62	-0.00613	-0.01733	-0.02978	-0.0448	-0.05986	-0.07517	-0.08813	-0.10429	-0.11871	-0.13094	-0.14291		1506.62	-0.04534	-0.04789	-0.04951	-0.05009	-0.04917	-0.04759	-0.04588	-0.04444	-0.04321	-0.04137	-0.03836		1506.62	-0.02835	-0.03303	-0.03887	-0.04875	-0.06014	-0.06929	-0.0789	-0.09061	-0.09861	-0.10852	-0.11774
1507.1	-0.00606	-0.01727	-0.02973	-0.04477	-0.05984	-0.07518	-0.08816	-0.10432	-0.11878	-0.13103	-0.143		1507.1	-0.04521	-0.04778	-0.04934	-0.04995	-0.04907	-0.04755	-0.04577	-0.04439	-0.04308	-0.04128	-0.03828		1507.1	-0.02832	-0.03298	-0.03883	-0.04871	-0.06011	-0.06928	-0.0789	-0.09063	-0.09861	-0.10853	-0.11777
1507.58	-0.00598	-0.01719	-0.02966	-0.04472	-0.0598	-0.07517	-0.08817	-0.10432	-0.11882	-0.13107	-0.14306		1507.58	-0.04509	-0.04769	-0.04919	-0.04984	-0.04897	-0.04752	-0.04567	-0.04434	-0.04294	-0.04119	-0.0382		1507.58	-0.02827	-0.03292	-0.03878	-0.04867	-0.06007	-0.06927	-0.07888	-0.09064	-0.09861	-0.10854	-0.11778
1508.06	-0.00588	-0.01709	-0.02957	-0.04464	-0.05974	-0.07513	-0.08815	-0.1043	-0.11881	-0.13107	-0.14307		1508.06	-0.04499	-0.0476	-0.04904	-0.04974	-0.04888	-0.04749	-0.0456	-0.0443	-0.04281	-0.04111	-0.03815		1508.06	-0.02823	-0.03286	-0.03873	-0.04862	-0.06004	-0.06925	-0.07885	-0.09065	-0.0986	-0.10853	-0.11778
1508.54	-0.00577	-0.01697	-0.02947	-0.04453	-0.05965	-0.07506	-0.0881	-0.10424	-0.11876	-0.13102	-0.14306		1508.54	-0.04491	-0.04753	-0.0489	-0.04966	-0.04881	-0.04748	-0.04554	-0.04427	-0.04269	-0.04104	-0.03812		1508.54	-0.02818	-0.03279	-0.03867	-0.04857	-0.06	-0.06923	-0.07882	-0.09064	-0.09858	-0.10852	-0.11775
1509.03	-0.00564	-0.01684	-0.02935	-0.0444	-0.05954	-0.07497	-0.08803	-0.10416	-0.11868	-0.13094	-0.14301		1509.03	-0.04484	-0.04748	-0.04879	-0.04961	-0.04875	-0.04747	-0.04551	-0.04426	-0.04258	-0.04096	-0.0381		1509.03	-0.02811	-0.03272	-0.03861	-0.04852	-0.05996	-0.06921	-0.07877	-0.09063	-0.09856	-0.1085	-0.11772
1509.51	-0.0055	-0.01668	-0.02921	-0.04425	-0.05941	-0.07486	-0.08794	-0.10405	-0.11855	-0.13082	-0.14294		1509.51	-0.0448	-0.04744	-0.04869	-0.04958	-0.04871	-0.04746	-0.0455	-0.04426	-0.04248	-0.0409	-0.03812		1509.51	-0.02805	-0.03264	-0.03853	-0.04846	-0.05993	-0.06919	-0.07872	-0.09061	-0.09853	-0.10847	-0.11767
1509.99	-0.00535	-0.01651	-0.02907	-0.04409	-0.05926	-0.07474	-0.08782	-0.10393	-0.11838	-0.13068	-0.14285		1509.99	-0.04477	-0.04743	-0.04862	-0.04957	-0.0487	-0.04747	-0.04551	-0.04427	-0.0424	-0.04084	-0.03815		1509.99	-0.02797	-0.03256	-0.03845	-0.0484	-0.05989	-0.06916	-0.07866	-0.09058	-0.0985	-0.10845	-0.11761
1510.47	-0.00518	-0.01632	-0.02893	-0.0439	-0.0591	-0.07461	-0.0877	-0.10379	-0.11819	-0.13053	-0.14275		1510.47	-0.04478	-0.04743	-0.04858	-0.04959	-0.0487	-0.04748	-0.04554	-0.04429	-0.04236	-0.04079	-0.03822		1510.47	-0.02789	-0.03248	-0.03837	-0.04835	-0.05985	-0.06914	-0.07861	-0.09055	-0.09848	-0.10844	-0.11755
1510.95	-0.00499	-0.01611	-0.02878	-0.0437	-0.05892	-0.07447	-0.08756	-0.10364	-0.11797	-0.13036	-0.14264		1510.95	-0.04481	-0.04746	-0.04858	-0.04964	-0.04873	-0.0475	-0.04561	-0.04432	-0.04236	-0.04077	-0.03832		1510.95	-0.02781	-0.03239	-0.03828	-0.0483	-0.05982	-0.06912	-0.07857	-0.09053	-0.09847	-0.10845	-0.11751
1511.44	-0.00479	-0.0159	-0.02863	-0.04348	-0.05872	-0.07433	-0.08742	-0.10349	-0.11775	-0.13019	-0.14253		1511.44	-0.04487	-0.04751	-0.04863	-0.04972	-0.04878	-0.04754	-0.04569	-0.04436	-0.04241	-0.04077	-0.03846		1511.44	-0.02773	-0.0323	-0.03818	-0.04825	-0.0598	-0.06912	-0.07854	-0.09052	-0.09847	-0.10849	-0.11749
1511.92	-0.0046	-0.01569	-0.02848	-0.04328	-0.05853	-0.0742	-0.08729	-0.10335	-0.11755	-0.13003	-0.14243		1511.92	-0.04496	-0.04758	-0.04873	-0.04981	-0.04886	-0.04758	-0.0458	-0.0444	-0.0425	-0.04081	-0.03862		1511.92	-0.02764	-0.03221	-0.03809	-0.0482	-0.05978	-0.06912	-0.07853	-0.09053	-0.09849	-0.10856	-0.11751
1512.4	-0.00443	-0.0155	-0.02834	-0.0431	-0.05836	-0.07409	-0.08716	-0.10325	-0.11739	-0.12989	-0.14234		1512.4	-0.04506	-0.04766	-0.04885	-0.04992	-0.04895	-0.04764	-0.0459	-0.04444	-0.04264	-0.04087	-0.03879		1512.4	-0.02755	-0.03212	-0.03798	-0.04814	-0.05976	-0.06912	-0.07851	-0.09053	-0.09851	-0.10864	-0.11755
1512.88	-0.00428	-0.01535	-0.02821	-0.04296	-0.05823	-0.07398	-0.08704	-0.10319	-0.1173	-0.12977	-0.14227		1512.88	-0.04516	-0.04772	-0.04897	-0.05	-0.04903	-0.04769	-0.04599	-0.04449	-0.04277	-0.04092	-0.03895		1512.88	-0.02744	-0.032	-0.03787	-0.04806	-0.05971	-0.0691	-0.07847	-0.09052	-0.09851	-0.1087	-0.1176
1513.37	-0.00417	-0.01523	-0.02809	-0.04286	-0.05813	-0.07389	-0.08694	-0.10316	-0.11726	-0.12967	-0.14222		1513.37	-0.04525	-0.04775	-0.04908	-0.05005	-0.04908	-0.04772	-0.04604	-0.04453	-0.04289	-0.04097	-0.03907		1513.37	-0.02733	-0.03188	-0.03776	-0.04797	-0.05965	-0.06905	-0.07841	-0.09049	-0.0985	-0.10873	-0.11762
1513.85	-0.00408	-0.01514	-0.02798	-0.04279	-0.05804	-0.07381	-0.08686	-0.10315	-0.11724	-0.12959	-0.14219		1513.85	-0.04531	-0.04775	-0.04917	-0.05006	-0.04909	-0.04774	-0.04606	-0.04456	-0.04299	-0.04099	-0.03915		1513.85	-0.02721	-0.03175	-0.03765	-0.04788	-0.05957	-0.06899	-0.07834	-0.09045	-0.09848	-0.10874	-0.11764
1514.33	-0.004	-0.01506	-0.02788	-0.04272	-0.05797	-0.07374	-0.08678	-0.10315	-0.11724	-0.12953	-0.14218		1514.33	-0.04534	-0.04772	-0.04923	-0.05005	-0.04908	-0.04773	-0.04606	-0.04459	-0.04306	-0.04099	-0.03921		1514.33	-0.0271	-0.03162	-0.03756	-0.04779	-0.0595	-0.06893	-0.07828	-0.09041	-0.09847	-0.10875	-0.11766
1514.81	-0.00392	-0.01499	-0.02778	-0.04266	-0.0579	-0.07367	-0.08672	-0.10315	-0.11725	-0.1295	-0.14218		1514.81	-0.04536	-0.04767	-0.04927	-0.05002	-0.04904	-0.04771	-0.04605	-0.04461	-0.0431	-0.04098	-0.03924		1514.81	-0.02701	-0.03151	-0.03747	-0.0477	-0.05943	-0.06887	-0.07822	-0.09038	-0.09847	-0.10876	-0.1177
1515.29	-0.00386	-0.01493	-0.02769	-0.04261	-0.05784	-0.07362	-0.08668	-0.10316	-0.11726	-0.12948	-0.14219		1515.29	-0.04535	-0.0476	-0.04928	-0.04997	-0.04898	-0.04768	-0.04603	-0.04462	-0.04311	-0.04097	-0.03925		1515.29	-0.02693	-0.03141	-0.0374	-0.04763	-0.05936	-0.06882	-0.07817	-0.09036	-0.09847	-0.10877	-0.11774
1515.78	-0.0038	-0.01487	-0.0276	-0.04256	-0.05778	-0.07356	-0.08663	-0.10319	-0.11729	-0.12947	-0.1422		1515.78	-0.04531	-0.04752	-0.04928	-0.04992	-0.0489	-0.04764	-0.04601	-0.04462	-0.0431	-0.04096	-0.03925		1515.78	-0.02685	-0.03131	-0.03732	-0.04755	-0.05929	-0.06878	-0.07813	-0.09033	-0.09847	-0.10877	-0.11778
1516.26	-0.00374	-0.01483	-0.02751	-0.04251	-0.05774	-0.0735	-0.08659	-0.10321	-0.11732	-0.12946	-0.14222		1516.26	-0.04526	-0.04743	-0.04926	-0.04987	-0.04883	-0.04759	-0.04599	-0.04461	-0.04306	-0.04097	-0.03925		1516.26	-0.02677	-0.03121	-0.03725	-0.04746	-0.05921	-0.06872	-0.07809	-0.0903	-0.09846	-0.10876	-0.11782
1516.74	-0.00368	-0.01478	-0.02742	-0.04246	-0.05769	-0.07344	-0.08655	-0.10322	-0.11735	-0.12946	-0.14223		1516.74	-0.04519	-0.04734	-0.04923	-0.04981	-0.04875	-0.04755	-0.04597	-0.04457	-0.04301	-0.041	-0.03925		1516.74	-0.02669	-0.03112	-0.03716	-0.04736	-0.05912	-0.06865	-0.07803	-0.09025	-0.09842	-0.10873	-0.11784
1517.22	-0.00361	-0.01473	-0.02733	-0.0424	-0.05763	-0.07337	-0.08651	-0.10321	-0.11735	-0.12944	-0.14223		1517.22	-0.04511	-0.04724	-0.04918	-0.04975	-0.04867	-0.04753	-0.04596	-0.04453	-0.04293	-0.04105	-0.03924		1517.22	-0.02659	-0.03102	-0.03707	-0.04725	-0.059	-0.06857	-0.07795	-0.09018	-0.09836	-0.10866	-0.11782
1517.7	-0.00352	-0.01465	-0.02722	-0.04231	-0.05756	-0.07328	-0.08646	-0.10317	-0.11733	-0.12942	-0.14221		1517.7	-0.04502	-0.04715	-0.04912	-0.0497	-0.0486	-0.0475	-0.04595	-0.04447	-0.04285	-0.04112	-0.03924		1517.7	-0.02648	-0.03092	-0.03697	-0.04713	-0.05888	-0.06847	-0.07786	-0.0901	-0.09827	-0.10856	-0.11779
1518.19	-0.0034	-0.01456	-0.02711	-0.0422	-0.05746	-0.07318	-0.08639	-0.1031	-0.11726	-0.12939	-0.14219		1518.19	-0.04491	-0.04705	-0.04905	-0.04964	-0.04854	-0.04749	-0.04594	-0.04441	-0.04276	-0.04119	-0.03924		1518.19	-0.02637	-0.03082	-0.03686	-0.047	-0.05875	-0.06835	-0.07775	-0.09	-0.09817	-0.10845	-0.11772
1518.67	-0.00327	-0.01444	-0.02699	-0.04207	-0.05734	-0.07307	-0.08632	-0.103	-0.11717	-0.12933	-0.14215		1518.67	-0.0448	-0.04696	-0.04898	-0.04958	-0.04849	-0.04748	-0.04592	-0.04434	-0.04266	-0.04126	-0.03923		1518.67	-0.02624	-0.03072	-0.03675	-0.04688	-0.05862	-0.06822	-0.07764	-0.08989	-0.09805	-0.10832	-0.11764
1519.15	-0.00312	-0.0143	-0.02686	-0.04192	-0.0572	-0.07295	-0.08623	-0.10287	-0.11706	-0.12927	-0.14209		1519.15	-0.04469	-0.04688	-0.04889	-0.04952	-0.04844	-0.04746	-0.0459	-0.04426	-0.04256	-0.04133	-0.03922		1519.15	-0.02611	-0.03062	-0.03663	-0.04675	-0.05849	-0.06809	-0.07752	-0.08978	-0.09792	-0.10818	-0.11755
1519.63	-0.00297	-0.01414	-0.02673	-0.04175	-0.05705	-0.07282	-0.08613	-0.10274	-0.11692	-0.1292	-0.14202		1519.63	-0.04457	-0.04679	-0.0488	-0.04946	-0.0484	-0.04743	-0.04586	-0.04418	-0.04247	-0.04139	-0.0392		1519.63	-0.02597	-0.03052	-0.03651	-0.04663	-0.05837	-0.06795	-0.07741	-0.08967	-0.09779	-0.10804	-0.11746
1520.11	-0.00281	-0.01398	-0.02659	-0.04159	-0.0569	-0.07268	-0.08603	-0.10261	-0.11679	-0.12912	-0.14195		1520.11	-0.04445	-0.04672	-0.0487	-0.0494	-0.04836	-0.0474	-0.0458	-0.04411	-0.04237	-0.04143	-0.03918		1520.11	-0.02583	-0.03043	-0.0364	-0.04651	-0.05824	-0.06782	-0.0773	-0.08956	-0.09766	-0.10791	-0.11736
1520.6	-0.00264	-0.01381	-0.02644	-0.04143	-0.05676	-0.07253	-0.08591	-0.10249	-0.11665	-0.12903	-0.14187		1520.6	-0.04434	-0.04665	-0.0486	-0.04934	-0.04832	-0.04736	-0.04573	-0.04403	-0.04228	-0.04145	-0.03914		1520.6	-0.02569	-0.03033	-0.03628	-0.0464	-0.05813	-0.0677	-0.07721	-0.08946	-0.09754	-0.1078	-0.11727
1521.08	-0.00248	-0.01363	-0.0263	-0.04127	-0.05662	-0.07239	-0.08579	-0.10238	-0.11652	-0.12893	-0.14177		1521.08	-0.04422	-0.04658	-0.04851	-0.04928	-0.04828	-0.04731	-0.04565	-0.04396	-0.04219	-0.04145	-0.0391		1521.08	-0.02555	-0.03024	-0.03616	-0.0463	-0.05802	-0.06759	-0.07712	-0.08937	-0.09742	-0.1077	-0.11719
1521.56	-0.00231	-0.01346	-0.02615	-0.04112	-0.05648	-0.07224	-0.08566	-0.10228	-0.11641	-0.12883	-0.14168		1521.56	-0.04412	-0.04652	-0.04842	-0.04922	-0.04824	-0.04726	-0.04556	-0.04389	-0.04213	-0.04144	-0.03905		1521.56	-0.02542	-0.03015	-0.03605	-0.0462	-0.05792	-0.06749	-0.07705	-0.08929	-0.09732	-0.10763	-0.11713
1522.04	-0.00214	-0.01328	-0.026	-0.04097	-0.05636	-0.07209	-0.08552	-0.1022	-0.11631	-0.12873	-0.14158		1522.04	-0.04402	-0.04646	-0.04834	-0.04917	-0.04821	-0.04721	-0.04547	-0.04382	-0.04208	-0.04141	-0.039		1522.04	-0.02528	-0.03006	-0.03593	-0.04611	-0.05783	-0.0674	-0.07699	-0.08922	-0.09723	-0.10758	-0.11707
1522.53	-0.00196	-0.0131	-0.02586	-0.04084	-0.05623	-0.07194	-0.08539	-0.10212	-0.11622	-0.12863	-0.14148		1522.53	-0.04395	-0.04641	-0.04827	-0.04912	-0.04818	-0.04716	-0.04537	-0.04377	-0.04205	-0.04137	-0.03895		1522.53	-0.02515	-0.02997	-0.03582	-0.04602	-0.05774	-0.06732	-0.07694	-0.08917	-0.09716	-0.10755	-0.11703
1523.01	-0.00178	-0.01293	-0.02572	-0.04071	-0.05612	-0.07181	-0.08526	-0.10205	-0.11614	-0.12855	-0.14139		1523.01	-0.04389	-0.04636	-0.04822	-0.04907	-0.04816	-0.04712	-0.04528	-0.04373	-0.04205	-0.04132	-0.0389		1523.01	-0.02503	-0.02989	-0.03571	-0.04594	-0.05766	-0.06725	-0.0769	-0.08912	-0.09712	-0.10754	-0.117
1523.49	-0.0016	-0.01276	-0.02559	-0.04058	-0.056	-0.07169	-0.08514	-0.10196	-0.11606	-0.12847	-0.14131		1523.49	-0.04385	-0.04633	-0.04819	-0.04903	-0.04815	-0.04708	-0.04519	-0.0437	-0.04207	-0.04127	-0.03886		1523.49	-0.02491	-0.0298	-0.03561	-0.04588	-0.0576	-0.0672	-0.07686	-0.08909	-0.09709	-0.10754	-0.11697
1523.97	-0.00143	-0.0126	-0.02546	-0.04045	-0.05587	-0.07158	-0.08503	-0.10187	-0.11598	-0.12841	-0.14124		1523.97	-0.04382	-0.0463	-0.04818	-0.04899	-0.04814	-0.04704	-0.04512	-0.04369	-0.04211	-0.04122	-0.03882		1523.97	-0.02481	-0.02973	-0.03553	-0.04583	-0.05755	-0.06715	-0.07684	-0.08906	-0.0971	-0.10756	-0.11697
1524.45	-0.00126	-0.01244	-0.02534	-0.04033	-0.05575	-0.07148	-0.08493	-0.10177	-0.11589	-0.12836	-0.14117		1524.45	-0.0438	-0.04628	-0.04817	-0.04895	-0.04814	-0.04701	-0.04506	-0.04369	-0.04216	-0.04116	-0.03878		1524.45	-0.02473	-0.02966	-0.03546	-0.0458	-0.05752	-0.06712	-0.07682	-0.08905	-0.09712	-0.10759	-0.11697
1524.93	-0.00109	-0.01228	-0.02523	-0.04021	-0.05563	-0.07139	-0.08484	-0.10166	-0.11581	-0.12832	-0.14112		1524.93	-0.04379	-0.04627	-0.04818	-0.04892	-0.04814	-0.04697	-0.045	-0.0437	-0.04222	-0.0411	-0.03874		1524.93	-0.02466	-0.02961	-0.03541	-0.04578	-0.05749	-0.0671	-0.07681	-0.08905	-0.09717	-0.10764	-0.11697
1525.42	-0.000936874	-0.01213	-0.02512	-0.0401	-0.05551	-0.07131	-0.08476	-0.10156	-0.11573	-0.12829	-0.14108		1525.42	-0.04378	-0.04625	-0.04818	-0.04889	-0.04814	-0.04694	-0.04497	-0.04372	-0.04229	-0.04103	-0.0387		1525.42	-0.0246	-0.02955	-0.03538	-0.04577	-0.05748	-0.0671	-0.07682	-0.08906	-0.09723	-0.10769	-0.11699
1525.9	-0.000791845	-0.01198	-0.02501	-0.04	-0.0554	-0.07123	-0.08468	-0.10146	-0.11565	-0.12826	-0.14104		1525.9	-0.04376	-0.04624	-0.04819	-0.04886	-0.04814	-0.04691	-0.04494	-0.04376	-0.04235	-0.04097	-0.03866		1525.9	-0.02455	-0.02951	-0.03535	-0.04577	-0.05748	-0.0671	-0.07683	-0.08908	-0.09731	-0.10774	-0.11702
1526.38	-0.000657148	-0.01185	-0.02489	-0.0399	-0.0553	-0.07115	-0.0846	-0.10137	-0.1156	-0.12822	-0.14101		1526.38	-0.04373	-0.04622	-0.04819	-0.04883	-0.04813	-0.04689	-0.04493	-0.0438	-0.04239	-0.04091	-0.03863		1526.38	-0.0245	-0.02947	-0.03534	-0.04576	-0.05747	-0.0671	-0.07684	-0.0891	-0.0974	-0.1078	-0.11706
1526.86	-0.000531903	-0.01172	-0.02477	-0.0398	-0.05521	-0.07107	-0.08453	-0.10129	-0.11557	-0.12819	-0.14098		1526.86	-0.04369	-0.0462	-0.04818	-0.04881	-0.04813	-0.04687	-0.04494	-0.04385	-0.04242	-0.04087	-0.03861		1526.86	-0.02446	-0.02942	-0.03532	-0.04575	-0.05747	-0.06711	-0.07687	-0.08912	-0.09749	-0.10785	-0.1171
1527.35	-0.000413806	-0.0116	-0.02465	-0.03972	-0.05513	-0.07099	-0.08446	-0.10123	-0.11557	-0.12816	-0.14096		1527.35	-0.04363	-0.04618	-0.04817	-0.04878	-0.04812	-0.04687	-0.04497	-0.04389	-0.04244	-0.04084	-0.03859		1527.35	-0.02442	-0.02937	-0.03531	-0.04573	-0.05746	-0.06712	-0.07689	-0.08915	-0.09756	-0.1079	-0.11714
1527.83	-0.000298167	-0.01149	-0.02452	-0.03964	-0.05506	-0.07092	-0.08439	-0.10118	-0.11558	-0.12813	-0.14094		1527.83	-0.04358	-0.04616	-0.04816	-0.04875	-0.04811	-0.04688	-0.04501	-0.04394	-0.04244	-0.04083	-0.03859		1527.83	-0.02436	-0.02932	-0.03528	-0.04569	-0.05744	-0.06711	-0.07691	-0.08916	-0.09762	-0.10792	-0.11719
1528.31	-0.000178624	-0.01138	-0.02439	-0.03956	-0.05499	-0.07084	-0.08433	-0.10113	-0.11561	-0.1281	-0.14094		1528.31	-0.04352	-0.04615	-0.04815	-0.04872	-0.04811	-0.04689	-0.04507	-0.04398	-0.04245	-0.04084	-0.03861		1528.31	-0.02429	-0.02925	-0.03523	-0.04563	-0.05741	-0.06709	-0.07691	-0.08916	-0.09766	-0.10794	-0.11722
1528.79	-4.99027e-05	-0.01126	-0.02425	-0.03947	-0.05491	-0.07076	-0.08426	-0.10107	-0.11562	-0.12807	-0.14094		1528.79	-0.04346	-0.04615	-0.04814	-0.0487	-0.0481	-0.04692	-0.04513	-0.04401	-0.04245	-0.04085	-0.03863		1528.79	-0.02422	-0.02918	-0.03518	-0.04557	-0.05738	-0.06706	-0.07692	-0.08916	-0.09768	-0.10795	-0.11726
1529.27	8.95977e-05	-0.01114	-0.02411	-0.03937	-0.05482	-0.07068	-0.0842	-0.10099	-0.11562	-0.12804	-0.14095		1529.27	-0.04339	-0.04615	-0.04814	-0.04867	-0.04809	-0.04694	-0.04519	-0.04403	-0.04246	-0.04088	-0.03867		1529.27	-0.02414	-0.02909	-0.03512	-0.0455	-0.05734	-0.06701	-0.07691	-0.08916	-0.09769	-0.10795	-0.11729
1529.76	0.00023745	-0.01101	-0.02397	-0.03926	-0.05471	-0.0706	-0.08413	-0.10089	-0.11561	-0.12801	-0.14096		1529.76	-0.04333	-0.04614	-0.04813	-0.04865	-0.04808	-0.04695	-0.04525	-0.04405	-0.04247	-0.0409	-0.0387		1529.76	-0.02405	-0.029	-0.03505	-0.04542	-0.0573	-0.06697	-0.0769	-0.08915	-0.09769	-0.10794	-0.11731
1530.24	0.000388662	-0.01087	-0.02383	-0.03914	-0.0546	-0.07053	-0.08407	-0.10079	-0.11558	-0.12799	-0.14098		1530.24	-0.04326	-0.04614	-0.04812	-0.04863	-0.04805	-0.04695	-0.0453	-0.04405	-0.04247	-0.04093	-0.03874		1530.24	-0.02395	-0.0289	-0.03496	-0.04535	-0.05725	-0.06691	-0.07688	-0.08914	-0.09768	-0.10793	-0.11734
1530.72	0.000537644	-0.01074	-0.02369	-0.03902	-0.0545	-0.07045	-0.084	-0.1007	-0.11556	-0.12797	-0.14101		1530.72	-0.04319	-0.04612	-0.0481	-0.04862	-0.04802	-0.04694	-0.04533	-0.04405	-0.04248	-0.04095	-0.03876		1530.72	-0.02386	-0.02879	-0.03487	-0.04526	-0.05719	-0.06686	-0.07685	-0.08912	-0.09766	-0.10792	-0.11736
1531.2	0.000679934	-0.01062	-0.02355	-0.03891	-0.0544	-0.07037	-0.08393	-0.10061	-0.11553	-0.12794	-0.14103		1531.2	-0.04312	-0.0461	-0.04807	-0.04861	-0.04797	-0.04692	-0.04535	-0.04403	-0.04247	-0.04097	-0.03879		1531.2	-0.02376	-0.02868	-0.03477	-0.04518	-0.05713	-0.0668	-0.07681	-0.0891	-0.09762	-0.10791	-0.11738
1531.68	0.000813458	-0.0105	-0.02341	-0.0388	-0.05431	-0.07029	-0.08386	-0.10054	-0.11551	-0.12791	-0.14106		1531.68	-0.04305	-0.04607	-0.04803	-0.04859	-0.04792	-0.04689	-0.04535	-0.044	-0.04247	-0.041	-0.0388		1531.68	-0.02365	-0.02856	-0.03467	-0.04508	-0.05705	-0.06673	-0.07676	-0.08906	-0.09758	-0.10789	-0.11738
1532.17	0.000939109	-0.01039	-0.02327	-0.03869	-0.05423	-0.07021	-0.08378	-0.10047	-0.11549	-0.12788	-0.14108		1532.17	-0.04298	-0.04603	-0.04798	-0.04858	-0.04787	-0.04685	-0.04535	-0.04395	-0.04246	-0.04102	-0.03881		1532.17	-0.02354	-0.02843	-0.03456	-0.04499	-0.05697	-0.06666	-0.0767	-0.08901	-0.09752	-0.10786	-0.11737
1532.65	0.00106	-0.01029	-0.02313	-0.03859	-0.05415	-0.07012	-0.0837	-0.10041	-0.11546	-0.12783	-0.14109		1532.65	-0.04291	-0.04597	-0.04792	-0.04857	-0.04781	-0.04681	-0.04533	-0.04389	-0.04245	-0.04104	-0.03881		1532.65	-0.02343	-0.02831	-0.03444	-0.0449	-0.05687	-0.06658	-0.07663	-0.08896	-0.09745	-0.10783	-0.11735
1533.13	0.00118	-0.01018	-0.023	-0.03849	-0.05407	-0.07004	-0.08361	-0.10034	-0.11543	-0.12778	-0.14109		1533.13	-0.04284	-0.04591	-0.04786	-0.04855	-0.04775	-0.04676	-0.0453	-0.04382	-0.04244	-0.04106	-0.03881		1533.13	-0.02333	-0.02818	-0.03434	-0.04481	-0.05678	-0.06651	-0.07655	-0.0889	-0.09739	-0.1078	-0.11732
1533.61	0.00131	-0.01007	-0.02287	-0.03838	-0.05399	-0.06995	-0.08352	-0.10026	-0.11538	-0.12772	-0.14109		1533.61	-0.04278	-0.04583	-0.04778	-0.04851	-0.04768	-0.04671	-0.04527	-0.04375	-0.04243	-0.04108	-0.03881		1533.61	-0.02323	-0.02807	-0.03424	-0.04473	-0.0567	-0.06645	-0.07648	-0.08884	-0.09733	-0.10779	-0.11729
1534.1	0.00145	-0.00995	-0.02274	-0.03826	-0.05389	-0.06986	-0.08343	-0.10018	-0.11532	-0.12766	-0.14108		1534.1	-0.04272	-0.04574	-0.04769	-0.04845	-0.0476	-0.04665	-0.04522	-0.04366	-0.0424	-0.0411	-0.03879		1534.1	-0.02314	-0.02795	-0.03415	-0.04466	-0.05663	-0.0664	-0.07643	-0.0888	-0.09728	-0.1078	-0.11728
1534.58	0.00159	-0.00982	-0.02262	-0.03814	-0.0538	-0.06978	-0.08334	-0.10011	-0.11526	-0.1276	-0.14107		1534.58	-0.04266	-0.04563	-0.04758	-0.04837	-0.04751	-0.04658	-0.04514	-0.04357	-0.04235	-0.04109	-0.03877		1534.58	-0.02305	-0.02784	-0.03406	-0.04458	-0.05656	-0.06635	-0.07638	-0.08874	-0.09724	-0.10782	-0.11727
1535.06	0.00173	-0.00969	-0.0225	-0.03803	-0.05369	-0.06971	-0.08326	-0.10004	-0.1152	-0.12754	-0.14106		1535.06	-0.04258	-0.0455	-0.04745	-0.04826	-0.04742	-0.04647	-0.04504	-0.04347	-0.04227	-0.04106	-0.03872		1535.06	-0.02295	-0.02772	-0.03396	-0.0445	-0.05649	-0.06629	-0.07633	-0.08867	-0.09718	-0.10783	-0.11725
1535.54	0.00187	-0.00955	-0.02239	-0.0379	-0.05358	-0.06963	-0.08318	-0.09998	-0.11513	-0.12748	-0.14106		1535.54	-0.04249	-0.04535	-0.04729	-0.04814	-0.04731	-0.04634	-0.04491	-0.04336	-0.04217	-0.04099	-0.03865		1535.54	-0.02284	-0.02758	-0.03384	-0.0444	-0.0564	-0.06621	-0.07625	-0.08856	-0.09711	-0.1078	-0.11721
1536.02	0.00202	-0.00939	-0.02229	-0.03778	-0.05346	-0.06957	-0.08311	-0.09992	-0.11505	-0.12742	-0.14105		1536.02	-0.04238	-0.04519	-0.04712	-0.048	-0.04721	-0.04619	-0.04477	-0.04325	-0.04204	-0.0409	-0.03857		1536.02	-0.02272	-0.02745	-0.03371	-0.04428	-0.0563	-0.0661	-0.07616	-0.08842	-0.09703	-0.10774	-0.11714
1536.51	0.00218	-0.00923	-0.02218	-0.03765	-0.05333	-0.0695	-0.08304	-0.09985	-0.11496	-0.12737	-0.14105		1536.51	-0.04226	-0.04503	-0.04693	-0.04785	-0.04712	-0.04602	-0.04461	-0.04313	-0.04189	-0.04079	-0.03848		1536.51	-0.02259	-0.02731	-0.03356	-0.04415	-0.05618	-0.06597	-0.07605	-0.08825	-0.09693	-0.10765	-0.11706
1536.99	0.00235	-0.00905	-0.02207	-0.03751	-0.05319	-0.06943	-0.08298	-0.09979	-0.11487	-0.12732	-0.14105		1536.99	-0.04212	-0.04485	-0.04673	-0.04771	-0.04702	-0.04584	-0.04445	-0.04301	-0.04172	-0.04066	-0.03839		1536.99	-0.02245	-0.02717	-0.0334	-0.04401	-0.05605	-0.06583	-0.07593	-0.08809	-0.09683	-0.10754	-0.11696
1537.47	0.00252	-0.00887	-0.02196	-0.03737	-0.05303	-0.06935	-0.08292	-0.09974	-0.11479	-0.12727	-0.14105		1537.47	-0.04197	-0.04468	-0.04653	-0.04756	-0.04693	-0.04565	-0.04429	-0.04289	-0.04155	-0.04051	-0.0383		1537.47	-0.0223	-0.02704	-0.03323	-0.04387	-0.05592	-0.06568	-0.0758	-0.08792	-0.09674	-0.10742	-0.11686
1537.95	0.0027	-0.00868	-0.02183	-0.03723	-0.05288	-0.06928	-0.08286	-0.09972	-0.11473	-0.12722	-0.14105		1537.95	-0.04181	-0.0445	-0.04632	-0.04741	-0.04684	-0.04546	-0.04413	-0.04276	-0.04136	-0.04035	-0.0382		1537.95	-0.02215	-0.0269	-0.03306	-0.04371	-0.05578	-0.06554	-0.07567	-0.08776	-0.09664	-0.1073	-0.11677
1538.43	0.00288	-0.0085	-0.0217	-0.0371	-0.05274	-0.06919	-0.0828	-0.09972	-0.11469	-0.12717	-0.14106		1538.43	-0.04165	-0.04432	-0.0461	-0.04726	-0.04674	-0.04527	-0.04397	-0.04263	-0.04117	-0.04019	-0.03808		1538.43	-0.022	-0.02676	-0.03288	-0.04355	-0.05565	-0.06539	-0.07554	-0.08762	-0.09654	-0.10718	-0.1167
1538.92	0.00305	-0.00831	-0.02157	-0.03698	-0.05261	-0.0691	-0.08274	-0.09974	-0.11469	-0.12713	-0.14105		1538.92	-0.04149	-0.04415	-0.04589	-0.0471	-0.04663	-0.04508	-0.04382	-0.0425	-0.04097	-0.04001	-0.03796		1538.92	-0.02184	-0.02662	-0.0327	-0.04339	-0.05551	-0.06525	-0.07542	-0.08749	-0.09644	-0.10706	-0.11663
1539.4	0.00323	-0.00813	-0.02142	-0.03686	-0.05248	-0.069	-0.08267	-0.09976	-0.11469	-0.1271	-0.14105		1539.4	-0.04132	-0.04399	-0.04568	-0.04694	-0.04653	-0.04489	-0.04367	-0.04238	-0.04077	-0.03983	-0.03783		1539.4	-0.02168	-0.02647	-0.03252	-0.04323	-0.05537	-0.06511	-0.07529	-0.08738	-0.09634	-0.10695	-0.11657
1539.88	0.00342	-0.00794	-0.02126	-0.03673	-0.05235	-0.06889	-0.0826	-0.09978	-0.11469	-0.12706	-0.14104		1539.88	-0.04116	-0.04384	-0.04549	-0.04678	-0.04642	-0.0447	-0.04354	-0.04226	-0.04058	-0.03966	-0.03769		1539.88	-0.02152	-0.02632	-0.03235	-0.04307	-0.05524	-0.06497	-0.07517	-0.08729	-0.09624	-0.10684	-0.11651
1540.36	0.00362	-0.00774	-0.02109	-0.03658	-0.0522	-0.06876	-0.08252	-0.09977	-0.11467	-0.12704	-0.14102		1540.36	-0.04101	-0.0437	-0.04532	-0.04663	-0.04632	-0.04453	-0.04343	-0.04215	-0.04041	-0.0395	-0.03756		1540.36	-0.02137	-0.02616	-0.03219	-0.04291	-0.0551	-0.06484	-0.07504	-0.0872	-0.09614	-0.10674	-0.11645
1540.85	0.00385	-0.00751	-0.0209	-0.03639	-0.05203	-0.06863	-0.08243	-0.09972	-0.11462	-0.12701	-0.141		1540.85	-0.04086	-0.04359	-0.04517	-0.04649	-0.04622	-0.04437	-0.04334	-0.04204	-0.04027	-0.03936	-0.03743		1540.85	-0.02121	-0.026	-0.03203	-0.04276	-0.05498	-0.06472	-0.07492	-0.08713	-0.09604	-0.10664	-0.11639
1541.33	0.0041	-0.00727	-0.0207	-0.03618	-0.05185	-0.06849	-0.08234	-0.09963	-0.11453	-0.12699	-0.14096		1541.33	-0.04071	-0.04349	-0.04504	-0.04637	-0.04613	-0.04424	-0.04327	-0.04195	-0.04015	-0.03924	-0.03731		1541.33	-0.02105	-0.02584	-0.03188	-0.04262	-0.05485	-0.0646	-0.07479	-0.08707	-0.09596	-0.10656	-0.11633
1541.81	0.00435	-0.00701	-0.02049	-0.03595	-0.05166	-0.06833	-0.08223	-0.09951	-0.11443	-0.12697	-0.14093		1541.81	-0.04058	-0.04341	-0.04493	-0.04626	-0.04605	-0.04412	-0.04321	-0.04186	-0.04007	-0.03914	-0.03721		1541.81	-0.02088	-0.02568	-0.03174	-0.04248	-0.05473	-0.06448	-0.07467	-0.08702	-0.09588	-0.10648	-0.11628
1542.29	0.00462	-0.00675	-0.02027	-0.03571	-0.05146	-0.06817	-0.08212	-0.09937	-0.11431	-0.12695	-0.14088		1542.29	-0.04045	-0.04334	-0.04484	-0.04616	-0.04597	-0.04402	-0.04318	-0.04178	-0.04001	-0.03907	-0.03713		1542.29	-0.02072	-0.02552	-0.03161	-0.04235	-0.05461	-0.06437	-0.07456	-0.08698	-0.09581	-0.10641	-0.11624
1542.77	0.00488	-0.00649	-0.02003	-0.03546	-0.05126	-0.068	-0.08199	-0.09921	-0.11418	-0.12693	-0.14082		1542.77	-0.04033	-0.04329	-0.04476	-0.04608	-0.04589	-0.04395	-0.04315	-0.04171	-0.03997	-0.03901	-0.03706		1542.77	-0.02057	-0.02537	-0.03149	-0.04222	-0.05449	-0.06427	-0.07445	-0.08696	-0.09576	-0.10636	-0.11621
1543.26	0.00513	-0.00624	-0.01979	-0.03521	-0.05107	-0.06781	-0.08184	-0.09903	-0.11405	-0.12689	-0.14075		1543.26	-0.04023	-0.04325	-0.0447	-0.04601	-0.0458	-0.0439	-0.04313	-0.04164	-0.03996	-0.03897	-0.03701		1543.26	-0.02042	-0.02523	-0.03138	-0.04211	-0.05439	-0.06419	-0.07436	-0.08695	-0.09573	-0.10633	-0.11619
1543.74	0.00538	-0.00599	-0.01953	-0.03495	-0.05088	-0.06761	-0.08169	-0.09885	-0.11392	-0.12685	-0.14067		1543.74	-0.04013	-0.04321	-0.04465	-0.04595	-0.04571	-0.04387	-0.04312	-0.04159	-0.03996	-0.03894	-0.03697		1543.74	-0.02028	-0.02511	-0.03129	-0.04202	-0.05431	-0.06412	-0.07429	-0.08696	-0.09572	-0.10633	-0.1162
1544.22	0.00562	-0.00575	-0.01926	-0.0347	-0.05068	-0.0674	-0.08152	-0.09867	-0.11379	-0.12679	-0.14058		1544.22	-0.04005	-0.04318	-0.04461	-0.04589	-0.04562	-0.04386	-0.04311	-0.04154	-0.03998	-0.03893	-0.03695		1544.22	-0.02015	-0.025	-0.03121	-0.04194	-0.05425	-0.06408	-0.07425	-0.08699	-0.09573	-0.10637	-0.11623
1544.7	0.00586	-0.00551	-0.01898	-0.03445	-0.05049	-0.06719	-0.08134	-0.09848	-0.11367	-0.12673	-0.14049		1544.7	-0.03999	-0.04314	-0.04458	-0.04582	-0.04551	-0.04386	-0.04311	-0.0415	-0.04001	-0.03892	-0.03694		1544.7	-0.02004	-0.02489	-0.03115	-0.04188	-0.05421	-0.06406	-0.07425	-0.08705	-0.09576	-0.10644	-0.1163
1545.18	0.00609	-0.00528	-0.01871	-0.03419	-0.0503	-0.06697	-0.08115	-0.09831	-0.11355	-0.12666	-0.14038		1545.18	-0.03993	-0.04309	-0.04455	-0.04575	-0.04541	-0.04387	-0.04309	-0.04146	-0.04004	-0.03892	-0.03694		1545.18	-0.01992	-0.02479	-0.03109	-0.04182	-0.05418	-0.06405	-0.07426	-0.08711	-0.09581	-0.10654	-0.11639
1545.67	0.00632	-0.00504	-0.01843	-0.03394	-0.05011	-0.06675	-0.08096	-0.09815	-0.11345	-0.1266	-0.14028		1545.67	-0.03988	-0.04303	-0.04452	-0.04568	-0.0453	-0.04387	-0.04307	-0.04144	-0.04006	-0.03891	-0.03695		1545.67	-0.01979	-0.02468	-0.03102	-0.04176	-0.05415	-0.06405	-0.0743	-0.08716	-0.09586	-0.10664	-0.11649
1546.15	0.00655	-0.0048	-0.01815	-0.03369	-0.04992	-0.06653	-0.08078	-0.098	-0.11334	-0.12653	-0.14019		1546.15	-0.03983	-0.04297	-0.04448	-0.04561	-0.04519	-0.04387	-0.04305	-0.04141	-0.04007	-0.03888	-0.03696		1546.15	-0.01966	-0.02455	-0.03093	-0.04169	-0.05412	-0.06404	-0.07432	-0.08718	-0.09589	-0.10673	-0.11658
1546.63	0.00677	-0.00455	-0.01788	-0.03344	-0.04973	-0.06633	-0.08059	-0.09785	-0.11323	-0.12647	-0.14011		1546.63	-0.03979	-0.04289	-0.04444	-0.04555	-0.04511	-0.04386	-0.04301	-0.04139	-0.04008	-0.03885	-0.03698		1546.63	-0.0195	-0.02442	-0.03083	-0.04161	-0.05406	-0.064	-0.07433	-0.08718	-0.09591	-0.10678	-0.11665
1547.11	0.00701	-0.00431	-0.01761	-0.03319	-0.04954	-0.06613	-0.08042	-0.09771	-0.11311	-0.12641	-0.14004		1547.11	-0.03975	-0.04282	-0.0444	-0.04551	-0.04503	-0.04386	-0.04299	-0.04137	-0.0401	-0.03883	-0.03702		1547.11	-0.01934	-0.02428	-0.03071	-0.04152	-0.054	-0.06394	-0.07432	-0.08715	-0.09592	-0.10681	-0.1167
1547.6	0.00724	-0.00406	-0.01736	-0.03295	-0.04933	-0.06594	-0.08025	-0.09756	-0.11297	-0.12636	-0.13998		1547.6	-0.03972	-0.04276	-0.04437	-0.04549	-0.04498	-0.04386	-0.04297	-0.04135	-0.04012	-0.03881	-0.03708		1547.6	-0.01919	-0.02416	-0.0306	-0.04143	-0.05392	-0.06388	-0.07431	-0.08711	-0.09592	-0.10681	-0.11673
1548.08	0.00748	-0.00382	-0.01711	-0.03271	-0.04912	-0.06576	-0.08009	-0.09742	-0.11284	-0.12631	-0.13993		1548.08	-0.0397	-0.04269	-0.04435	-0.04549	-0.04493	-0.04388	-0.04296	-0.04133	-0.04014	-0.0388	-0.03714		1548.08	-0.01903	-0.02403	-0.03047	-0.04133	-0.05385	-0.06381	-0.07429	-0.08707	-0.09592	-0.1068	-0.11675
1548.56	0.00772	-0.00358	-0.01688	-0.03249	-0.04891	-0.06559	-0.07994	-0.0973	-0.11273	-0.12627	-0.13989		1548.56	-0.03968	-0.04263	-0.04433	-0.0455	-0.04489	-0.04389	-0.04295	-0.04131	-0.04017	-0.0388	-0.03722		1548.56	-0.01887	-0.0239	-0.03035	-0.04123	-0.05376	-0.06373	-0.07426	-0.08703	-0.09591	-0.10678	-0.11676
1549.04	0.00795	-0.00335	-0.01666	-0.03229	-0.04872	-0.06544	-0.07981	-0.0972	-0.11264	-0.12625	-0.13988		1549.04	-0.03967	-0.04256	-0.0443	-0.04551	-0.04484	-0.04391	-0.04294	-0.0413	-0.04019	-0.03881	-0.03729		1549.04	-0.01871	-0.02376	-0.03021	-0.04112	-0.05366	-0.06365	-0.07422	-0.08699	-0.09589	-0.10675	-0.11676
1549.52	0.00818	-0.00314	-0.01647	-0.03211	-0.04853	-0.0653	-0.0797	-0.09713	-0.11258	-0.12624	-0.13988		1549.52	-0.03965	-0.04249	-0.04428	-0.04551	-0.04479	-0.04393	-0.04292	-0.04128	-0.04021	-0.03882	-0.03735		1549.52	-0.01855	-0.02362	-0.03006	-0.041	-0.05355	-0.06355	-0.07417	-0.08694	-0.09586	-0.1067	-0.11675
1550.01	0.0084	-0.00293	-0.01629	-0.03196	-0.04837	-0.06519	-0.07962	-0.09709	-0.11256	-0.12625	-0.1399		1550.01	-0.03962	-0.04241	-0.04425	-0.04549	-0.04473	-0.04393	-0.04289	-0.04127	-0.04022	-0.03884	-0.0374		1550.01	-0.01838	-0.02345	-0.0299	-0.04087	-0.05342	-0.06344	-0.0741	-0.08687	-0.0958	-0.10664	-0.11672
1550.49	0.00861	-0.00274	-0.01613	-0.03183	-0.04822	-0.06508	-0.07955	-0.09706	-0.11257	-0.12627	-0.13993		1550.49	-0.03959	-0.04232	-0.04422	-0.04545	-0.04468	-0.04393	-0.04285	-0.04127	-0.04022	-0.03885	-0.03743		1550.49	-0.0182	-0.02326	-0.02973	-0.04073	-0.05327	-0.06332	-0.074	-0.08679	-0.09572	-0.10655	-0.11666
1550.97	0.00881	-0.00255	-0.01599	-0.03171	-0.04809	-0.06499	-0.0795	-0.09705	-0.11259	-0.12629	-0.13998		1550.97	-0.03955	-0.04224	-0.0442	-0.04539	-0.04462	-0.04392	-0.0428	-0.04126	-0.04021	-0.03887	-0.03745		1550.97	-0.01802	-0.02306	-0.02956	-0.04057	-0.05311	-0.06318	-0.07389	-0.08668	-0.09561	-0.10645	-0.11659
1551.45	0.00902	-0.00237	-0.01586	-0.0316	-0.04797	-0.06491	-0.07945	-0.09703	-0.11261	-0.12632	-0.14002		1551.45	-0.0395	-0.04216	-0.04417	-0.04532	-0.04458	-0.0439	-0.04274	-0.04125	-0.0402	-0.03889	-0.03745		1551.45	-0.01783	-0.02285	-0.02938	-0.04041	-0.05294	-0.06303	-0.07375	-0.08657	-0.0955	-0.10633	-0.1165
1551.93	0.00922	-0.00219	-0.01573	-0.03148	-0.04785	-0.06482	-0.07941	-0.097	-0.11264	-0.12633	-0.14007		1551.93	-0.03944	-0.04209	-0.04415	-0.04523	-0.04454	-0.04387	-0.04268	-0.04124	-0.04019	-0.03891	-0.03745		1551.93	-0.01765	-0.02264	-0.02921	-0.04025	-0.05276	-0.06288	-0.07362	-0.08645	-0.09538	-0.10622	-0.1164
1552.42	0.00941	-0.00201	-0.0156	-0.03136	-0.04774	-0.06472	-0.07936	-0.09696	-0.11267	-0.12634	-0.1401		1552.42	-0.03937	-0.04201	-0.04412	-0.04513	-0.0445	-0.04383	-0.04261	-0.04121	-0.04018	-0.03893	-0.03744		1552.42	-0.01748	-0.02244	-0.02906	-0.0401	-0.0526	-0.06274	-0.07349	-0.08634	-0.09528	-0.10612	-0.11631
1552.9	0.00958	-0.00185	-0.01546	-0.03125	-0.04765	-0.06461	-0.0793	-0.09694	-0.11272	-0.12632	-0.14012		1552.9	-0.03928	-0.04194	-0.04408	-0.04502	-0.04445	-0.04377	-0.04254	-0.04118	-0.04015	-0.03894	-0.03742		1552.9	-0.01733	-0.02226	-0.02892	-0.03996	-0.05246	-0.06264	-0.07338	-0.08626	-0.0952	-0.10607	-0.11627
1553.38	0.00972	-0.00171	-0.0153	-0.03115	-0.04759	-0.06448	-0.07922	-0.09695	-0.1128	-0.12628	-0.14011		1553.38	-0.03917	-0.04183	-0.04401	-0.04489	-0.04439	-0.04369	-0.04244	-0.04114	-0.0401	-0.03893	-0.03736		1553.38	-0.01719	-0.02211	-0.02879	-0.03984	-0.05233	-0.06256	-0.0733	-0.08621	-0.09516	-0.10608	-0.11626
1553.86	0.00985	-0.00157	-0.01513	-0.03105	-0.04752	-0.06433	-0.07912	-0.09696	-0.11287	-0.12621	-0.14008		1553.86	-0.03903	-0.0417	-0.0439	-0.04476	-0.04428	-0.04357	-0.0423	-0.04108	-0.04001	-0.03887	-0.03727		1553.86	-0.01706	-0.02197	-0.02865	-0.03971	-0.0522	-0.0625	-0.07322	-0.08617	-0.09514	-0.10611	-0.11626
1554.34	0.01	-0.00141	-0.01494	-0.03092	-0.04741	-0.06414	-0.07898	-0.09693	-0.11289	-0.1261	-0.14001		1554.34	-0.03886	-0.04154	-0.04375	-0.04462	-0.04415	-0.04343	-0.04214	-0.04102	-0.03989	-0.03878	-0.03714		1554.34	-0.01693	-0.02184	-0.02851	-0.03958	-0.05208	-0.06244	-0.07314	-0.08613	-0.09512	-0.10616	-0.11625
1554.83	0.0102	-0.00119	-0.01471	-0.03072	-0.04723	-0.06391	-0.07881	-0.09684	-0.11282	-0.12596	-0.1399		1554.83	-0.03867	-0.04136	-0.04357	-0.04448	-0.04399	-0.04326	-0.04195	-0.04093	-0.03974	-0.03866	-0.03699		1554.83	-0.01681	-0.02173	-0.02837	-0.03946	-0.05195	-0.06237	-0.07305	-0.08609	-0.09512	-0.10621	-0.11623
1555.31	0.01044	-0.000921541	-0.01446	-0.03045	-0.04699	-0.06366	-0.07861	-0.09667	-0.11266	-0.12577	-0.13976		1555.31	-0.03846	-0.04116	-0.04338	-0.04432	-0.04382	-0.04308	-0.04175	-0.04084	-0.03958	-0.03851	-0.03682		1555.31	-0.01668	-0.02161	-0.02823	-0.03934	-0.05183	-0.0623	-0.07296	-0.08605	-0.09511	-0.10625	-0.11619
1555.79	0.01073	-0.000600896	-0.01417	-0.03011	-0.04668	-0.06336	-0.07837	-0.09642	-0.11242	-0.12555	-0.13957		1555.79	-0.03824	-0.04096	-0.04318	-0.04416	-0.04365	-0.0429	-0.04154	-0.04073	-0.03941	-0.03834	-0.03664		1555.79	-0.01655	-0.02149	-0.02808	-0.03921	-0.0517	-0.06222	-0.07286	-0.08599	-0.09509	-0.10628	-0.11614
1556.27	0.01106	-0.000239754	-0.01385	-0.02972	-0.04632	-0.06304	-0.07809	-0.09612	-0.11211	-0.1253	-0.13936		1556.27	-0.03802	-0.04076	-0.04296	-0.04399	-0.04347	-0.04271	-0.04134	-0.04061	-0.03923	-0.03816	-0.03646		1556.27	-0.01641	-0.02136	-0.02793	-0.03908	-0.05157	-0.06213	-0.07276	-0.08593	-0.09507	-0.10629	-0.11608
1556.76	0.01143	0.000151123	-0.0135	-0.0293	-0.04594	-0.06269	-0.07778	-0.09579	-0.11177	-0.12502	-0.13911		1556.76	-0.0378	-0.04056	-0.04274	-0.04382	-0.0433	-0.04253	-0.04113	-0.04049	-0.03905	-0.03797	-0.03627		1556.76	-0.01626	-0.02123	-0.02778	-0.03895	-0.05143	-0.06203	-0.07264	-0.08585	-0.09504	-0.10628	-0.11601
1557.24	0.01181	0.000561138	-0.01313	-0.02886	-0.04553	-0.06231	-0.07744	-0.09543	-0.1114	-0.12472	-0.13884		1557.24	-0.03759	-0.04037	-0.04252	-0.04365	-0.04313	-0.04234	-0.04093	-0.04035	-0.03888	-0.03778	-0.03608		1557.24	-0.0161	-0.02109	-0.02762	-0.03881	-0.05129	-0.06193	-0.07253	-0.08576	-0.095	-0.10626	-0.11594
1557.72	0.01221	0.000980793	-0.01273	-0.0284	-0.04513	-0.06192	-0.07708	-0.09507	-0.11103	-0.12441	-0.13855		1557.72	-0.03738	-0.04019	-0.0423	-0.04349	-0.04297	-0.04217	-0.04075	-0.04021	-0.0387	-0.03759	-0.0359		1557.72	-0.01592	-0.02094	-0.02746	-0.03866	-0.05115	-0.06181	-0.0724	-0.08567	-0.09495	-0.10623	-0.11586
1558.2	0.01262	0.0014	-0.01232	-0.02795	-0.04472	-0.06152	-0.0767	-0.09472	-0.11067	-0.12409	-0.13825		1558.2	-0.03719	-0.04003	-0.04208	-0.04333	-0.04283	-0.04201	-0.04058	-0.04007	-0.03854	-0.0374	-0.03573		1558.2	-0.01575	-0.02079	-0.02729	-0.03851	-0.05101	-0.06168	-0.07229	-0.08558	-0.0949	-0.10619	-0.11579
1558.68	0.01303	0.00182	-0.0119	-0.0275	-0.04433	-0.06112	-0.07631	-0.09438	-0.11033	-0.12378	-0.13796		1558.68	-0.03702	-0.03989	-0.04188	-0.0432	-0.0427	-0.04187	-0.04043	-0.03993	-0.03839	-0.03724	-0.03557		1558.68	-0.01556	-0.02064	-0.02712	-0.03835	-0.05087	-0.06156	-0.07217	-0.08549	-0.09484	-0.10614	-0.11573
1559.17	0.01345	0.00223	-0.01148	-0.02708	-0.04395	-0.06073	-0.07592	-0.09406	-0.11002	-0.12349	-0.13768		1559.17	-0.03686	-0.03976	-0.0417	-0.04308	-0.04258	-0.04176	-0.04031	-0.03979	-0.03826	-0.03709	-0.03544		1559.17	-0.01537	-0.02048	-0.02695	-0.03819	-0.05072	-0.06142	-0.07205	-0.08539	-0.09478	-0.10608	-0.11566
1559.65	0.01386	0.00263	-0.01107	-0.02667	-0.04358	-0.06037	-0.07557	-0.09377	-0.10974	-0.12324	-0.13744		1559.65	-0.03672	-0.03966	-0.04153	-0.04298	-0.04249	-0.04167	-0.04021	-0.03966	-0.03814	-0.03697	-0.03534		1559.65	-0.01517	-0.02031	-0.02677	-0.03803	-0.05057	-0.06127	-0.07193	-0.08529	-0.0947	-0.10601	-0.1156
1560.13	0.01427	0.00302	-0.01069	-0.02629	-0.04324	-0.06006	-0.07525	-0.09351	-0.10949	-0.12304	-0.13725		1560.13	-0.0366	-0.03957	-0.04139	-0.0429	-0.0424	-0.0416	-0.04014	-0.03954	-0.03805	-0.03688	-0.03527		1560.13	-0.01495	-0.02012	-0.02657	-0.03785	-0.0504	-0.06111	-0.0718	-0.08518	-0.09461	-0.10593	-0.11553
1560.61	0.01467	0.00339	-0.01035	-0.02593	-0.04291	-0.05979	-0.07499	-0.09327	-0.1093	-0.12291	-0.13712		1560.61	-0.03651	-0.0395	-0.04127	-0.04283	-0.04234	-0.04155	-0.04008	-0.03943	-0.03798	-0.03681	-0.03523		1560.61	-0.01473	-0.01992	-0.02636	-0.03765	-0.05022	-0.06093	-0.07166	-0.08505	-0.0945	-0.10582	-0.11546
1561.09	0.01505	0.00373	-0.01004	-0.02562	-0.04262	-0.05958	-0.07478	-0.09308	-0.10915	-0.12284	-0.13706		1561.09	-0.03643	-0.03944	-0.04117	-0.04276	-0.04228	-0.04152	-0.04003	-0.03933	-0.03792	-0.03677	-0.03522		1561.09	-0.01449	-0.0197	-0.02614	-0.03745	-0.05003	-0.06074	-0.07152	-0.0849	-0.09438	-0.10569	-0.11538
1561.58	0.01539	0.00403	-0.00978	-0.02534	-0.04236	-0.05941	-0.07462	-0.09292	-0.10905	-0.12282	-0.13706		1561.58	-0.03638	-0.03939	-0.04108	-0.0427	-0.04224	-0.0415	-0.04	-0.03924	-0.03788	-0.03674	-0.03522		1561.58	-0.01425	-0.01946	-0.02591	-0.03724	-0.04983	-0.06054	-0.07136	-0.08475	-0.09425	-0.10555	-0.11531
1562.06	0.01568	0.00429	-0.00955	-0.02512	-0.04215	-0.05929	-0.07451	-0.09282	-0.10901	-0.12286	-0.13711		1562.06	-0.03634	-0.03934	-0.04101	-0.04263	-0.0422	-0.04148	-0.03997	-0.03915	-0.03785	-0.03672	-0.03523		1562.06	-0.01401	-0.01922	-0.02569	-0.03703	-0.04963	-0.06034	-0.07121	-0.08459	-0.09411	-0.10541	-0.11525
1562.54	0.01593	0.0045	-0.00935	-0.02495	-0.042	-0.0592	-0.07444	-0.09277	-0.10904	-0.12294	-0.1372		1562.54	-0.03632	-0.03931	-0.04095	-0.04256	-0.04217	-0.04146	-0.03995	-0.03907	-0.03784	-0.03671	-0.03525		1562.54	-0.01379	-0.01898	-0.02548	-0.03682	-0.04944	-0.06015	-0.07107	-0.08444	-0.09399	-0.10528	-0.11521
1563.02	0.01611	0.00465	-0.00918	-0.02484	-0.0419	-0.05914	-0.0744	-0.09278	-0.10913	-0.12305	-0.13733		1563.02	-0.03632	-0.03928	-0.04089	-0.04249	-0.04214	-0.04144	-0.03993	-0.03899	-0.03783	-0.03672	-0.03527		1563.02	-0.01358	-0.01876	-0.02529	-0.03664	-0.04928	-0.05999	-0.07096	-0.08432	-0.09388	-0.10518	-0.11521
1563.51	0.01624	0.00476	-0.00902	-0.02479	-0.04185	-0.05911	-0.07439	-0.09284	-0.10929	-0.12318	-0.13748		1563.51	-0.03632	-0.03925	-0.04084	-0.04241	-0.0421	-0.0414	-0.03992	-0.0389	-0.03782	-0.03673	-0.03528		1563.51	-0.01341	-0.01858	-0.02513	-0.03648	-0.04915	-0.05988	-0.07089	-0.08423	-0.09382	-0.10512	-0.11527
1563.99	0.01631	0.00481	-0.00888	-0.02478	-0.04186	-0.05908	-0.07439	-0.09297	-0.10951	-0.12332	-0.13764		1563.99	-0.03632	-0.03921	-0.04079	-0.04234	-0.04205	-0.04136	-0.03989	-0.03881	-0.03779	-0.03674	-0.03528		1563.99	-0.01325	-0.01842	-0.02499	-0.03634	-0.04905	-0.0598	-0.07085	-0.08418	-0.09379	-0.10513	-0.11537
1564.47	0.01634	0.00484	-0.00875	-0.02481	-0.0419	-0.05907	-0.0744	-0.09314	-0.10977	-0.12346	-0.13781		1564.47	-0.03631	-0.03915	-0.04072	-0.04226	-0.04197	-0.04128	-0.03984	-0.03872	-0.03775	-0.03674	-0.03526		1564.47	-0.01312	-0.01828	-0.02486	-0.03621	-0.04897	-0.05976	-0.07084	-0.08416	-0.09378	-0.10518	-0.11551
1564.95	0.01636	0.00487	-0.00863	-0.02483	-0.04193	-0.05905	-0.07441	-0.09331	-0.11002	-0.12359	-0.13797		1564.95	-0.03628	-0.03906	-0.04063	-0.04217	-0.04185	-0.04117	-0.03975	-0.03862	-0.03767	-0.03672	-0.03521		1564.95	-0.01298	-0.01814	-0.02471	-0.03607	-0.04888	-0.0597	-0.07081	-0.08413	-0.09377	-0.10523	-0.11563
1565.43	0.01641	0.00494	-0.00851	-0.02482	-0.04191	-0.05903	-0.07441	-0.09342	-0.11019	-0.12371	-0.13813		1565.43	-0.03623	-0.03895	-0.04054	-0.04208	-0.04172	-0.04104	-0.03964	-0.0385	-0.03757	-0.03667	-0.03514		1565.43	-0.01283	-0.018	-0.02456	-0.03592	-0.04878	-0.05963	-0.07076	-0.08409	-0.09374	-0.10525	-0.11571
1565.91	0.01651	0.00506	-0.00838	-0.02473	-0.04182	-0.059	-0.07441	-0.09344	-0.11025	-0.12382	-0.13827		1565.91	-0.03617	-0.03884	-0.04045	-0.04198	-0.04157	-0.04089	-0.0395	-0.03838	-0.03747	-0.03662	-0.03507		1565.91	-0.01269	-0.01786	-0.02441	-0.03577	-0.04868	-0.05955	-0.07069	-0.08403	-0.0937	-0.10525	-0.11575
1566.4	0.01666	0.00523	-0.00825	-0.02459	-0.04167	-0.05896	-0.07439	-0.09338	-0.11022	-0.1239	-0.1384		1566.4	-0.0361	-0.03873	-0.04037	-0.04188	-0.04141	-0.04073	-0.03936	-0.03825	-0.03736	-0.03655	-0.03499		1566.4	-0.01256	-0.01771	-0.02426	-0.03562	-0.04857	-0.05945	-0.0706	-0.08395	-0.09365	-0.10521	-0.11576
1566.88	0.01684	0.00542	-0.00811	-0.0244	-0.04148	-0.05891	-0.07436	-0.09327	-0.11014	-0.12397	-0.1385		1566.88	-0.03601	-0.03861	-0.04028	-0.04177	-0.04126	-0.04055	-0.03921	-0.03811	-0.03725	-0.03647	-0.0349		1566.88	-0.01242	-0.01755	-0.02412	-0.03547	-0.04845	-0.05934	-0.0705	-0.08387	-0.09358	-0.10516	-0.11575
1567.36	0.01704	0.00563	-0.00796	-0.0242	-0.04127	-0.05883	-0.07431	-0.09314	-0.11002	-0.124	-0.13858		1567.36	-0.03591	-0.03849	-0.04019	-0.04165	-0.0411	-0.04036	-0.03904	-0.03797	-0.03713	-0.03636	-0.0348		1567.36	-0.01228	-0.0174	-0.02397	-0.03531	-0.04833	-0.05921	-0.07039	-0.08378	-0.09351	-0.10508	-0.11573
1567.84	0.01724	0.00584	-0.0078	-0.02399	-0.04107	-0.05874	-0.07423	-0.093	-0.1099	-0.12401	-0.13862		1567.84	-0.03579	-0.03837	-0.04009	-0.04152	-0.04093	-0.04016	-0.03887	-0.03781	-0.037	-0.03623	-0.03469		1567.84	-0.01214	-0.01724	-0.02382	-0.03516	-0.0482	-0.05909	-0.07027	-0.08369	-0.09343	-0.105	-0.11569
1568.33	0.01744	0.00605	-0.00763	-0.02379	-0.04087	-0.05862	-0.07414	-0.09288	-0.10979	-0.12399	-0.13864		1568.33	-0.03566	-0.03824	-0.03998	-0.04138	-0.04076	-0.03995	-0.03869	-0.03764	-0.03686	-0.03608	-0.03456		1568.33	-0.01199	-0.01709	-0.02368	-0.03501	-0.04807	-0.05896	-0.07014	-0.0836	-0.09335	-0.10491	-0.11565
1568.81	0.01763	0.00625	-0.00745	-0.0236	-0.04069	-0.05849	-0.07402	-0.09277	-0.10969	-0.12394	-0.13863		1568.81	-0.03553	-0.0381	-0.03986	-0.04124	-0.04059	-0.03974	-0.0385	-0.03746	-0.03672	-0.0359	-0.03441		1568.81	-0.01184	-0.01693	-0.02354	-0.03486	-0.04793	-0.05883	-0.07002	-0.08351	-0.09327	-0.10483	-0.11562
1569.29	0.01782	0.00644	-0.00727	-0.02341	-0.04053	-0.05834	-0.07388	-0.09268	-0.10961	-0.12388	-0.1386		1569.29	-0.03538	-0.03796	-0.03973	-0.04109	-0.04041	-0.03952	-0.03831	-0.03727	-0.03656	-0.03571	-0.03426		1569.29	-0.0117	-0.01679	-0.0234	-0.03471	-0.0478	-0.05871	-0.0699	-0.08342	-0.09319	-0.10475	-0.11558
1569.77	0.018	0.00662	-0.00708	-0.02324	-0.04038	-0.05818	-0.07373	-0.09261	-0.10955	-0.12381	-0.13855		1569.77	-0.03523	-0.0378	-0.0396	-0.04094	-0.04023	-0.03931	-0.03811	-0.03707	-0.03639	-0.03549	-0.03409		1569.77	-0.01156	-0.01665	-0.02326	-0.03458	-0.04767	-0.05858	-0.06978	-0.08334	-0.09311	-0.10467	-0.11555
1570.25	0.01817	0.00679	-0.0069	-0.02308	-0.04025	-0.05802	-0.07359	-0.09254	-0.1095	-0.12373	-0.13849		1570.25	-0.03508	-0.03764	-0.03946	-0.04079	-0.04004	-0.03911	-0.0379	-0.03686	-0.03622	-0.03526	-0.03392		1570.25	-0.01142	-0.01651	-0.02312	-0.03444	-0.04753	-0.05846	-0.06966	-0.08326	-0.09303	-0.1046	-0.11551
1570.74	0.01833	0.00696	-0.00673	-0.02292	-0.04013	-0.05786	-0.07345	-0.09249	-0.10946	-0.12367	-0.13844		1570.74	-0.03492	-0.03747	-0.03931	-0.04064	-0.03985	-0.0389	-0.03768	-0.03665	-0.03604	-0.03502	-0.03374		1570.74	-0.01128	-0.01637	-0.02298	-0.03431	-0.04739	-0.05834	-0.06954	-0.08318	-0.09294	-0.10452	-0.11545
1571.22	0.01849	0.00711	-0.00657	-0.02277	-0.04001	-0.05772	-0.07332	-0.09243	-0.10943	-0.12362	-0.1384		1571.22	-0.03476	-0.0373	-0.03915	-0.04048	-0.03964	-0.0387	-0.03746	-0.03642	-0.03584	-0.03476	-0.03356		1571.22	-0.01113	-0.01623	-0.02284	-0.03417	-0.04724	-0.05821	-0.0694	-0.08308	-0.09286	-0.10443	-0.11538
1571.7	0.01864	0.00726	-0.00642	-0.02261	-0.0399	-0.05758	-0.07322	-0.09236	-0.10939	-0.12359	-0.13837		1571.7	-0.03459	-0.03712	-0.03899	-0.04031	-0.03943	-0.03849	-0.03721	-0.03619	-0.03564	-0.03449	-0.03338		1571.7	-0.01098	-0.01608	-0.02269	-0.03402	-0.04709	-0.05807	-0.06924	-0.08298	-0.09276	-0.10432	-0.11529
1572.18	0.0188	0.00741	-0.00628	-0.02245	-0.03978	-0.05746	-0.07312	-0.09229	-0.10934	-0.12358	-0.13835		1572.18	-0.03442	-0.03693	-0.03882	-0.04013	-0.0392	-0.03828	-0.03696	-0.03595	-0.03542	-0.03421	-0.03319		1572.18	-0.01082	-0.01594	-0.02253	-0.03388	-0.04693	-0.05792	-0.06909	-0.08287	-0.09267	-0.1042	-0.11518
1572.66	0.01895	0.00756	-0.00615	-0.02229	-0.03967	-0.05734	-0.07303	-0.09221	-0.10929	-0.12357	-0.13834		1572.66	-0.03425	-0.03675	-0.03865	-0.03995	-0.03898	-0.03807	-0.03671	-0.03571	-0.03519	-0.03393	-0.033		1572.66	-0.01067	-0.0158	-0.02239	-0.03374	-0.04677	-0.05778	-0.06893	-0.08276	-0.09258	-0.10408	-0.11507
1573.15	0.0191	0.0077	-0.00602	-0.02214	-0.03955	-0.05722	-0.07295	-0.09213	-0.10923	-0.12357	-0.13833		1573.15	-0.03408	-0.03657	-0.03848	-0.03976	-0.03876	-0.03785	-0.03645	-0.03546	-0.03496	-0.03366	-0.03281		1573.15	-0.01052	-0.01567	-0.02225	-0.0336	-0.04662	-0.05764	-0.06878	-0.08265	-0.0925	-0.10397	-0.11497
1573.63	0.01924	0.00784	-0.00589	-0.02198	-0.03943	-0.05711	-0.07287	-0.09206	-0.10917	-0.12357	-0.13833		1573.63	-0.03391	-0.0364	-0.03832	-0.03958	-0.03855	-0.03764	-0.0362	-0.03521	-0.03473	-0.03339	-0.03261		1573.63	-0.01038	-0.01556	-0.02213	-0.03348	-0.04649	-0.05752	-0.06865	-0.08256	-0.09243	-0.10386	-0.11488
1574.11	0.01939	0.00798	-0.00576	-0.02184	-0.03932	-0.057	-0.07279	-0.09199	-0.10911	-0.12357	-0.13832		1574.11	-0.03375	-0.03624	-0.03816	-0.03939	-0.03835	-0.03744	-0.03596	-0.03495	-0.03449	-0.03314	-0.03241		1574.11	-0.01026	-0.01546	-0.02202	-0.03337	-0.04638	-0.05742	-0.06855	-0.08248	-0.09239	-0.10378	-0.11481
1574.59	0.01953	0.00811	-0.00562	-0.02171	-0.03921	-0.05689	-0.0727	-0.09194	-0.10907	-0.12357	-0.13831		1574.59	-0.0336	-0.03609	-0.03802	-0.03922	-0.03816	-0.03724	-0.03573	-0.0347	-0.03426	-0.03291	-0.03222		1574.59	-0.01014	-0.01537	-0.02192	-0.03327	-0.04629	-0.05734	-0.06847	-0.08242	-0.09236	-0.10372	-0.11476
1575.08	0.01968	0.00824	-0.00547	-0.02158	-0.0391	-0.05678	-0.07261	-0.09189	-0.10903	-0.12356	-0.13831		1575.08	-0.03345	-0.03595	-0.03789	-0.03905	-0.03799	-0.03706	-0.03551	-0.03446	-0.03404	-0.0327	-0.03203		1575.08	-0.01003	-0.01529	-0.02184	-0.03318	-0.04621	-0.05727	-0.06841	-0.08237	-0.09234	-0.10368	-0.11473
1575.56	0.01983	0.00838	-0.00533	-0.02146	-0.03898	-0.05666	-0.07252	-0.09184	-0.109	-0.12355	-0.1383		1575.56	-0.03332	-0.03582	-0.03778	-0.03889	-0.03782	-0.03689	-0.0353	-0.03422	-0.03381	-0.03252	-0.03185		1575.56	-0.00993	-0.01522	-0.02176	-0.03309	-0.04615	-0.0572	-0.06836	-0.08234	-0.09232	-0.10366	-0.11471
1576.04	0.01999	0.00853	-0.00517	-0.02133	-0.03885	-0.05656	-0.07243	-0.09179	-0.10896	-0.12354	-0.1383		1576.04	-0.03319	-0.0357	-0.03768	-0.03873	-0.03767	-0.03672	-0.0351	-0.03399	-0.03359	-0.03236	-0.03168		1576.04	-0.00983	-0.01516	-0.02168	-0.03301	-0.04609	-0.05715	-0.06832	-0.08231	-0.09231	-0.10364	-0.11469
1576.52	0.02017	0.00869	-0.00502	-0.02119	-0.0387	-0.05645	-0.07234	-0.09172	-0.1089	-0.12352	-0.13831		1576.52	-0.03308	-0.03559	-0.03759	-0.03858	-0.03753	-0.03656	-0.03491	-0.03377	-0.03337	-0.03222	-0.03152		1576.52	-0.00973	-0.01509	-0.02162	-0.03293	-0.04603	-0.0571	-0.06828	-0.08228	-0.09229	-0.10363	-0.11468
1577	0.02035	0.00886	-0.00486	-0.02104	-0.03853	-0.05634	-0.07224	-0.09165	-0.10884	-0.12349	-0.13832		1577	-0.03297	-0.03549	-0.03752	-0.03843	-0.0374	-0.0364	-0.03474	-0.03357	-0.03316	-0.03209	-0.03138		1577	-0.00964	-0.01503	-0.02155	-0.03286	-0.04599	-0.05705	-0.06825	-0.08226	-0.09227	-0.10362	-0.11467
1577.49	0.02054	0.00904	-0.0047	-0.02088	-0.03836	-0.05625	-0.07216	-0.09157	-0.10877	-0.12347	-0.13833		1577.49	-0.03288	-0.03541	-0.03746	-0.0383	-0.03729	-0.03625	-0.03458	-0.03338	-0.03295	-0.03197	-0.03124		1577.49	-0.00956	-0.01498	-0.0215	-0.0328	-0.04594	-0.057	-0.06823	-0.08224	-0.09226	-0.10362	-0.11467
1577.97	0.02072	0.00922	-0.00455	-0.02073	-0.03818	-0.05615	-0.07207	-0.09149	-0.10871	-0.12345	-0.13835		1577.97	-0.0328	-0.03534	-0.03741	-0.03817	-0.03719	-0.03611	-0.03443	-0.03321	-0.03276	-0.03186	-0.03111		1577.97	-0.00948	-0.01492	-0.02145	-0.03275	-0.04591	-0.05697	-0.06822	-0.08223	-0.09225	-0.10363	-0.11468
1578.45	0.0209	0.0094	-0.0044	-0.02058	-0.03801	-0.05606	-0.07199	-0.09143	-0.10866	-0.12342	-0.13838		1578.45	-0.03274	-0.03529	-0.03737	-0.03806	-0.03711	-0.03598	-0.0343	-0.03305	-0.03257	-0.03175	-0.03099		1578.45	-0.00942	-0.01487	-0.02141	-0.0327	-0.04587	-0.05694	-0.06821	-0.08223	-0.09225	-0.10365	-0.1147
1578.93	0.02107	0.00958	-0.00425	-0.02044	-0.03785	-0.05598	-0.07191	-0.09138	-0.10862	-0.1234	-0.1384		1578.93	-0.03269	-0.03525	-0.03734	-0.03796	-0.03705	-0.03586	-0.03418	-0.0329	-0.0324	-0.03164	-0.03087		1578.93	-0.00935	-0.01481	-0.02137	-0.03266	-0.04584	-0.05691	-0.06822	-0.08223	-0.09225	-0.10368	-0.11473
1579.41	0.02123	0.00974	-0.00411	-0.0203	-0.0377	-0.05589	-0.07184	-0.09135	-0.1086	-0.12338	-0.13842		1579.41	-0.03265	-0.03522	-0.03732	-0.03787	-0.03699	-0.03575	-0.03406	-0.03276	-0.03223	-0.03153	-0.03076		1579.41	-0.0093	-0.01476	-0.02133	-0.03263	-0.04582	-0.05689	-0.06823	-0.08224	-0.09225	-0.10371	-0.11478
1579.9	0.02138	0.0099	-0.00398	-0.02018	-0.03757	-0.05581	-0.07177	-0.09132	-0.10859	-0.12335	-0.13845		1579.9	-0.03263	-0.03521	-0.0373	-0.03779	-0.03694	-0.03565	-0.03395	-0.03263	-0.03207	-0.03142	-0.03064		1579.9	-0.00925	-0.0147	-0.0213	-0.03261	-0.04579	-0.05687	-0.06825	-0.08224	-0.09225	-0.10375	-0.11484
1580.38	0.02153	0.01005	-0.00385	-0.02007	-0.03745	-0.05574	-0.07171	-0.09131	-0.10859	-0.12333	-0.13847		1580.38	-0.03262	-0.03521	-0.03728	-0.03772	-0.03689	-0.03556	-0.03384	-0.0325	-0.03191	-0.0313	-0.03052		1580.38	-0.0092	-0.01465	-0.02126	-0.03259	-0.04576	-0.05685	-0.06826	-0.08225	-0.09225	-0.10379	-0.11491
1580.86	0.02166	0.01019	-0.00373	-0.01997	-0.03735	-0.05567	-0.07165	-0.0913	-0.10861	-0.12332	-0.13849		1580.86	-0.03262	-0.03521	-0.03727	-0.03766	-0.03685	-0.03546	-0.03372	-0.03238	-0.03176	-0.03117	-0.03039		1580.86	-0.00916	-0.01459	-0.02123	-0.03256	-0.04573	-0.05684	-0.06828	-0.08225	-0.09225	-0.10383	-0.11497
1581.34	0.02179	0.01032	-0.00362	-0.01987	-0.03727	-0.0556	-0.0716	-0.0913	-0.10863	-0.1233	-0.13851		1581.34	-0.03262	-0.03521	-0.03726	-0.0376	-0.03679	-0.03537	-0.03359	-0.03225	-0.0316	-0.03103	-0.03026		1581.34	-0.00912	-0.01453	-0.02118	-0.03254	-0.0457	-0.05681	-0.06829	-0.08225	-0.09224	-0.10386	-0.11504
1581.83	0.0219	0.01044	-0.00351	-0.01978	-0.0372	-0.05554	-0.07155	-0.09129	-0.10865	-0.1233	-0.13853		1581.83	-0.03262	-0.03521	-0.03724	-0.03754	-0.03673	-0.03526	-0.03345	-0.03213	-0.03144	-0.03088	-0.03013		1581.83	-0.00907	-0.01447	-0.02113	-0.0325	-0.04566	-0.05678	-0.06829	-0.08224	-0.09223	-0.10389	-0.11509
1582.31	0.02201	0.01055	-0.0034	-0.0197	-0.03715	-0.05549	-0.07151	-0.09129	-0.10868	-0.1233	-0.13855		1582.31	-0.03262	-0.03522	-0.03722	-0.03749	-0.03666	-0.03515	-0.0333	-0.032	-0.03127	-0.03072	-0.02999		1582.31	-0.00902	-0.0144	-0.02107	-0.03245	-0.04561	-0.05675	-0.06828	-0.08222	-0.09222	-0.1039	-0.11513
1582.79	0.02212	0.01066	-0.00331	-0.01962	-0.0371	-0.05545	-0.07148	-0.09127	-0.10869	-0.12331	-0.13857		1582.79	-0.03261	-0.03521	-0.03719	-0.03743	-0.03658	-0.03503	-0.03313	-0.03187	-0.03109	-0.03055	-0.02985		1582.79	-0.00896	-0.01432	-0.021	-0.03239	-0.04556	-0.0567	-0.06825	-0.08219	-0.0922	-0.1039	-0.11515
1583.27	0.02222	0.01076	-0.00321	-0.01954	-0.03706	-0.0554	-0.07146	-0.09125	-0.1087	-0.12332	-0.13859		1583.27	-0.0326	-0.03521	-0.03715	-0.03738	-0.03649	-0.03489	-0.03296	-0.03173	-0.0309	-0.03037	-0.02971		1583.27	-0.0089	-0.01425	-0.02093	-0.03233	-0.04551	-0.05665	-0.06822	-0.08216	-0.09218	-0.10389	-0.11516
1583.75	0.02233	0.01085	-0.00311	-0.01946	-0.03702	-0.05537	-0.07143	-0.09123	-0.1087	-0.12333	-0.13861		1583.75	-0.03259	-0.0352	-0.03711	-0.03732	-0.0364	-0.03474	-0.03278	-0.03158	-0.0307	-0.03018	-0.02957		1583.75	-0.00884	-0.01417	-0.02086	-0.03226	-0.04545	-0.05659	-0.06819	-0.08212	-0.09216	-0.10387	-0.11517
1584.24	0.02243	0.01094	-0.00301	-0.01939	-0.03699	-0.05534	-0.07141	-0.09121	-0.1087	-0.12335	-0.13864		1584.24	-0.03257	-0.03518	-0.03706	-0.03727	-0.03631	-0.03458	-0.0326	-0.03143	-0.0305	-0.02999	-0.02942		1584.24	-0.00879	-0.0141	-0.02079	-0.0322	-0.0454	-0.05654	-0.06816	-0.08208	-0.09215	-0.10386	-0.11517
1584.72	0.02253	0.01103	-0.00292	-0.01932	-0.03696	-0.05531	-0.07139	-0.09119	-0.10869	-0.12337	-0.13866		1584.72	-0.03256	-0.03516	-0.037	-0.03722	-0.03621	-0.03442	-0.03242	-0.03127	-0.03029	-0.0298	-0.02926		1584.72	-0.00874	-0.01403	-0.02072	-0.03213	-0.04535	-0.0565	-0.06813	-0.08204	-0.09214	-0.10386	-0.11516
1585.2	0.02262	0.01111	-0.00282	-0.01925	-0.03693	-0.05528	-0.07138	-0.09119	-0.10869	-0.1234	-0.13869		1585.2	-0.03254	-0.03514	-0.03694	-0.03718	-0.0361	-0.03425	-0.03225	-0.0311	-0.03009	-0.02961	-0.0291		1585.2	-0.00869	-0.01397	-0.02067	-0.03207	-0.0453	-0.05646	-0.06811	-0.08201	-0.09214	-0.10386	-0.11517
1585.68	0.02272	0.01118	-0.00272	-0.0192	-0.0369	-0.05526	-0.07137	-0.09119	-0.10869	-0.12342	-0.13873		1585.68	-0.03253	-0.03512	-0.03687	-0.03714	-0.03599	-0.03408	-0.03208	-0.03093	-0.02989	-0.02944	-0.02894		1585.68	-0.00865	-0.01392	-0.02061	-0.03202	-0.04526	-0.05643	-0.06809	-0.08198	-0.09215	-0.10386	-0.11517
1586.16	0.02281	0.01125	-0.00262	-0.01914	-0.03687	-0.05524	-0.07136	-0.09119	-0.10869	-0.12346	-0.13877		1586.16	-0.03252	-0.03509	-0.03679	-0.0371	-0.03588	-0.03392	-0.03192	-0.03075	-0.0297	-0.02927	-0.02878		1586.16	-0.00861	-0.01388	-0.02057	-0.03197	-0.04523	-0.0564	-0.06807	-0.08195	-0.09215	-0.10387	-0.11517
1586.65	0.0229	0.01132	-0.00252	-0.01909	-0.03683	-0.05523	-0.07136	-0.0912	-0.1087	-0.12349	-0.13882		1586.65	-0.03251	-0.03505	-0.03671	-0.03706	-0.03575	-0.03374	-0.03177	-0.03056	-0.02951	-0.02911	-0.02862		1586.65	-0.00858	-0.01384	-0.02052	-0.03192	-0.0452	-0.05639	-0.06806	-0.08193	-0.09216	-0.10389	-0.11518
1587.13	0.02299	0.01138	-0.00242	-0.01904	-0.03679	-0.05521	-0.07136	-0.09122	-0.10872	-0.12353	-0.13887		1587.13	-0.0325	-0.03501	-0.03662	-0.03702	-0.03562	-0.03357	-0.03162	-0.03038	-0.02932	-0.02895	-0.02847		1587.13	-0.00855	-0.01381	-0.02048	-0.03188	-0.04517	-0.05637	-0.06804	-0.08192	-0.09217	-0.1039	-0.11518
1587.61	0.02306	0.01143	-0.00233	-0.01899	-0.03674	-0.0552	-0.07137	-0.09124	-0.10875	-0.12357	-0.13894		1587.61	-0.03249	-0.03496	-0.03652	-0.03697	-0.03548	-0.0334	-0.03148	-0.03019	-0.02914	-0.02881	-0.02832		1587.61	-0.00852	-0.01379	-0.02045	-0.03184	-0.04515	-0.05637	-0.06803	-0.08191	-0.09218	-0.10392	-0.11519
1588.09	0.02313	0.01148	-0.00224	-0.01895	-0.0367	-0.05519	-0.07138	-0.09127	-0.10878	-0.12362	-0.139		1588.09	-0.03247	-0.03491	-0.03642	-0.0369	-0.03533	-0.03323	-0.03134	-0.03	-0.02897	-0.02866	-0.02817		1588.09	-0.00849	-0.01377	-0.02041	-0.0318	-0.04513	-0.05636	-0.06802	-0.0819	-0.09219	-0.10394	-0.11521
1588.58	0.0232	0.01154	-0.00215	-0.01891	-0.03666	-0.05518	-0.07139	-0.0913	-0.10883	-0.12367	-0.13908		1588.58	-0.03245	-0.03486	-0.03631	-0.03683	-0.03518	-0.03306	-0.0312	-0.02981	-0.0288	-0.02852	-0.02803		1588.58	-0.00846	-0.01375	-0.02038	-0.03177	-0.04512	-0.05635	-0.068	-0.0819	-0.0922	-0.10395	-0.11523
1589.06	0.02325	0.01159	-0.00207	-0.01887	-0.03662	-0.05517	-0.07141	-0.09135	-0.10889	-0.12372	-0.13915		1589.06	-0.03242	-0.03481	-0.03621	-0.03674	-0.03503	-0.03289	-0.03106	-0.02962	-0.02864	-0.02837	-0.0279		1589.06	-0.00843	-0.01374	-0.02035	-0.03174	-0.0451	-0.05634	-0.06798	-0.0819	-0.0922	-0.10397	-0.11525
1589.54	0.0233	0.01164	-0.00199	-0.01883	-0.03659	-0.05516	-0.07143	-0.09139	-0.10896	-0.12377	-0.13922		1589.54	-0.03238	-0.03476	-0.03611	-0.03665	-0.03488	-0.03272	-0.03092	-0.02944	-0.02848	-0.02823	-0.02777		1589.54	-0.00839	-0.01372	-0.02032	-0.03171	-0.04509	-0.05633	-0.06796	-0.0819	-0.09221	-0.10398	-0.11527
1590.02	0.02335	0.0117	-0.00191	-0.01879	-0.03656	-0.05514	-0.07145	-0.09144	-0.10902	-0.12382	-0.13929		1590.02	-0.03234	-0.03471	-0.03602	-0.03655	-0.03472	-0.03256	-0.03078	-0.02926	-0.02834	-0.02809	-0.02765		1590.02	-0.00836	-0.0137	-0.02028	-0.03169	-0.04507	-0.05632	-0.06794	-0.08189	-0.09221	-0.10399	-0.1153
1590.5	0.02341	0.01177	-0.00184	-0.01874	-0.03654	-0.05512	-0.07147	-0.09149	-0.10909	-0.12387	-0.13936		1590.5	-0.0323	-0.03467	-0.03594	-0.03645	-0.03458	-0.03241	-0.03064	-0.0291	-0.0282	-0.02795	-0.02753		1590.5	-0.00833	-0.01367	-0.02025	-0.03167	-0.04505	-0.0563	-0.06792	-0.08189	-0.09221	-0.104	-0.11533
1590.98	0.02348	0.01185	-0.00178	-0.01869	-0.03651	-0.0551	-0.07149	-0.09153	-0.10914	-0.12391	-0.13942		1590.98	-0.03226	-0.03463	-0.03587	-0.03635	-0.03443	-0.03226	-0.0305	-0.02894	-0.02808	-0.02782	-0.02742		1590.98	-0.00829	-0.01365	-0.02022	-0.03165	-0.04503	-0.05628	-0.0679	-0.08189	-0.0922	-0.104	-0.11536
1591.47	0.02355	0.01194	-0.00171	-0.01864	-0.03647	-0.05508	-0.0715	-0.09157	-0.10918	-0.12395	-0.13947		1591.47	-0.03222	-0.0346	-0.0358	-0.03625	-0.03429	-0.03213	-0.03036	-0.0288	-0.02796	-0.0277	-0.02732		1591.47	-0.00825	-0.01362	-0.0202	-0.03163	-0.04501	-0.05626	-0.06788	-0.08188	-0.0922	-0.104	-0.11539
1591.95	0.02363	0.01202	-0.00166	-0.01859	-0.03644	-0.05506	-0.07152	-0.09159	-0.10921	-0.12399	-0.13952		1591.95	-0.03217	-0.03456	-0.03574	-0.03615	-0.03416	-0.03201	-0.03023	-0.02867	-0.02786	-0.0276	-0.02724		1591.95	-0.00822	-0.01359	-0.02017	-0.03162	-0.04499	-0.05624	-0.06786	-0.08188	-0.0922	-0.104	-0.11542
1592.43	0.02372	0.01211	-0.00161	-0.01853	-0.0364	-0.05503	-0.07153	-0.0916	-0.10922	-0.12402	-0.13957		1592.43	-0.03213	-0.03453	-0.03569	-0.03605	-0.03403	-0.0319	-0.0301	-0.02856	-0.02777	-0.0275	-0.02717		1592.43	-0.00819	-0.01357	-0.02015	-0.0316	-0.04497	-0.05622	-0.06785	-0.08188	-0.0922	-0.104	-0.11545
1592.91	0.0238	0.01219	-0.00156	-0.01848	-0.03636	-0.05501	-0.07154	-0.09161	-0.10924	-0.12406	-0.13961		1592.91	-0.03209	-0.03449	-0.03565	-0.03596	-0.0339	-0.0318	-0.02999	-0.02847	-0.02769	-0.02742	-0.02711		1592.91	-0.00817	-0.01355	-0.02013	-0.03159	-0.04495	-0.0562	-0.06784	-0.08188	-0.0922	-0.10401	-0.11548
1593.4	0.02387	0.01226	-0.00152	-0.01843	-0.03633	-0.05498	-0.07154	-0.09161	-0.10924	-0.12408	-0.13964		1593.4	-0.03205	-0.03445	-0.03561	-0.03587	-0.03379	-0.03171	-0.02988	-0.0284	-0.02763	-0.02736	-0.02707		1593.4	-0.00815	-0.01353	-0.02012	-0.03159	-0.04494	-0.05618	-0.06784	-0.08189	-0.09222	-0.10402	-0.11551
1593.88	0.02393	0.01231	-0.00149	-0.01839	-0.03631	-0.05496	-0.07155	-0.09161	-0.10925	-0.12411	-0.13968		1593.88	-0.03201	-0.0344	-0.03557	-0.03578	-0.03368	-0.03163	-0.02979	-0.02834	-0.02758	-0.02731	-0.02704		1593.88	-0.00815	-0.01353	-0.02012	-0.03159	-0.04493	-0.05618	-0.06784	-0.08191	-0.09224	-0.10404	-0.11554
1594.36	0.02398	0.01236	-0.00147	-0.01837	-0.0363	-0.05495	-0.07156	-0.09162	-0.10926	-0.12414	-0.13972		1594.36	-0.03197	-0.03435	-0.03554	-0.0357	-0.03358	-0.03155	-0.02971	-0.02831	-0.02754	-0.02727	-0.02703		1594.36	-0.00815	-0.01353	-0.02013	-0.03159	-0.04493	-0.05618	-0.06785	-0.08193	-0.09226	-0.10407	-0.11557
1594.84	0.02401	0.01239	-0.00146	-0.01835	-0.03629	-0.05494	-0.07156	-0.09162	-0.10927	-0.12417	-0.13976		1594.84	-0.03193	-0.0343	-0.03551	-0.03562	-0.03349	-0.03149	-0.02965	-0.02829	-0.02752	-0.02724	-0.02703		1594.84	-0.00817	-0.01354	-0.02015	-0.03161	-0.04494	-0.05618	-0.06786	-0.08196	-0.09229	-0.1041	-0.1156
1595.32	0.02403	0.01241	-0.00146	-0.01834	-0.03629	-0.05493	-0.07158	-0.09162	-0.10929	-0.1242	-0.1398		1595.32	-0.03189	-0.03424	-0.03549	-0.03555	-0.03341	-0.03145	-0.02961	-0.02829	-0.02751	-0.02723	-0.02703		1595.32	-0.0082	-0.01356	-0.02018	-0.03163	-0.04495	-0.0562	-0.06788	-0.08199	-0.09233	-0.10414	-0.11563
1595.81	0.02403	0.01241	-0.00147	-0.01834	-0.0363	-0.05494	-0.07159	-0.09163	-0.10931	-0.12424	-0.13986		1595.81	-0.03186	-0.03418	-0.03547	-0.03549	-0.03335	-0.03141	-0.02959	-0.02831	-0.02752	-0.02723	-0.02705		1595.81	-0.00823	-0.01358	-0.02021	-0.03166	-0.04497	-0.05623	-0.06791	-0.08202	-0.09237	-0.10418	-0.11566
1596.29	0.02403	0.01241	-0.00149	-0.01835	-0.03632	-0.05496	-0.07162	-0.09165	-0.10934	-0.12429	-0.13992		1596.29	-0.03184	-0.03412	-0.03546	-0.03543	-0.03331	-0.0314	-0.02959	-0.02835	-0.02754	-0.02726	-0.02708		1596.29	-0.00828	-0.01362	-0.02026	-0.03169	-0.045	-0.05626	-0.06794	-0.08206	-0.09241	-0.10423	-0.11569
1596.77	0.024	0.01238	-0.00153	-0.01837	-0.03634	-0.05499	-0.07166	-0.09167	-0.10939	-0.12434	-0.13999		1596.77	-0.03182	-0.03406	-0.03544	-0.03539	-0.03328	-0.0314	-0.02962	-0.0284	-0.02758	-0.02731	-0.02711		1596.77	-0.00833	-0.01366	-0.02031	-0.03173	-0.04503	-0.0563	-0.06797	-0.08209	-0.09245	-0.10428	-0.11573
1597.25	0.02397	0.01234	-0.00158	-0.0184	-0.03637	-0.05503	-0.0717	-0.09171	-0.10944	-0.12441	-0.14006		1597.25	-0.0318	-0.03401	-0.03542	-0.03536	-0.03328	-0.03142	-0.02967	-0.02847	-0.02764	-0.02738	-0.02716		1597.25	-0.00839	-0.01372	-0.02037	-0.03178	-0.04507	-0.05635	-0.06801	-0.08213	-0.09249	-0.10434	-0.11576
1597.73	0.02392	0.01229	-0.00165	-0.01844	-0.03641	-0.05508	-0.07176	-0.09176	-0.10951	-0.12449	-0.14015		1597.73	-0.03179	-0.03397	-0.0354	-0.03534	-0.0333	-0.03146	-0.02974	-0.02855	-0.02772	-0.02746	-0.02722		1597.73	-0.00845	-0.01377	-0.02043	-0.03183	-0.04512	-0.05641	-0.06805	-0.08217	-0.09253	-0.1044	-0.1158
1598.22	0.02387	0.01221	-0.00172	-0.0185	-0.03647	-0.05515	-0.07182	-0.09183	-0.10958	-0.12457	-0.14025		1598.22	-0.03177	-0.03393	-0.03538	-0.03532	-0.03334	-0.03151	-0.02984	-0.02863	-0.02782	-0.02756	-0.02728		1598.22	-0.00853	-0.01384	-0.0205	-0.03189	-0.04518	-0.05647	-0.0681	-0.08222	-0.09258	-0.10446	-0.11585
1598.7	0.0238	0.01212	-0.00181	-0.01857	-0.03654	-0.05522	-0.07189	-0.09191	-0.10968	-0.12467	-0.14034		1598.7	-0.03174	-0.0339	-0.03535	-0.03531	-0.0334	-0.03158	-0.02995	-0.02873	-0.02794	-0.02767	-0.02736		1598.7	-0.0086	-0.01391	-0.02058	-0.03195	-0.04524	-0.05654	-0.06816	-0.08227	-0.09263	-0.10452	-0.1159
1599.18	0.02372	0.01202	-0.0019	-0.01865	-0.03662	-0.0553	-0.07198	-0.092	-0.10978	-0.12477	-0.14045		1599.18	-0.0317	-0.03388	-0.03532	-0.03531	-0.03347	-0.03165	-0.03007	-0.02883	-0.02807	-0.02779	-0.02745		1599.18	-0.00868	-0.01399	-0.02066	-0.03202	-0.04531	-0.05661	-0.06821	-0.08233	-0.09269	-0.10459	-0.11595
1599.66	0.02363	0.01192	-0.00201	-0.01874	-0.03672	-0.05539	-0.07207	-0.09211	-0.10988	-0.12487	-0.14056		1599.66	-0.03165	-0.03387	-0.03529	-0.03532	-0.03356	-0.03173	-0.0302	-0.02893	-0.02821	-0.02792	-0.02754		1599.66	-0.00877	-0.01408	-0.02074	-0.0321	-0.04539	-0.05669	-0.06827	-0.08239	-0.09275	-0.10466	-0.11601
1600.15	0.02353	0.01181	-0.00211	-0.01884	-0.03683	-0.05549	-0.07217	-0.09222	-0.11	-0.12499	-0.14066		1600.15	-0.03159	-0.03387	-0.03527	-0.03533	-0.03365	-0.03182	-0.03033	-0.02904	-0.02836	-0.02805	-0.02764		1600.15	-0.00887	-0.01417	-0.02084	-0.03219	-0.04547	-0.05677	-0.06834	-0.08246	-0.09281	-0.10473	-0.11608
1600.63	0.02344	0.0117	-0.00222	-0.01895	-0.03695	-0.05559	-0.07228	-0.09234	-0.11011	-0.1251	-0.14077		1600.63	-0.03153	-0.03387	-0.03525	-0.03535	-0.03374	-0.03192	-0.03047	-0.02916	-0.02852	-0.02818	-0.02775		1600.63	-0.00897	-0.01427	-0.02093	-0.03229	-0.04557	-0.05685	-0.06841	-0.08253	-0.09287	-0.10481	-0.11616
1601.11	0.02334	0.01159	-0.00234	-0.01907	-0.03707	-0.05571	-0.07239	-0.09247	-0.11022	-0.12522	-0.14088		1601.11	-0.03146	-0.03388	-0.03524	-0.03538	-0.03385	-0.03203	-0.0306	-0.02927	-0.02867	-0.02832	-0.02786		1601.11	-0.00907	-0.01437	-0.02104	-0.03239	-0.04566	-0.05694	-0.06849	-0.08261	-0.09294	-0.10489	-0.11624
1601.59	0.02324	0.01149	-0.00245	-0.01919	-0.03719	-0.05582	-0.0725	-0.09259	-0.11033	-0.12533	-0.14098		1601.59	-0.0314	-0.03389	-0.03524	-0.03543	-0.03395	-0.03214	-0.03073	-0.02939	-0.02882	-0.02846	-0.02798		1601.59	-0.00918	-0.01448	-0.02114	-0.0325	-0.04576	-0.05703	-0.06857	-0.0827	-0.09301	-0.10497	-0.11632
1602.07	0.02315	0.01139	-0.00256	-0.01931	-0.03732	-0.05594	-0.07262	-0.0927	-0.11043	-0.12544	-0.14108		1602.07	-0.03134	-0.03391	-0.03524	-0.03548	-0.03405	-0.03226	-0.03085	-0.02951	-0.02897	-0.0286	-0.0281		1602.07	-0.00929	-0.01458	-0.02125	-0.03261	-0.04587	-0.05712	-0.06866	-0.08278	-0.09309	-0.10506	-0.11641
1602.56	0.02307	0.0113	-0.00268	-0.01943	-0.03744	-0.05606	-0.07273	-0.09281	-0.11052	-0.12555	-0.14117		1602.56	-0.03128	-0.03393	-0.03525	-0.03553	-0.03415	-0.03238	-0.03096	-0.02963	-0.02911	-0.02874	-0.02822		1602.56	-0.00941	-0.01469	-0.02136	-0.03272	-0.04598	-0.05722	-0.06875	-0.08288	-0.09317	-0.10514	-0.1165
1603.04	0.02299	0.0112	-0.00279	-0.01956	-0.03756	-0.05618	-0.07285	-0.09292	-0.11061	-0.12565	-0.14126		1603.04	-0.03123	-0.03395	-0.03526	-0.0356	-0.03425	-0.0325	-0.03107	-0.02976	-0.02925	-0.02889	-0.02835		1603.04	-0.00952	-0.0148	-0.02147	-0.03284	-0.04609	-0.05732	-0.06885	-0.08297	-0.09325	-0.10523	-0.11659
1603.52	0.02291	0.0111	-0.0029	-0.01968	-0.03768	-0.0563	-0.07296	-0.09302	-0.1107	-0.12575	-0.14134		1603.52	-0.03119	-0.03397	-0.03528	-0.03567	-0.03435	-0.03262	-0.03118	-0.02989	-0.02939	-0.02903	-0.02848		1603.52	-0.00963	-0.01492	-0.02159	-0.03296	-0.04621	-0.05742	-0.06894	-0.08307	-0.09333	-0.10532	-0.11668
1604	0.02283	0.011	-0.00301	-0.0198	-0.0378	-0.05642	-0.07307	-0.09311	-0.11078	-0.12583	-0.14141		1604	-0.03115	-0.03398	-0.0353	-0.03574	-0.03444	-0.03273	-0.03128	-0.03003	-0.02953	-0.02917	-0.02863		1604	-0.00975	-0.01504	-0.02171	-0.03308	-0.04633	-0.05752	-0.06905	-0.08317	-0.09342	-0.10541	-0.11677
1604.48	0.02275	0.01089	-0.00312	-0.01992	-0.03792	-0.05653	-0.07317	-0.0932	-0.11085	-0.12591	-0.14148		1604.48	-0.03113	-0.034	-0.03533	-0.03582	-0.03454	-0.03285	-0.03139	-0.03018	-0.02968	-0.02931	-0.02878		1604.48	-0.00987	-0.01517	-0.02182	-0.03321	-0.04646	-0.05762	-0.06915	-0.08328	-0.09351	-0.10551	-0.11686
1604.97	0.02266	0.01078	-0.00323	-0.02004	-0.03805	-0.05665	-0.07327	-0.09328	-0.11093	-0.12599	-0.14155		1604.97	-0.03112	-0.03402	-0.03538	-0.03591	-0.03464	-0.03298	-0.03151	-0.03033	-0.02983	-0.02945	-0.02894		1604.97	-0.01	-0.01531	-0.02195	-0.03334	-0.04658	-0.05773	-0.06925	-0.08338	-0.0936	-0.10559	-0.11694
1605.45	0.02256	0.01067	-0.00335	-0.02015	-0.03817	-0.05677	-0.07337	-0.09335	-0.111	-0.12606	-0.14161		1605.45	-0.03112	-0.03404	-0.03543	-0.03601	-0.03474	-0.03311	-0.03164	-0.03049	-0.03	-0.0296	-0.02911		1605.45	-0.01013	-0.01545	-0.02207	-0.03347	-0.04672	-0.05784	-0.06936	-0.08349	-0.09369	-0.10568	-0.11702
1605.93	0.02246	0.01055	-0.00347	-0.02027	-0.0383	-0.05689	-0.07346	-0.09342	-0.11106	-0.12613	-0.14167		1605.93	-0.03114	-0.03406	-0.0355	-0.03611	-0.03485	-0.03325	-0.03179	-0.03066	-0.03017	-0.02976	-0.02928		1605.93	-0.01026	-0.01559	-0.0222	-0.03361	-0.04685	-0.05795	-0.06947	-0.0836	-0.09378	-0.10576	-0.11709
1606.41	0.02236	0.01043	-0.00359	-0.02038	-0.03842	-0.05701	-0.07356	-0.09348	-0.11112	-0.1262	-0.14173		1606.41	-0.03118	-0.03409	-0.03558	-0.03623	-0.03498	-0.0334	-0.03195	-0.03084	-0.03035	-0.02992	-0.02947		1606.41	-0.0104	-0.01574	-0.02232	-0.03376	-0.04699	-0.05807	-0.06958	-0.0837	-0.09388	-0.10585	-0.11716
1606.89	0.02224	0.01031	-0.00372	-0.02049	-0.03855	-0.05712	-0.07366	-0.09353	-0.11118	-0.12627	-0.1418		1606.89	-0.03123	-0.03412	-0.03567	-0.03635	-0.03512	-0.03357	-0.03213	-0.03103	-0.03055	-0.0301	-0.02967		1606.89	-0.01054	-0.0159	-0.02246	-0.0339	-0.04712	-0.05819	-0.0697	-0.0838	-0.09397	-0.10592	-0.11723
1607.38	0.02211	0.01019	-0.00385	-0.02061	-0.03868	-0.05724	-0.07375	-0.09358	-0.11124	-0.12634	-0.14186		1607.38	-0.0313	-0.03417	-0.03578	-0.03648	-0.03527	-0.03375	-0.03232	-0.03123	-0.03075	-0.03028	-0.02986		1607.38	-0.01068	-0.01605	-0.02259	-0.03405	-0.04726	-0.05831	-0.06981	-0.0839	-0.09407	-0.106	-0.11729
1607.86	0.02197	0.01005	-0.00399	-0.02073	-0.03881	-0.05736	-0.07385	-0.09364	-0.11131	-0.12642	-0.14192		1607.86	-0.03138	-0.03422	-0.03589	-0.03662	-0.03543	-0.03394	-0.03251	-0.03144	-0.03095	-0.03048	-0.03006		1607.86	-0.01082	-0.01621	-0.02273	-0.0342	-0.04739	-0.05843	-0.06993	-0.08399	-0.09416	-0.10608	-0.11735
1608.34	0.02182	0.00991	-0.00413	-0.02087	-0.03895	-0.05748	-0.07395	-0.0937	-0.11138	-0.12649	-0.14198		1608.34	-0.03147	-0.03428	-0.03601	-0.03676	-0.03561	-0.03415	-0.03272	-0.03167	-0.03116	-0.03068	-0.03026		1608.34	-0.01097	-0.01637	-0.02287	-0.03434	-0.04752	-0.05855	-0.07004	-0.08408	-0.09425	-0.10615	-0.11741
1608.82	0.02166	0.00975	-0.00429	-0.02101	-0.0391	-0.0576	-0.07405	-0.09377	-0.11146	-0.12656	-0.14203		1608.82	-0.03157	-0.03435	-0.03614	-0.03691	-0.0358	-0.03436	-0.03293	-0.0319	-0.03138	-0.03088	-0.03046		1608.82	-0.01112	-0.01652	-0.02302	-0.03449	-0.04766	-0.05867	-0.07015	-0.08417	-0.09434	-0.10622	-0.11746
1609.31	0.0215	0.00959	-0.00444	-0.02117	-0.03926	-0.05771	-0.07416	-0.09385	-0.11155	-0.12664	-0.14208		1609.31	-0.03167	-0.03443	-0.03627	-0.03706	-0.036	-0.03457	-0.03315	-0.03213	-0.0316	-0.03109	-0.03065		1609.31	-0.01126	-0.01667	-0.02316	-0.03463	-0.04779	-0.05879	-0.07026	-0.08425	-0.09443	-0.10629	-0.11752
1609.79	0.02133	0.00943	-0.00461	-0.02133	-0.03942	-0.05783	-0.07426	-0.09394	-0.11163	-0.12671	-0.14213		1609.79	-0.03178	-0.03452	-0.0364	-0.03721	-0.0362	-0.03479	-0.03337	-0.03238	-0.03183	-0.0313	-0.03084		1609.79	-0.0114	-0.01681	-0.02331	-0.03477	-0.04792	-0.05891	-0.07035	-0.08432	-0.09451	-0.10636	-0.11758
1610.27	0.02116	0.00926	-0.00478	-0.0215	-0.03958	-0.05794	-0.07437	-0.09403	-0.11172	-0.12677	-0.14217		1610.27	-0.03189	-0.03462	-0.03655	-0.03735	-0.03641	-0.03501	-0.03359	-0.03263	-0.03205	-0.0315	-0.03103		1610.27	-0.01153	-0.01695	-0.02345	-0.03491	-0.04804	-0.05902	-0.07045	-0.0844	-0.0946	-0.10643	-0.11765
1610.75	0.021	0.0091	-0.00495	-0.02167	-0.03974	-0.05806	-0.07447	-0.09412	-0.11181	-0.12683	-0.1422		1610.75	-0.032	-0.03472	-0.03669	-0.0375	-0.03661	-0.03523	-0.03382	-0.03288	-0.03228	-0.03171	-0.03122		1610.75	-0.01166	-0.01707	-0.02358	-0.03504	-0.04815	-0.05912	-0.07053	-0.08447	-0.09468	-0.10649	-0.11771
1611.23	0.02083	0.00893	-0.00513	-0.02186	-0.03991	-0.05817	-0.07458	-0.09421	-0.11189	-0.12689	-0.14222		1611.23	-0.03211	-0.03483	-0.03683	-0.03766	-0.03682	-0.03545	-0.03406	-0.03313	-0.03251	-0.03191	-0.0314		1611.23	-0.01178	-0.01719	-0.02372	-0.03516	-0.04826	-0.05922	-0.0706	-0.08454	-0.09475	-0.10654	-0.11777
1611.72	0.02066	0.00876	-0.00531	-0.02204	-0.04007	-0.05828	-0.07468	-0.09429	-0.11196	-0.12693	-0.14224		1611.72	-0.03224	-0.03494	-0.03698	-0.03781	-0.03703	-0.03567	-0.03429	-0.03338	-0.03273	-0.03212	-0.03159		1611.72	-0.01189	-0.01731	-0.02385	-0.03529	-0.04836	-0.05932	-0.07067	-0.08461	-0.09482	-0.10659	-0.11781
1612.2	0.0205	0.00858	-0.0055	-0.02223	-0.04022	-0.05839	-0.07478	-0.09436	-0.11201	-0.12697	-0.14225		1612.2	-0.03237	-0.03506	-0.03712	-0.03797	-0.03724	-0.03589	-0.03454	-0.03363	-0.03294	-0.03233	-0.03177		1612.2	-0.01201	-0.01743	-0.02398	-0.03541	-0.04846	-0.05941	-0.07073	-0.08468	-0.09488	-0.10664	-0.11785
1612.68	0.02032	0.0084	-0.00569	-0.02242	-0.04037	-0.05851	-0.07488	-0.09442	-0.11204	-0.127	-0.14226		1612.68	-0.0325	-0.03519	-0.03726	-0.03814	-0.03744	-0.03611	-0.03478	-0.03387	-0.03316	-0.03254	-0.03195		1612.68	-0.01213	-0.01755	-0.02412	-0.03554	-0.04856	-0.0595	-0.07079	-0.08475	-0.09495	-0.10668	-0.11788
1613.16	0.02015	0.00821	-0.00588	-0.0226	-0.04051	-0.05862	-0.07498	-0.09447	-0.11206	-0.12703	-0.14227		1613.16	-0.03264	-0.03532	-0.03739	-0.0383	-0.03765	-0.03633	-0.03503	-0.03411	-0.03336	-0.03276	-0.03213		1613.16	-0.01226	-0.01769	-0.02426	-0.03567	-0.04866	-0.05959	-0.07086	-0.08482	-0.09501	-0.10673	-0.1179
1613.64	0.01997	0.00802	-0.00607	-0.02278	-0.04065	-0.05874	-0.07508	-0.09451	-0.11208	-0.12704	-0.14228		1613.64	-0.03278	-0.03546	-0.03751	-0.03847	-0.03786	-0.03655	-0.03527	-0.03435	-0.03356	-0.03297	-0.03231		1613.64	-0.0124	-0.01783	-0.02441	-0.03581	-0.04877	-0.05969	-0.07092	-0.0849	-0.09507	-0.10678	-0.11791
1614.13	0.01979	0.00782	-0.00627	-0.02297	-0.04078	-0.05886	-0.07517	-0.09455	-0.11209	-0.12706	-0.14228		1614.13	-0.03291	-0.0356	-0.03761	-0.03864	-0.03806	-0.03677	-0.03551	-0.03458	-0.03376	-0.03319	-0.03249		1614.13	-0.01255	-0.01798	-0.02457	-0.03595	-0.04889	-0.05979	-0.071	-0.08498	-0.09514	-0.10683	-0.11793
1614.61	0.0196	0.00761	-0.00647	-0.02315	-0.04092	-0.05899	-0.07527	-0.0946	-0.1121	-0.12707	-0.1423		1614.61	-0.03303	-0.03573	-0.03771	-0.03881	-0.03826	-0.03699	-0.03574	-0.0348	-0.03395	-0.0334	-0.03267		1614.61	-0.01271	-0.01813	-0.02472	-0.03609	-0.04902	-0.0599	-0.07109	-0.08506	-0.09522	-0.10689	-0.11795
1615.09	0.01941	0.00739	-0.00667	-0.02333	-0.04107	-0.05912	-0.07537	-0.09466	-0.11212	-0.12708	-0.14231		1615.09	-0.03315	-0.03586	-0.0378	-0.03897	-0.03845	-0.0372	-0.03598	-0.03502	-0.03414	-0.0336	-0.03285		1615.09	-0.01287	-0.0183	-0.02488	-0.03624	-0.04915	-0.06001	-0.07118	-0.08515	-0.0953	-0.10695	-0.11798
1615.57	0.01921	0.00717	-0.00688	-0.02351	-0.04122	-0.05926	-0.07547	-0.09472	-0.11216	-0.12709	-0.14233		1615.57	-0.03326	-0.03599	-0.03788	-0.03912	-0.03864	-0.03741	-0.03621	-0.03523	-0.03433	-0.0338	-0.03303		1615.57	-0.01304	-0.01846	-0.02503	-0.03638	-0.04929	-0.06012	-0.07128	-0.08524	-0.09538	-0.10702	-0.11801
1616.06	0.01901	0.00694	-0.00709	-0.0237	-0.04138	-0.05941	-0.07557	-0.09481	-0.11221	-0.12711	-0.14236		1616.06	-0.03335	-0.03611	-0.03796	-0.03928	-0.03883	-0.03762	-0.03643	-0.03544	-0.03452	-0.034	-0.03322		1616.06	-0.01321	-0.01863	-0.02519	-0.03653	-0.04943	-0.06024	-0.07139	-0.08533	-0.09546	-0.10709	-0.11805
1616.54	0.0188	0.00671	-0.0073	-0.02388	-0.04154	-0.05956	-0.07569	-0.0949	-0.11228	-0.12714	-0.14239		1616.54	-0.03344	-0.03622	-0.03802	-0.03943	-0.039	-0.03782	-0.03665	-0.03564	-0.03471	-0.0342	-0.03341		1616.54	-0.01338	-0.0188	-0.02534	-0.03667	-0.04958	-0.06036	-0.07151	-0.08542	-0.09555	-0.10716	-0.1181
1617.02	0.01858	0.00648	-0.00751	-0.02407	-0.0417	-0.05972	-0.07581	-0.09501	-0.11236	-0.12717	-0.14243		1617.02	-0.03353	-0.03633	-0.03809	-0.03958	-0.03918	-0.03802	-0.03686	-0.03583	-0.03489	-0.0344	-0.0336		1617.02	-0.01356	-0.01896	-0.02549	-0.03681	-0.04972	-0.06049	-0.07164	-0.08551	-0.09565	-0.10724	-0.11816
1617.5	0.01836	0.00624	-0.00772	-0.02425	-0.04187	-0.05988	-0.07594	-0.09514	-0.11245	-0.12722	-0.14248		1617.5	-0.03361	-0.03644	-0.03816	-0.03973	-0.03935	-0.03822	-0.03707	-0.03602	-0.03507	-0.03459	-0.03379		1617.5	-0.01374	-0.01913	-0.02565	-0.03696	-0.04988	-0.06062	-0.07177	-0.08561	-0.09574	-0.10732	-0.11823
1617.98	0.01813	0.006	-0.00793	-0.02444	-0.04205	-0.06006	-0.07608	-0.09528	-0.11256	-0.12729	-0.14255		1617.98	-0.0337	-0.03654	-0.03824	-0.03988	-0.03952	-0.03841	-0.03726	-0.0362	-0.03526	-0.03479	-0.03399		1617.98	-0.01392	-0.0193	-0.02581	-0.03711	-0.05003	-0.06076	-0.07192	-0.08571	-0.09585	-0.10741	-0.11831
1618.47	0.0179	0.00577	-0.00814	-0.02462	-0.04223	-0.06024	-0.07624	-0.09543	-0.11267	-0.12736	-0.14262		1618.47	-0.03379	-0.03665	-0.03834	-0.04005	-0.03969	-0.0386	-0.03745	-0.03638	-0.03544	-0.03498	-0.03419		1618.47	-0.01411	-0.01947	-0.02597	-0.03726	-0.05019	-0.06092	-0.07207	-0.08581	-0.09595	-0.10751	-0.1184
1618.95	0.01766	0.00553	-0.00836	-0.0248	-0.04242	-0.06042	-0.07641	-0.09558	-0.1128	-0.12745	-0.1427		1618.95	-0.03389	-0.03676	-0.03846	-0.04021	-0.03986	-0.0388	-0.03763	-0.03656	-0.03563	-0.03518	-0.03439		1618.95	-0.0143	-0.01965	-0.02614	-0.03742	-0.05036	-0.06108	-0.07223	-0.08592	-0.09606	-0.10762	-0.1185
1619.43	0.01742	0.00529	-0.00857	-0.02499	-0.0426	-0.0606	-0.07658	-0.09575	-0.11292	-0.12755	-0.14278		1619.43	-0.03399	-0.03688	-0.03859	-0.04039	-0.04003	-0.039	-0.03781	-0.03674	-0.03583	-0.03537	-0.03458		1619.43	-0.0145	-0.01983	-0.02631	-0.03758	-0.05053	-0.06124	-0.07239	-0.08604	-0.09618	-0.10772	-0.11861
1619.91	0.01718	0.00506	-0.00878	-0.02517	-0.04279	-0.06079	-0.07676	-0.09591	-0.11305	-0.12766	-0.14286		1619.91	-0.03411	-0.03701	-0.03875	-0.04057	-0.04021	-0.0392	-0.03799	-0.03692	-0.03603	-0.03556	-0.03478		1619.91	-0.0147	-0.02001	-0.02649	-0.03775	-0.05071	-0.06141	-0.07256	-0.08617	-0.0963	-0.10783	-0.11872
1620.39	0.01693	0.00483	-0.00899	-0.02535	-0.04298	-0.06097	-0.07694	-0.09608	-0.11318	-0.12777	-0.14293		1620.39	-0.03424	-0.03714	-0.03893	-0.04075	-0.0404	-0.0394	-0.03816	-0.0371	-0.03623	-0.03574	-0.03497		1620.39	-0.01489	-0.02019	-0.02667	-0.03791	-0.05088	-0.06157	-0.07272	-0.0863	-0.09642	-0.10794	-0.11883
1620.88	0.0167	0.00461	-0.0092	-0.02553	-0.04317	-0.06114	-0.07712	-0.09625	-0.11331	-0.12788	-0.143		1620.88	-0.03438	-0.03727	-0.03912	-0.04093	-0.04058	-0.03961	-0.03834	-0.03729	-0.03644	-0.03593	-0.03515		1620.88	-0.01508	-0.02036	-0.02685	-0.03808	-0.05105	-0.06174	-0.07288	-0.08644	-0.09654	-0.10805	-0.11895
1621.36	0.01646	0.00438	-0.00941	-0.02572	-0.04337	-0.06132	-0.0773	-0.09642	-0.11344	-0.12798	-0.14306		1621.36	-0.03453	-0.03742	-0.03933	-0.04111	-0.04077	-0.03982	-0.03853	-0.03748	-0.03665	-0.03611	-0.03533		1621.36	-0.01527	-0.02053	-0.02702	-0.03824	-0.05121	-0.06189	-0.07303	-0.08659	-0.09665	-0.10816	-0.11907
1621.84	0.01623	0.00417	-0.00963	-0.02591	-0.04356	-0.06149	-0.07748	-0.09659	-0.11357	-0.12808	-0.14311		1621.84	-0.03469	-0.03757	-0.03954	-0.04129	-0.04097	-0.04003	-0.03872	-0.03768	-0.03687	-0.03629	-0.0355		1621.84	-0.01544	-0.0207	-0.02718	-0.03839	-0.05136	-0.06204	-0.07318	-0.08673	-0.09677	-0.10827	-0.11918
1622.32	0.01601	0.00395	-0.00984	-0.02611	-0.04375	-0.06165	-0.07765	-0.09675	-0.1137	-0.12817	-0.14315		1622.32	-0.03486	-0.03774	-0.03975	-0.04147	-0.04118	-0.04024	-0.03892	-0.03789	-0.0371	-0.03648	-0.03566		1622.32	-0.0156	-0.02086	-0.02734	-0.03855	-0.05151	-0.06219	-0.07333	-0.08688	-0.09688	-0.10837	-0.11929
1622.81	0.01578	0.00373	-0.01006	-0.02631	-0.04394	-0.06181	-0.07782	-0.0969	-0.11381	-0.12825	-0.14317		1622.81	-0.03504	-0.03792	-0.03997	-0.04167	-0.0414	-0.04046	-0.03913	-0.0381	-0.03733	-0.03668	-0.03582		1622.81	-0.01577	-0.02103	-0.0275	-0.03871	-0.05165	-0.06234	-0.07347	-0.08703	-0.097	-0.10847	-0.11939
1623.29	0.01555	0.00351	-0.01028	-0.02651	-0.04412	-0.06197	-0.07797	-0.09702	-0.1139	-0.12832	-0.14319		1623.29	-0.03522	-0.03811	-0.04019	-0.04186	-0.04163	-0.04069	-0.03936	-0.03833	-0.03757	-0.03689	-0.03598		1623.29	-0.01595	-0.02121	-0.02767	-0.03888	-0.0518	-0.06248	-0.07361	-0.08718	-0.09711	-0.10858	-0.11947
1623.77	0.01532	0.00328	-0.01051	-0.02671	-0.0443	-0.06212	-0.07813	-0.09713	-0.11398	-0.12838	-0.1432		1623.77	-0.0354	-0.03832	-0.04042	-0.04207	-0.04187	-0.04093	-0.0396	-0.03856	-0.03782	-0.03711	-0.03615		1623.77	-0.01614	-0.02141	-0.02784	-0.03907	-0.05195	-0.06264	-0.07375	-0.08734	-0.09722	-0.10868	-0.11955
1624.25	0.01509	0.00304	-0.01074	-0.02691	-0.04448	-0.06228	-0.07828	-0.09722	-0.11403	-0.12843	-0.14321		1624.25	-0.03559	-0.03853	-0.04064	-0.04228	-0.04212	-0.04117	-0.03985	-0.0388	-0.03807	-0.03733	-0.03632		1624.25	-0.01635	-0.02162	-0.02804	-0.03926	-0.05212	-0.0628	-0.07389	-0.08749	-0.09733	-0.10878	-0.11961
1624.73	0.01484	0.0028	-0.01098	-0.02712	-0.04465	-0.06244	-0.07842	-0.09729	-0.11408	-0.12848	-0.14321		1624.73	-0.03578	-0.03876	-0.04088	-0.0425	-0.04238	-0.04143	-0.04012	-0.03905	-0.03832	-0.03756	-0.0365		1624.73	-0.01657	-0.02184	-0.02824	-0.03947	-0.05229	-0.06296	-0.07404	-0.08765	-0.09745	-0.10889	-0.11967
1625.22	0.01458	0.00255	-0.01122	-0.02734	-0.04483	-0.06261	-0.07857	-0.09736	-0.11413	-0.12852	-0.14321		1625.22	-0.03597	-0.03898	-0.04111	-0.04272	-0.04264	-0.04169	-0.04039	-0.03929	-0.03858	-0.03778	-0.03668		1625.22	-0.01679	-0.02207	-0.02845	-0.03968	-0.05247	-0.06313	-0.07419	-0.0878	-0.09756	-0.10899	-0.11973
1625.7	0.01432	0.00229	-0.01148	-0.02757	-0.04502	-0.06279	-0.07871	-0.09743	-0.11419	-0.12856	-0.14322		1625.7	-0.03615	-0.03921	-0.04134	-0.04294	-0.0429	-0.04195	-0.04066	-0.03954	-0.03883	-0.03801	-0.03688		1625.7	-0.01701	-0.0223	-0.02867	-0.03989	-0.05265	-0.06331	-0.07434	-0.08795	-0.09768	-0.10909	-0.11978
1626.18	0.01403	0.00201	-0.01174	-0.02781	-0.04522	-0.06297	-0.07885	-0.09751	-0.11426	-0.1286	-0.14323		1626.18	-0.03633	-0.03943	-0.04156	-0.04315	-0.04315	-0.04222	-0.04093	-0.0398	-0.03908	-0.03823	-0.03708		1626.18	-0.01724	-0.02252	-0.02889	-0.0401	-0.05284	-0.06348	-0.07448	-0.08809	-0.09779	-0.10919	-0.11982
1626.66	0.01374	0.00173	-0.012	-0.02807	-0.04544	-0.06316	-0.079	-0.09761	-0.11435	-0.12865	-0.14324		1626.66	-0.03651	-0.03965	-0.04178	-0.04337	-0.0434	-0.04249	-0.0412	-0.04005	-0.03932	-0.03845	-0.0373		1626.66	-0.01746	-0.02274	-0.0291	-0.0403	-0.05302	-0.06364	-0.07462	-0.08822	-0.0979	-0.10928	-0.11986
1627.14	0.01343	0.00143	-0.01227	-0.02834	-0.04567	-0.06336	-0.07915	-0.09772	-0.11446	-0.12869	-0.14325		1627.14	-0.03667	-0.03986	-0.04199	-0.04357	-0.04365	-0.04276	-0.04145	-0.0403	-0.03955	-0.03866	-0.03751		1627.14	-0.01767	-0.02296	-0.02931	-0.04049	-0.0532	-0.0638	-0.07476	-0.08834	-0.098	-0.10936	-0.1199
1627.63	0.01312	0.00113	-0.01255	-0.02863	-0.04592	-0.06356	-0.0793	-0.09785	-0.11458	-0.12874	-0.14326		1627.63	-0.03683	-0.04006	-0.0422	-0.04378	-0.04388	-0.04302	-0.0417	-0.04055	-0.03977	-0.03887	-0.03773		1627.63	-0.01787	-0.02316	-0.02951	-0.04068	-0.05337	-0.06395	-0.07489	-0.08845	-0.09809	-0.10943	-0.11994
1628.11	0.0128	0.00081368	-0.01282	-0.02893	-0.04617	-0.06377	-0.07946	-0.098	-0.11472	-0.1288	-0.14328		1628.11	-0.03699	-0.04026	-0.0424	-0.04398	-0.0441	-0.04327	-0.04195	-0.04081	-0.03998	-0.03908	-0.03795		1628.11	-0.01806	-0.02335	-0.0297	-0.04085	-0.05353	-0.0641	-0.07501	-0.08854	-0.09818	-0.10949	-0.11996
1628.59	0.01248	0.000500928	-0.0131	-0.02923	-0.04643	-0.06398	-0.07963	-0.09815	-0.11487	-0.12887	-0.14331		1628.59	-0.03714	-0.04044	-0.0426	-0.04418	-0.04431	-0.04351	-0.04218	-0.04106	-0.04019	-0.03928	-0.03817		1628.59	-0.01824	-0.02353	-0.02988	-0.04101	-0.05369	-0.06424	-0.07513	-0.08862	-0.09825	-0.10955	-0.11999
1629.07	0.01217	0.000192676	-0.01338	-0.02952	-0.04669	-0.06419	-0.0798	-0.09832	-0.11502	-0.12894	-0.14334		1629.07	-0.03728	-0.04062	-0.0428	-0.04438	-0.04451	-0.04374	-0.04242	-0.04131	-0.04039	-0.03948	-0.03838		1629.07	-0.01841	-0.02371	-0.03006	-0.04117	-0.05385	-0.06437	-0.07525	-0.08869	-0.09832	-0.1096	-0.12001
1629.56	0.01187	-0.000106012	-0.01366	-0.02981	-0.04695	-0.06441	-0.07997	-0.09848	-0.11516	-0.12902	-0.14337		1629.56	-0.03743	-0.0408	-0.043	-0.04459	-0.0447	-0.04398	-0.04265	-0.04156	-0.04059	-0.03968	-0.03859		1629.56	-0.01858	-0.02388	-0.03023	-0.04132	-0.054	-0.0645	-0.07536	-0.08877	-0.09839	-0.10965	-0.12004
1630.04	0.01158	-0.000393541	-0.01394	-0.03008	-0.04719	-0.06462	-0.08015	-0.09865	-0.1153	-0.1291	-0.1434		1630.04	-0.03758	-0.04097	-0.04322	-0.04481	-0.04488	-0.04422	-0.04289	-0.04181	-0.04081	-0.03988	-0.03879		1630.04	-0.01874	-0.02404	-0.0304	-0.04148	-0.05416	-0.06464	-0.07549	-0.08886	-0.09847	-0.1097	-0.12008
1630.52	0.01129	-0.000671951	-0.01421	-0.03035	-0.04743	-0.06484	-0.08033	-0.09881	-0.11542	-0.12919	-0.14343		1630.52	-0.03776	-0.04115	-0.04344	-0.04504	-0.04506	-0.04447	-0.04314	-0.04206	-0.04104	-0.0401	-0.039		1630.52	-0.01889	-0.02421	-0.03057	-0.04163	-0.05433	-0.06477	-0.07562	-0.08895	-0.09856	-0.10976	-0.12013
1631	0.01101	-0.000944028	-0.01448	-0.03061	-0.04766	-0.06505	-0.0805	-0.09897	-0.11553	-0.12927	-0.14345		1631	-0.03795	-0.04133	-0.04367	-0.04529	-0.04526	-0.04473	-0.0434	-0.04231	-0.04128	-0.04032	-0.03921		1631	-0.01905	-0.02437	-0.03074	-0.04178	-0.05449	-0.06491	-0.07575	-0.08904	-0.09865	-0.10982	-0.12018
1631.48	0.01073	-0.00121	-0.01475	-0.03086	-0.04788	-0.06525	-0.08068	-0.09911	-0.11561	-0.12936	-0.14347		1631.48	-0.03817	-0.04152	-0.04392	-0.04555	-0.04546	-0.04501	-0.04367	-0.04256	-0.04154	-0.04056	-0.03943		1631.48	-0.01921	-0.02454	-0.0309	-0.04194	-0.05465	-0.06504	-0.07589	-0.08915	-0.09874	-0.10988	-0.12022
1631.96	0.01045	-0.00147	-0.01502	-0.03112	-0.04809	-0.06545	-0.08085	-0.09925	-0.11568	-0.12943	-0.14348		1631.96	-0.03841	-0.04173	-0.04417	-0.04582	-0.04568	-0.04529	-0.04394	-0.04281	-0.04181	-0.0408	-0.03965		1631.96	-0.01938	-0.02471	-0.03107	-0.0421	-0.05481	-0.06517	-0.07604	-0.08925	-0.09884	-0.10994	-0.12026
1632.45	0.01017	-0.00173	-0.01528	-0.03137	-0.04829	-0.06564	-0.08102	-0.09938	-0.11573	-0.1295	-0.14348		1632.45	-0.03866	-0.04195	-0.04442	-0.04609	-0.04591	-0.04558	-0.04422	-0.04307	-0.04209	-0.04105	-0.03986		1632.45	-0.01956	-0.02488	-0.03124	-0.04227	-0.05498	-0.06531	-0.07618	-0.08936	-0.09895	-0.11	-0.1203
1632.93	0.00989	-0.00199	-0.01554	-0.03162	-0.04849	-0.06582	-0.08118	-0.09951	-0.11577	-0.12956	-0.14348		1632.93	-0.03891	-0.04217	-0.04467	-0.04636	-0.04615	-0.04586	-0.04448	-0.04332	-0.04237	-0.04131	-0.04007		1632.93	-0.01974	-0.02506	-0.03141	-0.04244	-0.05514	-0.06545	-0.07634	-0.08948	-0.09906	-0.11007	-0.12034
1633.41	0.00961	-0.00225	-0.01581	-0.03187	-0.04869	-0.066	-0.08134	-0.09963	-0.11581	-0.12961	-0.14346		1633.41	-0.03917	-0.04239	-0.04492	-0.04661	-0.0464	-0.04613	-0.04475	-0.04357	-0.04265	-0.04156	-0.04027		1633.41	-0.01993	-0.02525	-0.03158	-0.04261	-0.05531	-0.06559	-0.07649	-0.08961	-0.09917	-0.11014	-0.12038
1633.89	0.00933	-0.00251	-0.01607	-0.03213	-0.04889	-0.06618	-0.0815	-0.09975	-0.11585	-0.12965	-0.14343		1633.89	-0.03942	-0.04261	-0.04516	-0.04684	-0.04664	-0.04639	-0.045	-0.04382	-0.04292	-0.04179	-0.04046		1633.89	-0.02012	-0.02544	-0.03175	-0.04278	-0.05548	-0.06574	-0.07666	-0.08974	-0.09928	-0.11022	-0.12043
1634.38	0.00904	-0.00278	-0.01635	-0.03239	-0.04909	-0.06636	-0.08166	-0.09987	-0.11588	-0.12969	-0.1434		1634.38	-0.03965	-0.04283	-0.04538	-0.04706	-0.04688	-0.04664	-0.04524	-0.04407	-0.04318	-0.04202	-0.04064		1634.38	-0.02032	-0.02564	-0.03193	-0.04296	-0.05565	-0.06589	-0.07682	-0.08987	-0.0994	-0.11031	-0.12048
1634.86	0.00875	-0.00305	-0.01663	-0.03265	-0.0493	-0.06654	-0.08182	-0.09998	-0.11592	-0.12972	-0.14337		1634.86	-0.03988	-0.04303	-0.0456	-0.04726	-0.04711	-0.04686	-0.04547	-0.04431	-0.04343	-0.04223	-0.0408		1634.86	-0.02054	-0.02585	-0.03211	-0.04314	-0.05582	-0.06604	-0.07698	-0.09	-0.09951	-0.11039	-0.12053
1635.34	0.00844	-0.00335	-0.01692	-0.03292	-0.04951	-0.06673	-0.08198	-0.10009	-0.11596	-0.12974	-0.14333		1635.34	-0.04009	-0.04322	-0.04581	-0.04745	-0.04733	-0.04706	-0.04569	-0.04454	-0.04367	-0.04242	-0.04095		1635.34	-0.02075	-0.02606	-0.0323	-0.04333	-0.05599	-0.0662	-0.07714	-0.09014	-0.09962	-0.11048	-0.12057
1635.82	0.00813	-0.00365	-0.01722	-0.03319	-0.04974	-0.06693	-0.08215	-0.1002	-0.116	-0.12976	-0.1433		1635.82	-0.0403	-0.0434	-0.04601	-0.04763	-0.04755	-0.04725	-0.04589	-0.04475	-0.04389	-0.04259	-0.04109		1635.82	-0.02098	-0.02628	-0.03249	-0.04351	-0.05616	-0.06636	-0.07729	-0.09027	-0.09973	-0.11055	-0.1206
1636.3	0.0078	-0.00397	-0.01753	-0.03347	-0.04997	-0.06713	-0.08232	-0.1003	-0.11605	-0.12978	-0.14327		1636.3	-0.04049	-0.04356	-0.0462	-0.0478	-0.04776	-0.04741	-0.04609	-0.04495	-0.04411	-0.04275	-0.04123		1636.3	-0.0212	-0.02649	-0.03268	-0.04369	-0.05632	-0.06652	-0.07743	-0.09039	-0.09983	-0.11062	-0.12062
1636.79	0.00745	-0.00431	-0.01784	-0.03376	-0.05022	-0.06734	-0.0825	-0.10042	-0.11612	-0.12981	-0.14325		1636.79	-0.04068	-0.04371	-0.04637	-0.04797	-0.04796	-0.04756	-0.04628	-0.04513	-0.0443	-0.04289	-0.04135		1636.79	-0.02142	-0.0267	-0.03287	-0.04387	-0.05647	-0.06668	-0.07756	-0.09051	-0.09991	-0.11069	-0.12064
1637.27	0.00709	-0.00466	-0.01816	-0.03407	-0.05049	-0.06756	-0.08268	-0.10054	-0.1162	-0.12985	-0.14323		1637.27	-0.04085	-0.04386	-0.04653	-0.04814	-0.04815	-0.0477	-0.04646	-0.04529	-0.04449	-0.04303	-0.04148		1637.27	-0.02164	-0.0269	-0.03306	-0.04404	-0.05662	-0.06684	-0.07769	-0.09063	-0.09999	-0.11074	-0.12065
1637.75	0.00672	-0.00503	-0.0185	-0.03438	-0.05077	-0.06779	-0.08287	-0.10068	-0.11631	-0.12989	-0.14323		1637.75	-0.04102	-0.044	-0.04667	-0.0483	-0.04834	-0.04783	-0.04663	-0.04543	-0.04466	-0.04315	-0.04159		1637.75	-0.02185	-0.02709	-0.03324	-0.0442	-0.05675	-0.06698	-0.0778	-0.09073	-0.10006	-0.11079	-0.12065
1638.23	0.00634	-0.00541	-0.01883	-0.0347	-0.05106	-0.06803	-0.08307	-0.10084	-0.11643	-0.12995	-0.14324		1638.23	-0.04117	-0.04412	-0.0468	-0.04846	-0.04852	-0.04794	-0.04679	-0.04556	-0.04481	-0.04327	-0.0417		1638.23	-0.02206	-0.02728	-0.03341	-0.04435	-0.05687	-0.06712	-0.0779	-0.09083	-0.10011	-0.11083	-0.12065
1638.71	0.00595	-0.00579	-0.01918	-0.03503	-0.05136	-0.06828	-0.08328	-0.10101	-0.11657	-0.13002	-0.14327		1638.71	-0.0413	-0.04424	-0.04691	-0.04861	-0.04868	-0.04805	-0.04693	-0.04567	-0.04494	-0.04337	-0.04179		1638.71	-0.02225	-0.02745	-0.03358	-0.0445	-0.05699	-0.06725	-0.07799	-0.09092	-0.10015	-0.11085	-0.12063
1639.2	0.00557	-0.00617	-0.01952	-0.03536	-0.05167	-0.06854	-0.0835	-0.10118	-0.11672	-0.1301	-0.1433		1639.2	-0.04141	-0.04435	-0.047	-0.04874	-0.04882	-0.04814	-0.04705	-0.04577	-0.04505	-0.04345	-0.04186		1639.2	-0.02244	-0.02762	-0.03373	-0.04463	-0.05709	-0.06737	-0.07807	-0.09099	-0.10018	-0.11086	-0.12061
1639.68	0.00519	-0.00655	-0.01987	-0.03569	-0.05197	-0.06881	-0.08372	-0.10136	-0.11688	-0.1302	-0.14335		1639.68	-0.0415	-0.04444	-0.04708	-0.04886	-0.04893	-0.04822	-0.04716	-0.04587	-0.04513	-0.04351	-0.04191		1639.68	-0.02261	-0.02777	-0.03388	-0.04475	-0.05719	-0.06748	-0.07814	-0.09105	-0.10019	-0.11086	-0.12058
1640.16	0.00483	-0.00691	-0.02021	-0.03601	-0.05227	-0.06908	-0.08394	-0.10155	-0.11705	-0.1303	-0.14341		1640.16	-0.04157	-0.04452	-0.04713	-0.04895	-0.04903	-0.04829	-0.04725	-0.04597	-0.0452	-0.04356	-0.04194		1640.16	-0.02277	-0.02791	-0.03402	-0.04486	-0.05728	-0.06758	-0.0782	-0.09112	-0.10021	-0.11087	-0.12056
1640.64	0.0045	-0.00725	-0.02055	-0.03632	-0.05256	-0.06935	-0.08418	-0.10175	-0.11723	-0.13042	-0.14347		1640.64	-0.04162	-0.04459	-0.04719	-0.04904	-0.0491	-0.04835	-0.04733	-0.04607	-0.04525	-0.0436	-0.04197		1640.64	-0.02291	-0.02803	-0.03414	-0.04497	-0.05737	-0.06768	-0.07828	-0.09118	-0.10023	-0.11088	-0.12056
1641.13	0.00417	-0.00758	-0.02089	-0.03662	-0.05284	-0.06963	-0.08442	-0.10196	-0.11744	-0.13055	-0.14355		1641.13	-0.04167	-0.04465	-0.04724	-0.04911	-0.04917	-0.04842	-0.04742	-0.04617	-0.0453	-0.04363	-0.04199		1641.13	-0.02304	-0.02814	-0.03423	-0.04506	-0.05745	-0.06778	-0.07836	-0.09124	-0.10025	-0.1109	-0.12058
1641.61	0.00386	-0.0079	-0.02122	-0.03694	-0.05312	-0.06991	-0.08466	-0.10218	-0.11766	-0.13069	-0.14364		1641.61	-0.04173	-0.04472	-0.04731	-0.04919	-0.04924	-0.04851	-0.04752	-0.04629	-0.04536	-0.04368	-0.04202		1641.61	-0.02315	-0.02823	-0.03431	-0.04515	-0.05754	-0.06787	-0.07844	-0.09131	-0.10028	-0.11094	-0.12062
1642.09	0.00354	-0.00822	-0.02155	-0.03726	-0.05341	-0.0702	-0.08491	-0.10241	-0.11789	-0.13083	-0.14373		1642.09	-0.04183	-0.04481	-0.0474	-0.04929	-0.04933	-0.04862	-0.04764	-0.04641	-0.04543	-0.04374	-0.04208		1642.09	-0.02327	-0.02831	-0.03439	-0.04524	-0.05762	-0.06797	-0.07853	-0.09137	-0.10032	-0.11098	-0.12065
1642.57	0.00322	-0.00853	-0.02187	-0.03758	-0.05369	-0.07048	-0.08516	-0.10263	-0.11812	-0.13099	-0.14382		1642.57	-0.04195	-0.04494	-0.04753	-0.04941	-0.04945	-0.04875	-0.04779	-0.04655	-0.04553	-0.04383	-0.04216		1642.57	-0.02339	-0.02839	-0.03446	-0.04534	-0.05771	-0.06807	-0.07862	-0.09143	-0.10036	-0.11103	-0.12069
1643.05	0.00289	-0.00884	-0.02218	-0.03789	-0.05397	-0.07076	-0.08541	-0.10284	-0.11832	-0.13114	-0.14392		1643.05	-0.04211	-0.0451	-0.0477	-0.04955	-0.0496	-0.04891	-0.04797	-0.0467	-0.04566	-0.04395	-0.04229		1643.05	-0.02352	-0.02848	-0.03455	-0.04544	-0.05781	-0.06817	-0.07872	-0.0915	-0.10041	-0.11108	-0.12072
1643.54	0.00257	-0.00915	-0.02249	-0.0382	-0.05423	-0.07104	-0.08567	-0.10303	-0.11851	-0.1313	-0.14401		1643.54	-0.04229	-0.04529	-0.0479	-0.04971	-0.04978	-0.04909	-0.04817	-0.04687	-0.04582	-0.04411	-0.04244		1643.54	-0.02367	-0.02859	-0.03465	-0.04556	-0.05793	-0.06829	-0.07883	-0.09158	-0.10048	-0.11115	-0.12077
1644.02	0.00225	-0.00945	-0.02279	-0.03849	-0.05449	-0.07131	-0.08592	-0.10321	-0.11868	-0.13145	-0.1441		1644.02	-0.04249	-0.0455	-0.04812	-0.04989	-0.04998	-0.04929	-0.04839	-0.04705	-0.04599	-0.04429	-0.04262		1644.02	-0.02382	-0.0287	-0.03476	-0.0457	-0.05806	-0.06842	-0.07895	-0.09167	-0.10055	-0.11124	-0.12082
1644.5	0.00194	-0.00974	-0.02308	-0.03877	-0.05475	-0.07158	-0.08617	-0.10339	-0.11885	-0.13159	-0.14419		1644.5	-0.0427	-0.04573	-0.04835	-0.05007	-0.05019	-0.04949	-0.04861	-0.04725	-0.04618	-0.0445	-0.04282		1644.5	-0.02397	-0.02882	-0.03487	-0.04583	-0.0582	-0.06855	-0.07908	-0.09177	-0.10064	-0.11134	-0.12088
1644.98	0.00163	-0.01003	-0.02336	-0.03906	-0.05501	-0.07183	-0.08641	-0.10357	-0.11902	-0.13172	-0.14426		1644.98	-0.04291	-0.04596	-0.04858	-0.05025	-0.05041	-0.0497	-0.04884	-0.04746	-0.04637	-0.04471	-0.04302		1644.98	-0.02412	-0.02895	-0.03499	-0.04597	-0.05835	-0.06868	-0.07921	-0.09188	-0.10073	-0.11143	-0.12095
1645.46	0.00131	-0.01033	-0.02363	-0.03934	-0.05528	-0.07206	-0.08663	-0.10375	-0.11919	-0.13183	-0.14431		1645.46	-0.04311	-0.04618	-0.04881	-0.05043	-0.05063	-0.04989	-0.04905	-0.04768	-0.04656	-0.04493	-0.04322		1645.46	-0.02425	-0.02907	-0.0351	-0.0461	-0.05849	-0.0688	-0.07933	-0.09197	-0.10082	-0.11152	-0.12101
1645.95	0.000999067	-0.01063	-0.02389	-0.03963	-0.05555	-0.07228	-0.08684	-0.10393	-0.11935	-0.1319	-0.14433		1645.95	-0.04329	-0.04638	-0.04903	-0.0506	-0.05083	-0.05008	-0.04925	-0.04791	-0.04674	-0.04513	-0.0434		1645.95	-0.02438	-0.02919	-0.03521	-0.04622	-0.05861	-0.06891	-0.07944	-0.09205	-0.1009	-0.11158	-0.12104
1646.43	0.000688171	-0.01093	-0.02413	-0.03991	-0.05582	-0.07248	-0.08702	-0.10409	-0.11948	-0.13195	-0.14433		1646.43	-0.04346	-0.04656	-0.04923	-0.05076	-0.05103	-0.05026	-0.04942	-0.04814	-0.04691	-0.04533	-0.04356		1646.43	-0.02451	-0.02931	-0.03532	-0.04633	-0.05873	-0.06899	-0.07953	-0.09212	-0.10096	-0.11162	-0.12104
1646.91	0.000394153	-0.01122	-0.02436	-0.04016	-0.05607	-0.07265	-0.08717	-0.10422	-0.11959	-0.13196	-0.14429		1646.91	-0.04362	-0.04672	-0.04942	-0.05091	-0.05121	-0.05042	-0.04958	-0.04838	-0.04706	-0.04552	-0.0437		1646.91	-0.02462	-0.02943	-0.03543	-0.04644	-0.05883	-0.06907	-0.0796	-0.09218	-0.10102	-0.11164	-0.12103
1647.39	0.000127386	-0.01148	-0.02456	-0.04039	-0.05629	-0.07281	-0.0873	-0.10433	-0.11966	-0.13193	-0.14421		1647.39	-0.04377	-0.04687	-0.0496	-0.05107	-0.05139	-0.05059	-0.04973	-0.04861	-0.04722	-0.0457	-0.04383		1647.39	-0.02473	-0.02955	-0.03554	-0.04654	-0.05893	-0.06914	-0.07967	-0.09224	-0.10107	-0.11164	-0.121
1647.88	-0.000109951	-0.01172	-0.02476	-0.04058	-0.05649	-0.07294	-0.0874	-0.10441	-0.11969	-0.13188	-0.14411		1647.88	-0.04393	-0.04701	-0.04978	-0.05125	-0.05156	-0.05077	-0.04988	-0.04882	-0.04738	-0.04589	-0.04397		1647.88	-0.02483	-0.02966	-0.03565	-0.04664	-0.05903	-0.0692	-0.07974	-0.0923	-0.10111	-0.11162	-0.12095
1648.36	-0.000320553	-0.01193	-0.02494	-0.04074	-0.05666	-0.07305	-0.08748	-0.10445	-0.11968	-0.13179	-0.14398		1648.36	-0.0441	-0.04716	-0.04996	-0.05144	-0.05174	-0.05096	-0.05004	-0.04902	-0.04755	-0.04606	-0.0441		1648.36	-0.02492	-0.02976	-0.03576	-0.04674	-0.05912	-0.06927	-0.0798	-0.09236	-0.10115	-0.11159	-0.12089
1648.84	-0.000508351	-0.01211	-0.0251	-0.04086	-0.05681	-0.07314	-0.08753	-0.10446	-0.1196	-0.13169	-0.14383		1648.84	-0.04428	-0.04732	-0.05014	-0.05164	-0.05191	-0.05116	-0.0502	-0.04921	-0.04773	-0.04624	-0.04425		1648.84	-0.02501	-0.02987	-0.03589	-0.04686	-0.05923	-0.06935	-0.07985	-0.09241	-0.10118	-0.11155	-0.12081
1649.32	-0.000678309	-0.01228	-0.02525	-0.04097	-0.05694	-0.07322	-0.08756	-0.10443	-0.11948	-0.13156	-0.14366		1649.32	-0.04446	-0.04749	-0.05031	-0.05185	-0.05209	-0.05135	-0.05037	-0.04938	-0.04792	-0.0464	-0.04439		1649.32	-0.02509	-0.02998	-0.03603	-0.047	-0.05934	-0.06944	-0.07991	-0.09247	-0.10121	-0.11149	-0.12071
1649.8	-0.000835658	-0.01243	-0.02539	-0.04106	-0.05705	-0.07329	-0.08757	-0.10437	-0.11931	-0.13141	-0.14347		1649.8	-0.04464	-0.04765	-0.05048	-0.05204	-0.05226	-0.05154	-0.05054	-0.04953	-0.0481	-0.04656	-0.04453		1649.8	-0.02519	-0.0301	-0.03619	-0.04715	-0.05946	-0.06953	-0.07997	-0.09254	-0.10124	-0.11143	-0.12059
1650.29	-0.000984506	-0.01258	-0.02553	-0.04113	-0.05716	-0.07335	-0.08757	-0.10429	-0.11912	-0.13126	-0.14326		1650.29	-0.0448	-0.0478	-0.05063	-0.05222	-0.05242	-0.05173	-0.0507	-0.04967	-0.04826	-0.04669	-0.04466		1650.29	-0.02529	-0.03023	-0.03636	-0.0473	-0.05959	-0.06964	-0.08002	-0.0926	-0.10128	-0.11137	-0.12048
1650.77	-0.00113	-0.01271	-0.02566	-0.04121	-0.05726	-0.0734	-0.08756	-0.1042	-0.11892	-0.13109	-0.14305		1650.77	-0.04494	-0.04795	-0.05076	-0.05238	-0.05256	-0.0519	-0.05085	-0.0498	-0.04841	-0.0468	-0.04477		1650.77	-0.02538	-0.03037	-0.03653	-0.04746	-0.05972	-0.06974	-0.08009	-0.09266	-0.10131	-0.11131	-0.12036
1651.25	-0.00127	-0.01284	-0.02578	-0.04128	-0.05736	-0.07346	-0.08754	-0.10413	-0.11874	-0.13092	-0.14283		1651.25	-0.04506	-0.04807	-0.05087	-0.05251	-0.05269	-0.05205	-0.05098	-0.04991	-0.04853	-0.04689	-0.04487		1651.25	-0.02548	-0.0305	-0.0367	-0.04762	-0.05985	-0.06986	-0.08015	-0.09273	-0.10136	-0.11126	-0.12026
1651.73	-0.00141	-0.01298	-0.02591	-0.04137	-0.05748	-0.07352	-0.08754	-0.10408	-0.11859	-0.13076	-0.14262		1651.73	-0.04515	-0.04817	-0.05097	-0.0526	-0.05279	-0.05218	-0.0511	-0.05002	-0.04864	-0.04696	-0.04495		1651.73	-0.02557	-0.03062	-0.03685	-0.04776	-0.05998	-0.06998	-0.08023	-0.09281	-0.1014	-0.11123	-0.12018
1652.21	-0.00155	-0.01312	-0.02605	-0.04148	-0.0576	-0.07359	-0.08754	-0.10406	-0.11849	-0.13062	-0.14243		1652.21	-0.04522	-0.04826	-0.05105	-0.05268	-0.05289	-0.0523	-0.05122	-0.05011	-0.04873	-0.04702	-0.04501		1652.21	-0.02565	-0.03073	-0.03699	-0.04789	-0.0601	-0.0701	-0.08031	-0.09288	-0.10146	-0.11121	-0.12013
1652.7	-0.00171	-0.01328	-0.0262	-0.04162	-0.05775	-0.07368	-0.08757	-0.10408	-0.11843	-0.13051	-0.14226		1652.7	-0.04527	-0.04834	-0.05113	-0.05275	-0.05297	-0.05241	-0.05133	-0.0502	-0.04882	-0.04708	-0.04508		1652.7	-0.02573	-0.03084	-0.03711	-0.04802	-0.06021	-0.07022	-0.08039	-0.09296	-0.10151	-0.11121	-0.12009
1653.18	-0.00188	-0.01346	-0.02637	-0.04178	-0.05792	-0.0738	-0.08763	-0.10413	-0.11841	-0.13044	-0.14213		1653.18	-0.04532	-0.04842	-0.05121	-0.05282	-0.05306	-0.05252	-0.05144	-0.05027	-0.0489	-0.04713	-0.04514		1653.18	-0.02581	-0.03093	-0.03722	-0.04813	-0.06033	-0.07035	-0.08048	-0.09304	-0.10157	-0.11123	-0.12008
1653.66	-0.00207	-0.01364	-0.02656	-0.04195	-0.0581	-0.07394	-0.08772	-0.10421	-0.11842	-0.1304	-0.14203		1653.66	-0.04536	-0.0485	-0.05129	-0.05289	-0.05315	-0.05262	-0.05157	-0.05033	-0.04898	-0.0472	-0.04522		1653.66	-0.0259	-0.03103	-0.03734	-0.04824	-0.06045	-0.07048	-0.08058	-0.09313	-0.10164	-0.11126	-0.12009
1654.14	-0.00227	-0.01384	-0.02676	-0.04215	-0.0583	-0.07411	-0.08784	-0.1043	-0.11847	-0.13041	-0.14199		1654.14	-0.04541	-0.04858	-0.05137	-0.05297	-0.05325	-0.05271	-0.0517	-0.05039	-0.04907	-0.04728	-0.04529		1654.14	-0.02599	-0.03113	-0.03745	-0.04836	-0.06057	-0.07062	-0.08069	-0.09323	-0.10172	-0.11132	-0.12012
1654.62	-0.00248	-0.01405	-0.02698	-0.04235	-0.0585	-0.07431	-0.088	-0.10443	-0.11854	-0.13047	-0.14199		1654.62	-0.04544	-0.04866	-0.05145	-0.05306	-0.05336	-0.05281	-0.05183	-0.05044	-0.04916	-0.04737	-0.04538		1654.62	-0.02609	-0.03123	-0.03757	-0.04847	-0.06071	-0.07077	-0.08081	-0.09333	-0.1018	-0.11139	-0.12018
1655.11	-0.0027	-0.01427	-0.02722	-0.04258	-0.05873	-0.07452	-0.08819	-0.10459	-0.11866	-0.13057	-0.14204		1655.11	-0.04547	-0.04873	-0.05152	-0.05316	-0.05347	-0.0529	-0.05196	-0.05048	-0.04926	-0.04747	-0.04546		1655.11	-0.02617	-0.03132	-0.03768	-0.04858	-0.06084	-0.07091	-0.08094	-0.09344	-0.10189	-0.11148	-0.12026
1655.59	-0.00293	-0.0145	-0.02746	-0.04283	-0.05897	-0.07475	-0.08841	-0.10478	-0.11882	-0.1307	-0.14213		1655.59	-0.04549	-0.04879	-0.05157	-0.05324	-0.05357	-0.05297	-0.05208	-0.05053	-0.04934	-0.04757	-0.04553		1655.59	-0.02625	-0.03141	-0.03777	-0.04867	-0.06096	-0.07104	-0.08106	-0.09354	-0.10197	-0.11157	-0.12036
1656.07	-0.00317	-0.01474	-0.02771	-0.0431	-0.05923	-0.075	-0.08865	-0.10501	-0.11902	-0.13086	-0.14224		1656.07	-0.04549	-0.04883	-0.05161	-0.05332	-0.05366	-0.05303	-0.05217	-0.05058	-0.04941	-0.04765	-0.04559		1656.07	-0.02631	-0.03147	-0.03784	-0.04874	-0.06106	-0.07115	-0.08118	-0.09363	-0.10205	-0.11166	-0.12047
1656.55	-0.00342	-0.01499	-0.02796	-0.0434	-0.0595	-0.07524	-0.0889	-0.10527	-0.11926	-0.13104	-0.14238		1656.55	-0.04548	-0.04884	-0.05162	-0.05338	-0.05373	-0.05308	-0.05225	-0.05063	-0.04947	-0.04773	-0.04562		1656.55	-0.02635	-0.03152	-0.0379	-0.04879	-0.06115	-0.07124	-0.08129	-0.09371	-0.10211	-0.11174	-0.12058
1657.04	-0.00366	-0.01523	-0.0282	-0.04371	-0.05978	-0.07549	-0.08916	-0.10555	-0.11953	-0.13122	-0.14253		1657.04	-0.04544	-0.04883	-0.05161	-0.05343	-0.05378	-0.05311	-0.05229	-0.05069	-0.04951	-0.04778	-0.04563		1657.04	-0.02637	-0.03156	-0.03794	-0.04882	-0.06122	-0.0713	-0.08138	-0.09377	-0.10216	-0.1118	-0.12068
1657.52	-0.0039	-0.01547	-0.02845	-0.04401	-0.06006	-0.07573	-0.08942	-0.10584	-0.1198	-0.1314	-0.14268		1657.52	-0.0454	-0.0488	-0.05159	-0.05346	-0.05382	-0.05313	-0.05232	-0.05076	-0.04954	-0.04783	-0.04563		1657.52	-0.02637	-0.03158	-0.03796	-0.04884	-0.06127	-0.07134	-0.08146	-0.09382	-0.1022	-0.11186	-0.12078
1658	-0.00411	-0.01568	-0.02868	-0.0443	-0.06032	-0.07597	-0.08967	-0.10611	-0.12007	-0.13158	-0.14283		1658	-0.04535	-0.04876	-0.05156	-0.0535	-0.05385	-0.05315	-0.05233	-0.05083	-0.04958	-0.04786	-0.04562		1658	-0.02637	-0.0316	-0.03798	-0.04885	-0.06131	-0.07138	-0.08153	-0.09387	-0.10223	-0.1119	-0.12086
1658.48	-0.00429	-0.01587	-0.0289	-0.04456	-0.06054	-0.07619	-0.08991	-0.10635	-0.12031	-0.13175	-0.14298		1658.48	-0.04531	-0.04873	-0.05154	-0.05354	-0.05388	-0.05318	-0.05235	-0.05091	-0.04962	-0.0479	-0.04562		1658.48	-0.02636	-0.0316	-0.038	-0.04886	-0.06135	-0.07142	-0.08161	-0.09392	-0.10227	-0.11195	-0.12095
1658.96	-0.00444	-0.01602	-0.02911	-0.04479	-0.06074	-0.07641	-0.09014	-0.10657	-0.12051	-0.1319	-0.14311		1658.96	-0.04531	-0.0487	-0.05154	-0.0536	-0.05393	-0.05323	-0.05238	-0.05099	-0.04969	-0.04795	-0.04564		1658.96	-0.02634	-0.0316	-0.03802	-0.04889	-0.0614	-0.07148	-0.0817	-0.09398	-0.1023	-0.112	-0.12102
1659.45	-0.00456	-0.01616	-0.02931	-0.04499	-0.06092	-0.07661	-0.09036	-0.10674	-0.12067	-0.13204	-0.14323		1659.45	-0.04533	-0.0487	-0.05157	-0.05369	-0.054	-0.05329	-0.05244	-0.05108	-0.04978	-0.048	-0.04569		1659.45	-0.02632	-0.03161	-0.03804	-0.04892	-0.06146	-0.07154	-0.08178	-0.09404	-0.10234	-0.11205	-0.12108
1659.93	-0.00467	-0.01628	-0.0295	-0.04516	-0.06108	-0.07681	-0.09057	-0.10688	-0.12078	-0.13217	-0.14333		1659.93	-0.04537	-0.04873	-0.05162	-0.05378	-0.05408	-0.05336	-0.05252	-0.05117	-0.0499	-0.04807	-0.04576		1659.93	-0.02631	-0.03161	-0.03808	-0.04898	-0.06153	-0.07161	-0.08187	-0.09411	-0.10238	-0.11209	-0.12112
1660.41	-0.00477	-0.01638	-0.02967	-0.04532	-0.06123	-0.07699	-0.09076	-0.10698	-0.12084	-0.13228	-0.14342		1660.41	-0.04543	-0.04877	-0.05168	-0.05389	-0.05418	-0.05344	-0.05261	-0.05127	-0.05002	-0.04814	-0.04585		1660.41	-0.0263	-0.03163	-0.03814	-0.04906	-0.06161	-0.0717	-0.08195	-0.09417	-0.10243	-0.11214	-0.12114
1660.89	-0.00486	-0.01648	-0.02983	-0.04546	-0.06137	-0.07716	-0.09093	-0.10706	-0.12089	-0.13238	-0.14349		1660.89	-0.04549	-0.04882	-0.05175	-0.054	-0.05429	-0.05352	-0.05271	-0.05137	-0.05015	-0.04822	-0.04596		1660.89	-0.02631	-0.03165	-0.0382	-0.04914	-0.0617	-0.07179	-0.08204	-0.09424	-0.10247	-0.11218	-0.12116
1661.38	-0.00495	-0.01658	-0.02999	-0.0456	-0.0615	-0.07733	-0.0911	-0.10714	-0.12093	-0.13246	-0.14354		1661.38	-0.04556	-0.04887	-0.05183	-0.0541	-0.0544	-0.0536	-0.05281	-0.05147	-0.05028	-0.04831	-0.04607		1661.38	-0.02631	-0.03168	-0.03827	-0.04923	-0.06179	-0.07189	-0.08212	-0.09431	-0.10252	-0.11223	-0.12116
1661.86	-0.00505	-0.01669	-0.03013	-0.04574	-0.06164	-0.07748	-0.09125	-0.10722	-0.12097	-0.13253	-0.14358		1661.86	-0.04563	-0.04892	-0.05191	-0.0542	-0.05452	-0.05368	-0.05291	-0.05158	-0.05041	-0.04839	-0.04618		1661.86	-0.02632	-0.0317	-0.03833	-0.04931	-0.06187	-0.07198	-0.08219	-0.09437	-0.10257	-0.11227	-0.12116
1662.34	-0.00514	-0.0168	-0.03027	-0.04588	-0.06179	-0.07764	-0.09139	-0.10731	-0.12102	-0.13259	-0.14361		1662.34	-0.04569	-0.04898	-0.05199	-0.0543	-0.05463	-0.05376	-0.053	-0.05169	-0.05052	-0.04848	-0.04629		1662.34	-0.02633	-0.03172	-0.03839	-0.04939	-0.06194	-0.07208	-0.08227	-0.09443	-0.10261	-0.11232	-0.12116
1662.82	-0.00524	-0.01691	-0.0304	-0.04603	-0.06194	-0.07779	-0.09152	-0.10741	-0.12109	-0.13264	-0.14363		1662.82	-0.04574	-0.04903	-0.05207	-0.05439	-0.05473	-0.05385	-0.05309	-0.0518	-0.05063	-0.04857	-0.0464		1662.82	-0.02633	-0.03174	-0.03844	-0.04946	-0.06202	-0.07217	-0.08234	-0.09449	-0.10265	-0.11237	-0.12116
1663.3	-0.00535	-0.01703	-0.03054	-0.04619	-0.0621	-0.07794	-0.09166	-0.10752	-0.12118	-0.13269	-0.14365		1663.3	-0.04578	-0.04909	-0.05214	-0.05448	-0.05484	-0.05393	-0.05318	-0.05191	-0.05073	-0.04866	-0.04652		1663.3	-0.02634	-0.03174	-0.03849	-0.04953	-0.06208	-0.07225	-0.0824	-0.09455	-0.10269	-0.11242	-0.12115
1663.79	-0.00545	-0.01716	-0.03067	-0.04635	-0.06228	-0.07811	-0.09179	-0.10765	-0.12128	-0.13274	-0.14367		1663.79	-0.04581	-0.04914	-0.05222	-0.05457	-0.05494	-0.05403	-0.05326	-0.05201	-0.05083	-0.04876	-0.04664		1663.79	-0.02633	-0.03174	-0.03852	-0.04957	-0.06214	-0.07232	-0.08246	-0.0946	-0.10273	-0.11246	-0.12114
1664.27	-0.00555	-0.01729	-0.03081	-0.04653	-0.06246	-0.07827	-0.09194	-0.10778	-0.1214	-0.1328	-0.14371		1664.27	-0.04584	-0.0492	-0.0523	-0.05466	-0.05505	-0.05413	-0.05335	-0.05211	-0.05093	-0.04886	-0.04676		1664.27	-0.02632	-0.03172	-0.03854	-0.04961	-0.0622	-0.07239	-0.08251	-0.09464	-0.10276	-0.11251	-0.12113
1664.75	-0.00565	-0.01742	-0.03095	-0.04671	-0.06264	-0.07845	-0.09208	-0.10793	-0.12153	-0.13287	-0.14376		1664.75	-0.04586	-0.04926	-0.05237	-0.05475	-0.05516	-0.05424	-0.05344	-0.0522	-0.05103	-0.04897	-0.04689		1664.75	-0.0263	-0.03169	-0.03855	-0.04964	-0.06226	-0.07244	-0.08256	-0.09468	-0.10278	-0.11255	-0.12112
1665.23	-0.00574	-0.01755	-0.03109	-0.04689	-0.06283	-0.07863	-0.09224	-0.10807	-0.12166	-0.13296	-0.14382		1665.23	-0.04587	-0.04932	-0.05244	-0.05484	-0.05528	-0.05437	-0.05354	-0.05228	-0.05113	-0.04909	-0.04702		1665.23	-0.02626	-0.03166	-0.03855	-0.04966	-0.06231	-0.07249	-0.0826	-0.09471	-0.10281	-0.11258	-0.12111
1665.71	-0.00582	-0.01768	-0.03122	-0.04706	-0.063	-0.07881	-0.09239	-0.10822	-0.12179	-0.13305	-0.1439		1665.71	-0.04587	-0.04938	-0.0525	-0.05493	-0.05539	-0.05449	-0.05363	-0.05235	-0.05124	-0.04922	-0.04715		1665.71	-0.02622	-0.03162	-0.03854	-0.04967	-0.06236	-0.07253	-0.08264	-0.09474	-0.10282	-0.11261	-0.12111
1666.2	-0.00588	-0.0178	-0.03136	-0.04723	-0.06317	-0.079	-0.09255	-0.10836	-0.12191	-0.13314	-0.144		1666.2	-0.04586	-0.04943	-0.05255	-0.055	-0.05549	-0.05462	-0.05371	-0.05242	-0.05134	-0.04935	-0.04727		1666.2	-0.02618	-0.03157	-0.03852	-0.04968	-0.0624	-0.07256	-0.08267	-0.09477	-0.10284	-0.11263	-0.12111
1666.68	-0.00593	-0.01791	-0.03148	-0.04738	-0.06334	-0.07918	-0.09271	-0.1085	-0.12203	-0.13324	-0.14409		1666.68	-0.04583	-0.04946	-0.0526	-0.05507	-0.05558	-0.05473	-0.05379	-0.05248	-0.05143	-0.04948	-0.04737		1666.68	-0.02612	-0.03152	-0.0385	-0.04969	-0.06244	-0.07258	-0.0827	-0.09479	-0.10285	-0.11264	-0.12111
1667.16	-0.00597	-0.018	-0.0316	-0.04752	-0.06349	-0.07935	-0.09285	-0.10864	-0.12215	-0.13333	-0.14419		1667.16	-0.0458	-0.04948	-0.05262	-0.05511	-0.05565	-0.05484	-0.05385	-0.05254	-0.05151	-0.04961	-0.04746		1667.16	-0.02605	-0.03146	-0.03846	-0.04969	-0.06247	-0.0726	-0.08272	-0.09481	-0.10286	-0.11265	-0.12112
1667.64	-0.006	-0.01807	-0.0317	-0.04766	-0.06364	-0.07951	-0.09299	-0.10877	-0.12226	-0.13341	-0.14427		1667.64	-0.04574	-0.04948	-0.05263	-0.05513	-0.0557	-0.05493	-0.05391	-0.0526	-0.05158	-0.04972	-0.04754		1667.64	-0.02598	-0.0314	-0.03842	-0.04968	-0.06249	-0.07261	-0.08274	-0.09483	-0.10287	-0.11266	-0.12114
1668.12	-0.00602	-0.01813	-0.03179	-0.04778	-0.06378	-0.07965	-0.09312	-0.1089	-0.12238	-0.13347	-0.14434		1668.12	-0.04568	-0.04946	-0.05263	-0.05513	-0.05573	-0.05501	-0.05395	-0.05265	-0.05164	-0.04981	-0.04759		1668.12	-0.02589	-0.03134	-0.03837	-0.04967	-0.06251	-0.07261	-0.08276	-0.09485	-0.10288	-0.11266	-0.12117
1668.61	-0.00603	-0.01818	-0.03187	-0.04789	-0.06392	-0.07978	-0.09322	-0.10903	-0.12249	-0.13352	-0.14439		1668.61	-0.0456	-0.04942	-0.05262	-0.05511	-0.05574	-0.05508	-0.05399	-0.0527	-0.05168	-0.04989	-0.04763		1668.61	-0.0258	-0.03129	-0.03832	-0.04966	-0.06252	-0.07262	-0.08278	-0.09486	-0.10289	-0.11267	-0.1212
1669.09	-0.00602	-0.0182	-0.03192	-0.04799	-0.06404	-0.07989	-0.09331	-0.10914	-0.12258	-0.13355	-0.14442		1669.09	-0.04552	-0.04938	-0.05259	-0.05507	-0.05575	-0.05514	-0.05403	-0.05275	-0.05171	-0.04996	-0.04765		1669.09	-0.02572	-0.03124	-0.03829	-0.04965	-0.06253	-0.07263	-0.0828	-0.09488	-0.1029	-0.11267	-0.12124
1669.57	-0.00601	-0.01821	-0.03196	-0.04807	-0.06414	-0.07999	-0.09339	-0.10923	-0.12265	-0.13356	-0.14443		1669.57	-0.04545	-0.04932	-0.05257	-0.05503	-0.05574	-0.05519	-0.05407	-0.0528	-0.05174	-0.05002	-0.04767		1669.57	-0.02565	-0.0312	-0.03826	-0.04966	-0.06255	-0.07265	-0.08282	-0.09491	-0.10292	-0.11267	-0.12128
1670.05	-0.00598	-0.0182	-0.03198	-0.04813	-0.06423	-0.08006	-0.09345	-0.10929	-0.1227	-0.13355	-0.14441		1670.05	-0.04537	-0.04927	-0.05256	-0.05499	-0.05574	-0.05525	-0.05413	-0.05285	-0.05177	-0.05008	-0.04769		1670.05	-0.02558	-0.03117	-0.03824	-0.04967	-0.06257	-0.07268	-0.08284	-0.09494	-0.10295	-0.11268	-0.12132
1670.54	-0.00594	-0.01816	-0.03199	-0.04817	-0.06429	-0.08013	-0.09349	-0.10932	-0.1227	-0.13354	-0.14438		1670.54	-0.04531	-0.04922	-0.05255	-0.05495	-0.05574	-0.05531	-0.05419	-0.0529	-0.0518	-0.05015	-0.04772		1670.54	-0.02553	-0.03114	-0.03823	-0.04969	-0.0626	-0.07272	-0.08287	-0.09498	-0.10298	-0.11269	-0.12135
1671.02	-0.00587	-0.0181	-0.03198	-0.04819	-0.06433	-0.08017	-0.09353	-0.10932	-0.12268	-0.13351	-0.14433		1671.02	-0.04525	-0.04916	-0.05254	-0.05491	-0.05575	-0.05537	-0.05427	-0.05295	-0.05184	-0.05022	-0.04775		1671.02	-0.02547	-0.03112	-0.03822	-0.04972	-0.06263	-0.07276	-0.08289	-0.09502	-0.10301	-0.1127	-0.12137
1671.5	-0.0058	-0.01803	-0.03197	-0.04818	-0.06435	-0.08021	-0.09356	-0.1093	-0.12263	-0.13348	-0.14426		1671.5	-0.04518	-0.04911	-0.05253	-0.05489	-0.05575	-0.05543	-0.05435	-0.05299	-0.05188	-0.05029	-0.04779		1671.5	-0.02542	-0.0311	-0.03821	-0.04975	-0.06266	-0.0728	-0.08291	-0.09505	-0.10304	-0.11271	-0.12139
1671.98	-0.00571	-0.01794	-0.03194	-0.04817	-0.06436	-0.08024	-0.09358	-0.10925	-0.12257	-0.13345	-0.14419		1671.98	-0.04512	-0.04905	-0.05252	-0.05486	-0.05576	-0.05549	-0.05444	-0.05304	-0.05192	-0.05037	-0.04784		1671.98	-0.02537	-0.03107	-0.0382	-0.04978	-0.06268	-0.07284	-0.08293	-0.09508	-0.10307	-0.11271	-0.12139
1672.46	-0.00561	-0.01784	-0.03191	-0.04815	-0.06436	-0.08027	-0.0936	-0.10921	-0.12249	-0.13341	-0.14412		1672.46	-0.04504	-0.04898	-0.05249	-0.05484	-0.05577	-0.05554	-0.05452	-0.05309	-0.05195	-0.05043	-0.04789		1672.46	-0.02531	-0.03103	-0.03819	-0.0498	-0.0627	-0.07287	-0.08295	-0.09511	-0.1031	-0.11272	-0.12139
1672.94	-0.00552	-0.01774	-0.03187	-0.04813	-0.06436	-0.0803	-0.09363	-0.10916	-0.12242	-0.13339	-0.14405		1672.94	-0.04496	-0.04891	-0.05246	-0.05482	-0.05577	-0.05557	-0.05459	-0.05314	-0.05199	-0.05049	-0.04794		1672.94	-0.02524	-0.03098	-0.03817	-0.04983	-0.06272	-0.0729	-0.08296	-0.09514	-0.10312	-0.11272	-0.12139
1673.43	-0.00542	-0.01764	-0.03183	-0.04812	-0.06437	-0.08033	-0.09366	-0.10912	-0.12237	-0.13338	-0.14399		1673.43	-0.04487	-0.04884	-0.05242	-0.0548	-0.05577	-0.0556	-0.05466	-0.05318	-0.05202	-0.05053	-0.048		1673.43	-0.02518	-0.03092	-0.03815	-0.04984	-0.06273	-0.07293	-0.08298	-0.09515	-0.10315	-0.11273	-0.12138
1673.91	-0.00533	-0.01755	-0.0318	-0.04811	-0.06439	-0.08037	-0.0937	-0.10911	-0.12233	-0.13338	-0.14396		1673.91	-0.04477	-0.04876	-0.05238	-0.05479	-0.05577	-0.05562	-0.05473	-0.05323	-0.05206	-0.05056	-0.04806		1673.91	-0.0251	-0.03086	-0.03813	-0.04985	-0.06274	-0.07295	-0.08299	-0.09517	-0.10317	-0.11274	-0.12138
1674.39	-0.00524	-0.01747	-0.03178	-0.04812	-0.06442	-0.08043	-0.09376	-0.10911	-0.12232	-0.13341	-0.14395		1674.39	-0.04466	-0.04869	-0.05232	-0.05477	-0.05576	-0.05563	-0.05478	-0.05327	-0.05209	-0.05058	-0.04812		1674.39	-0.02502	-0.03078	-0.03809	-0.04984	-0.06274	-0.07297	-0.08301	-0.09518	-0.10319	-0.11276	-0.12138
1674.87	-0.00515	-0.0174	-0.03177	-0.04815	-0.06447	-0.0805	-0.09384	-0.10915	-0.12235	-0.13347	-0.14397		1674.87	-0.04454	-0.04861	-0.05226	-0.05476	-0.05575	-0.05564	-0.05484	-0.05332	-0.05212	-0.0506	-0.04819		1674.87	-0.02492	-0.03068	-0.03804	-0.04983	-0.06273	-0.07298	-0.08302	-0.09518	-0.1032	-0.11278	-0.12138
1675.36	-0.00507	-0.01735	-0.03178	-0.0482	-0.06454	-0.0806	-0.09395	-0.10922	-0.12242	-0.13356	-0.14403		1675.36	-0.04441	-0.04853	-0.05219	-0.05476	-0.05573	-0.05564	-0.05488	-0.05336	-0.05216	-0.05061	-0.04826		1675.36	-0.02481	-0.03056	-0.03797	-0.0498	-0.06272	-0.07299	-0.08302	-0.09518	-0.1032	-0.1128	-0.12138
1675.84	-0.00499	-0.01731	-0.0318	-0.04827	-0.06462	-0.08072	-0.09407	-0.10932	-0.12252	-0.13368	-0.14413		1675.84	-0.04428	-0.04846	-0.05212	-0.05476	-0.05572	-0.05563	-0.05492	-0.0534	-0.0522	-0.05063	-0.04834		1675.84	-0.02468	-0.03043	-0.03789	-0.04975	-0.0627	-0.07298	-0.08302	-0.09516	-0.1032	-0.11282	-0.12138
1676.32	-0.00492	-0.01728	-0.03183	-0.04835	-0.06473	-0.08085	-0.09422	-0.10946	-0.12265	-0.13383	-0.14426		1676.32	-0.04413	-0.04838	-0.05204	-0.05476	-0.0557	-0.05563	-0.05494	-0.05345	-0.05224	-0.05065	-0.04841		1676.32	-0.02453	-0.03028	-0.03778	-0.04969	-0.06267	-0.07297	-0.08301	-0.09515	-0.1032	-0.11284	-0.12139
1676.8	-0.00484	-0.01727	-0.03186	-0.04844	-0.06485	-0.081	-0.09438	-0.10962	-0.12281	-0.134	-0.14443		1676.8	-0.04397	-0.0483	-0.05196	-0.05475	-0.05568	-0.05562	-0.05496	-0.05349	-0.05228	-0.05068	-0.04848		1676.8	-0.02437	-0.03012	-0.03767	-0.04963	-0.06264	-0.07294	-0.083	-0.09513	-0.10318	-0.11286	-0.1214
1677.28	-0.00478	-0.01727	-0.03191	-0.04854	-0.06498	-0.08116	-0.09456	-0.1098	-0.12299	-0.13418	-0.14461		1677.28	-0.04381	-0.04822	-0.05187	-0.05473	-0.05565	-0.0556	-0.05496	-0.05353	-0.05232	-0.0507	-0.04854		1677.28	-0.0242	-0.02996	-0.03755	-0.04956	-0.0626	-0.07292	-0.08298	-0.09511	-0.10317	-0.11287	-0.12142
1677.77	-0.00472	-0.01728	-0.03195	-0.04866	-0.06512	-0.08132	-0.09473	-0.11001	-0.1232	-0.13437	-0.14481		1677.77	-0.04364	-0.04815	-0.05178	-0.05471	-0.05562	-0.05559	-0.05496	-0.05358	-0.05235	-0.05072	-0.0486		1677.77	-0.02403	-0.0298	-0.03743	-0.04948	-0.06257	-0.07289	-0.08297	-0.0951	-0.10316	-0.1129	-0.12145
1678.25	-0.00468	-0.0173	-0.03198	-0.04877	-0.06527	-0.08148	-0.0949	-0.11025	-0.12343	-0.13456	-0.14501		1678.25	-0.04348	-0.04808	-0.05169	-0.05468	-0.05558	-0.05557	-0.05494	-0.05363	-0.05237	-0.05075	-0.04865		1678.25	-0.02385	-0.02965	-0.0373	-0.04939	-0.06253	-0.07287	-0.08296	-0.09509	-0.10315	-0.11293	-0.1215
1678.73	-0.00464	-0.01733	-0.032	-0.04889	-0.06543	-0.08163	-0.09506	-0.11049	-0.12368	-0.13473	-0.1452		1678.73	-0.04332	-0.04802	-0.05159	-0.05464	-0.05554	-0.05556	-0.05492	-0.05369	-0.05239	-0.05077	-0.04871		1678.73	-0.02367	-0.02949	-0.03717	-0.0493	-0.06249	-0.07284	-0.08296	-0.09509	-0.10313	-0.11297	-0.12156
1679.21	-0.00459	-0.01734	-0.03201	-0.049	-0.06558	-0.08177	-0.09521	-0.11073	-0.12393	-0.13489	-0.14538		1679.21	-0.04317	-0.04796	-0.05148	-0.05459	-0.05549	-0.05553	-0.0549	-0.05374	-0.05239	-0.0508	-0.04877		1679.21	-0.02347	-0.02932	-0.03703	-0.04918	-0.06244	-0.0728	-0.08296	-0.09508	-0.10312	-0.11301	-0.12163
1679.69	-0.0045	-0.01732	-0.03199	-0.04907	-0.0657	-0.08189	-0.09533	-0.11093	-0.12414	-0.13503	-0.14554		1679.69	-0.04301	-0.0479	-0.05137	-0.05454	-0.05546	-0.05551	-0.05489	-0.0538	-0.05239	-0.05084	-0.04883		1679.69	-0.02327	-0.02915	-0.03688	-0.04906	-0.06238	-0.07275	-0.08295	-0.09508	-0.1031	-0.11304	-0.12169
1680.18	-0.00438	-0.01725	-0.03195	-0.0491	-0.06579	-0.08198	-0.09543	-0.11108	-0.12431	-0.13513	-0.14567		1680.18	-0.04286	-0.04783	-0.05126	-0.05448	-0.05543	-0.05548	-0.05488	-0.05386	-0.05239	-0.05089	-0.0489		1680.18	-0.02305	-0.02897	-0.03673	-0.04892	-0.06232	-0.07269	-0.08293	-0.09507	-0.10309	-0.11306	-0.12174
1680.66	-0.00421	-0.01714	-0.03188	-0.04908	-0.06584	-0.08204	-0.09551	-0.11118	-0.12441	-0.13521	-0.14577		1680.66	-0.04271	-0.04774	-0.05116	-0.05442	-0.0554	-0.05546	-0.05488	-0.05392	-0.05239	-0.05095	-0.04897		1680.66	-0.02283	-0.02878	-0.03657	-0.04879	-0.06225	-0.07263	-0.08291	-0.09507	-0.10307	-0.11307	-0.12177
1681.14	-0.004	-0.01697	-0.03178	-0.04901	-0.06585	-0.08208	-0.09555	-0.11122	-0.12446	-0.13525	-0.14583		1681.14	-0.04256	-0.04765	-0.05106	-0.05437	-0.05539	-0.05544	-0.0549	-0.05398	-0.05239	-0.05101	-0.04904		1681.14	-0.02261	-0.02858	-0.03641	-0.04865	-0.06218	-0.07256	-0.08288	-0.09506	-0.10306	-0.11307	-0.12178
1681.62	-0.00375	-0.01677	-0.03165	-0.04891	-0.06583	-0.08209	-0.09557	-0.11121	-0.12445	-0.13526	-0.14587		1681.62	-0.04241	-0.04755	-0.05097	-0.05432	-0.05539	-0.05542	-0.05493	-0.05403	-0.0524	-0.05109	-0.0491		1681.62	-0.02238	-0.02838	-0.03625	-0.04851	-0.06211	-0.07248	-0.08284	-0.09505	-0.10304	-0.11306	-0.12177
1682.11	-0.00347	-0.01652	-0.03149	-0.04878	-0.06577	-0.08207	-0.09556	-0.11116	-0.1244	-0.13525	-0.14588		1682.11	-0.04225	-0.04743	-0.05089	-0.05427	-0.05539	-0.05541	-0.05496	-0.05408	-0.05242	-0.05117	-0.04917		1682.11	-0.02214	-0.02818	-0.03609	-0.04838	-0.06203	-0.07241	-0.0828	-0.09504	-0.10303	-0.11304	-0.12176
1682.59	-0.00317	-0.01625	-0.03131	-0.04862	-0.06569	-0.08202	-0.09552	-0.11108	-0.12432	-0.1352	-0.14585		1682.59	-0.04209	-0.0473	-0.05081	-0.05422	-0.0554	-0.05539	-0.05498	-0.05413	-0.05244	-0.05124	-0.04922		1682.59	-0.0219	-0.02797	-0.03592	-0.04824	-0.06195	-0.07233	-0.08274	-0.09503	-0.10302	-0.11302	-0.12173
1683.07	-0.00284	-0.01595	-0.03109	-0.04844	-0.06559	-0.08194	-0.09545	-0.11099	-0.12422	-0.13514	-0.14581		1683.07	-0.04193	-0.04716	-0.05073	-0.05417	-0.0554	-0.05537	-0.05501	-0.05416	-0.05246	-0.0513	-0.04927		1683.07	-0.02165	-0.02775	-0.03575	-0.0481	-0.06186	-0.07225	-0.08269	-0.09501	-0.10301	-0.11299	-0.1217
1683.55	-0.00251	-0.01564	-0.03085	-0.04826	-0.06547	-0.08184	-0.09537	-0.1109	-0.12412	-0.13506	-0.14575		1683.55	-0.04175	-0.047	-0.05065	-0.05411	-0.05541	-0.05534	-0.05502	-0.05419	-0.05248	-0.05135	-0.0493		1683.55	-0.02139	-0.02753	-0.03557	-0.04795	-0.06177	-0.07217	-0.08263	-0.09499	-0.10301	-0.11297	-0.12167
1684.03	-0.00216	-0.01531	-0.03059	-0.04806	-0.06535	-0.08173	-0.09528	-0.11081	-0.12403	-0.13497	-0.14568		1684.03	-0.04157	-0.04683	-0.05057	-0.05404	-0.0554	-0.05531	-0.05502	-0.05421	-0.05249	-0.05139	-0.04932		1684.03	-0.02113	-0.0273	-0.03538	-0.04781	-0.06167	-0.07209	-0.08257	-0.09497	-0.103	-0.11295	-0.12165
1684.52	-0.0018	-0.01497	-0.03032	-0.04786	-0.06522	-0.08162	-0.09518	-0.11073	-0.12395	-0.13489	-0.14562		1684.52	-0.04139	-0.04665	-0.05049	-0.05397	-0.05539	-0.05527	-0.05501	-0.05422	-0.05251	-0.0514	-0.04933		1684.52	-0.02086	-0.02707	-0.03519	-0.04766	-0.06157	-0.07201	-0.08252	-0.09495	-0.10301	-0.11293	-0.12163
1685	-0.00144	-0.01462	-0.03004	-0.04765	-0.06507	-0.0815	-0.09508	-0.11065	-0.12387	-0.13482	-0.14556		1685	-0.04119	-0.04645	-0.05041	-0.0539	-0.05537	-0.05523	-0.055	-0.05422	-0.05253	-0.05141	-0.04934		1685	-0.02059	-0.02683	-0.035	-0.04751	-0.06146	-0.07194	-0.08246	-0.09492	-0.10301	-0.11291	-0.12161
1685.48	-0.00107	-0.01427	-0.02977	-0.04744	-0.06492	-0.08139	-0.095	-0.11059	-0.12381	-0.13477	-0.14553		1685.48	-0.041	-0.04625	-0.05034	-0.05382	-0.05535	-0.05519	-0.05498	-0.05421	-0.05255	-0.05141	-0.04935		1685.48	-0.02031	-0.02659	-0.03481	-0.04736	-0.06135	-0.07187	-0.0824	-0.0949	-0.10301	-0.11289	-0.12159
1685.96	-0.000693483	-0.01392	-0.0295	-0.04724	-0.06477	-0.08129	-0.09492	-0.11053	-0.12377	-0.13475	-0.14551		1685.96	-0.0408	-0.04605	-0.05028	-0.05374	-0.05532	-0.05516	-0.05496	-0.0542	-0.05257	-0.05141	-0.04935		1685.96	-0.02003	-0.02633	-0.03461	-0.04722	-0.06123	-0.0718	-0.08234	-0.09486	-0.10301	-0.11288	-0.12158
1686.44	-0.00031554	-0.01356	-0.02923	-0.04703	-0.06462	-0.0812	-0.09486	-0.1105	-0.12374	-0.13474	-0.14552		1686.44	-0.0406	-0.04584	-0.05023	-0.05368	-0.05528	-0.05513	-0.05495	-0.05419	-0.0526	-0.05141	-0.04936		1686.44	-0.01974	-0.02607	-0.0344	-0.04706	-0.06111	-0.07173	-0.08227	-0.09483	-0.103	-0.11286	-0.12157
1686.93	6.19127e-05	-0.01321	-0.02897	-0.04683	-0.06448	-0.08111	-0.09482	-0.11048	-0.12374	-0.13476	-0.14554		1686.93	-0.04041	-0.04564	-0.05018	-0.05361	-0.05525	-0.05512	-0.05495	-0.05418	-0.05263	-0.05142	-0.04938		1686.93	-0.01944	-0.0258	-0.03418	-0.04691	-0.06098	-0.07167	-0.08221	-0.09479	-0.103	-0.11284	-0.12156
1687.41	0.000433259	-0.01287	-0.02871	-0.04664	-0.06435	-0.08104	-0.09478	-0.11048	-0.12376	-0.1348	-0.14558		1687.41	-0.04021	-0.04544	-0.05013	-0.05356	-0.05521	-0.05513	-0.05495	-0.05418	-0.05267	-0.05143	-0.0494		1687.41	-0.01914	-0.02553	-0.03396	-0.04675	-0.06084	-0.0716	-0.08214	-0.09475	-0.10299	-0.11283	-0.12156
1687.89	0.000791805	-0.01254	-0.02846	-0.04647	-0.06423	-0.08097	-0.09475	-0.11051	-0.12381	-0.13484	-0.14563		1687.89	-0.04002	-0.04526	-0.05009	-0.05351	-0.05518	-0.05515	-0.05495	-0.05418	-0.05272	-0.05145	-0.04943		1687.89	-0.01884	-0.02526	-0.03374	-0.04659	-0.06071	-0.07153	-0.08207	-0.09471	-0.10298	-0.11282	-0.12157
1688.37	0.00113	-0.01224	-0.02821	-0.04632	-0.06412	-0.08091	-0.09473	-0.11056	-0.12389	-0.1349	-0.14569		1688.37	-0.03984	-0.0451	-0.05005	-0.05347	-0.05515	-0.05518	-0.05496	-0.05418	-0.05278	-0.05148	-0.04946		1688.37	-0.01854	-0.02499	-0.03353	-0.04644	-0.06057	-0.07146	-0.082	-0.09467	-0.10297	-0.11281	-0.12158
1688.86	0.00145	-0.01196	-0.02797	-0.04618	-0.06403	-0.08085	-0.09471	-0.11063	-0.12399	-0.13496	-0.14575		1688.86	-0.03967	-0.04496	-0.05001	-0.05343	-0.05513	-0.05523	-0.05498	-0.05419	-0.05284	-0.05151	-0.0495		1688.86	-0.01826	-0.02475	-0.03333	-0.04628	-0.06045	-0.07139	-0.08194	-0.09463	-0.10296	-0.11282	-0.12161
1689.34	0.00175	-0.01171	-0.02773	-0.04604	-0.06394	-0.0808	-0.0947	-0.1107	-0.12409	-0.13503	-0.14582		1689.34	-0.03953	-0.04484	-0.04996	-0.0534	-0.05512	-0.05529	-0.055	-0.05421	-0.0529	-0.05156	-0.04955		1689.34	-0.018	-0.02452	-0.03314	-0.04614	-0.06034	-0.07134	-0.0819	-0.09459	-0.10295	-0.11283	-0.12165
1689.82	0.00204	-0.01146	-0.02749	-0.04591	-0.06385	-0.08075	-0.0947	-0.11076	-0.12418	-0.1351	-0.1459		1689.82	-0.03939	-0.04475	-0.04991	-0.05338	-0.05511	-0.05536	-0.05503	-0.05423	-0.05296	-0.05162	-0.04961		1689.82	-0.01776	-0.0243	-0.03296	-0.046	-0.06024	-0.07128	-0.08186	-0.09456	-0.10295	-0.11285	-0.12168
1690.3	0.00234	-0.01122	-0.02727	-0.04575	-0.06374	-0.08072	-0.09471	-0.1108	-0.12425	-0.13518	-0.14598		1690.3	-0.03927	-0.04467	-0.04985	-0.05337	-0.05511	-0.05541	-0.05506	-0.05426	-0.05302	-0.05169	-0.04968		1690.3	-0.01752	-0.02408	-0.03278	-0.04586	-0.06014	-0.07122	-0.08182	-0.09453	-0.10293	-0.11286	-0.12171
1690.78	0.00266	-0.01095	-0.02704	-0.04558	-0.06362	-0.08069	-0.09472	-0.1108	-0.12428	-0.13526	-0.14608		1690.78	-0.03914	-0.04459	-0.04978	-0.05335	-0.05512	-0.05545	-0.05509	-0.05428	-0.05308	-0.05178	-0.04977		1690.78	-0.01728	-0.02385	-0.03259	-0.04571	-0.06003	-0.07115	-0.08176	-0.09449	-0.10291	-0.11287	-0.12172
1691.27	0.00302	-0.01065	-0.02683	-0.04537	-0.06348	-0.08066	-0.09474	-0.11077	-0.12426	-0.13535	-0.14618		1691.27	-0.03901	-0.0445	-0.04969	-0.05334	-0.05512	-0.05548	-0.05511	-0.05431	-0.05313	-0.05187	-0.04985		1691.27	-0.01704	-0.02361	-0.0324	-0.04556	-0.05992	-0.07107	-0.0817	-0.09444	-0.10288	-0.11286	-0.12171
1691.75	0.00339	-0.01034	-0.02662	-0.04516	-0.06333	-0.08064	-0.09476	-0.11074	-0.12423	-0.13544	-0.14627		1691.75	-0.03886	-0.04439	-0.04958	-0.05331	-0.05512	-0.05548	-0.05513	-0.05433	-0.05319	-0.05196	-0.04992		1691.75	-0.01677	-0.02334	-0.03218	-0.0454	-0.05979	-0.07098	-0.08162	-0.09437	-0.10285	-0.11283	-0.12167
1692.23	0.00378	-0.01002	-0.0264	-0.04496	-0.0632	-0.08062	-0.09478	-0.11071	-0.1242	-0.13552	-0.14637		1692.23	-0.03869	-0.04425	-0.04945	-0.05328	-0.0551	-0.05547	-0.05514	-0.05435	-0.05323	-0.05203	-0.04998		1692.23	-0.01649	-0.02307	-0.03195	-0.04523	-0.05965	-0.07088	-0.08152	-0.0943	-0.10281	-0.11279	-0.12163
1692.71	0.00416	-0.00971	-0.02618	-0.04478	-0.06309	-0.08058	-0.09479	-0.1107	-0.12419	-0.13559	-0.14646		1692.71	-0.03851	-0.04409	-0.0493	-0.05323	-0.05507	-0.05543	-0.05513	-0.05437	-0.05326	-0.05208	-0.05002		1692.71	-0.0162	-0.02278	-0.0317	-0.04505	-0.05949	-0.07077	-0.08141	-0.09421	-0.10276	-0.11274	-0.12158
1693.19	0.00453	-0.00941	-0.02594	-0.04462	-0.06301	-0.08054	-0.09479	-0.11074	-0.12422	-0.13564	-0.14653		1693.19	-0.03832	-0.04392	-0.04912	-0.05316	-0.05502	-0.05538	-0.05512	-0.05439	-0.05328	-0.05212	-0.05004		1693.19	-0.01589	-0.02248	-0.03144	-0.04487	-0.05933	-0.07066	-0.0813	-0.09412	-0.10272	-0.11268	-0.12153
1693.68	0.00487	-0.00914	-0.02569	-0.0445	-0.06295	-0.08049	-0.09478	-0.11081	-0.12429	-0.13568	-0.14659		1693.68	-0.03813	-0.04373	-0.04894	-0.05308	-0.05496	-0.05531	-0.0551	-0.0544	-0.05329	-0.05212	-0.05003		1693.68	-0.01559	-0.02219	-0.03118	-0.04468	-0.05916	-0.07054	-0.08119	-0.09403	-0.10268	-0.11262	-0.12149
1694.16	0.0052	-0.00888	-0.02543	-0.04439	-0.06292	-0.08042	-0.09475	-0.1109	-0.12438	-0.1357	-0.14663		1694.16	-0.03793	-0.04353	-0.04875	-0.05298	-0.05489	-0.05524	-0.05508	-0.05442	-0.05329	-0.05211	-0.05001		1694.16	-0.01528	-0.02191	-0.03092	-0.04449	-0.059	-0.07043	-0.0811	-0.09395	-0.10264	-0.11256	-0.12147
1694.64	0.00553	-0.00862	-0.02515	-0.04428	-0.06287	-0.08034	-0.0947	-0.11099	-0.12447	-0.13571	-0.14666		1694.64	-0.03774	-0.04334	-0.04858	-0.05289	-0.05483	-0.05517	-0.05507	-0.05443	-0.05329	-0.05209	-0.04999		1694.64	-0.01499	-0.02164	-0.03067	-0.04431	-0.05885	-0.07034	-0.08102	-0.09388	-0.10263	-0.11251	-0.12145
1695.12	0.00588	-0.00834	-0.02485	-0.04415	-0.0628	-0.08024	-0.09464	-0.11105	-0.12453	-0.13571	-0.14667		1695.12	-0.03754	-0.04316	-0.04842	-0.0528	-0.05477	-0.05513	-0.05507	-0.05443	-0.0533	-0.05206	-0.04998		1695.12	-0.01471	-0.02138	-0.03044	-0.04414	-0.05871	-0.07026	-0.08097	-0.09384	-0.10262	-0.11249	-0.12146
1695.61	0.00627	-0.00801	-0.02454	-0.04396	-0.06269	-0.08014	-0.09457	-0.11106	-0.12455	-0.1357	-0.14668		1695.61	-0.03735	-0.04299	-0.04829	-0.05273	-0.05472	-0.0551	-0.05509	-0.05443	-0.05334	-0.05204	-0.04999		1695.61	-0.01443	-0.02113	-0.03022	-0.04398	-0.05859	-0.07019	-0.08094	-0.09383	-0.10263	-0.11248	-0.12147
1696.09	0.00671	-0.00762	-0.02422	-0.04373	-0.06254	-0.08003	-0.0945	-0.111	-0.12451	-0.13568	-0.14667		1696.09	-0.03715	-0.04283	-0.04818	-0.05267	-0.05468	-0.05509	-0.05511	-0.05443	-0.05339	-0.05204	-0.05002		1696.09	-0.01415	-0.02087	-0.03001	-0.04384	-0.05849	-0.07015	-0.08093	-0.09383	-0.10265	-0.11248	-0.12148
1696.57	0.00719	-0.00719	-0.02389	-0.04344	-0.06234	-0.07991	-0.09441	-0.11089	-0.12442	-0.13566	-0.14666		1696.57	-0.03695	-0.04268	-0.04809	-0.05262	-0.05465	-0.0551	-0.05515	-0.05443	-0.05346	-0.05204	-0.05006		1696.57	-0.01386	-0.02062	-0.02981	-0.0437	-0.0584	-0.07011	-0.08094	-0.09385	-0.10268	-0.1125	-0.1215
1697.05	0.00771	-0.00672	-0.02355	-0.04312	-0.06211	-0.07979	-0.09432	-0.11073	-0.12429	-0.13563	-0.14663		1697.05	-0.03674	-0.04254	-0.04801	-0.05258	-0.05463	-0.05512	-0.05519	-0.05444	-0.05354	-0.05205	-0.05011		1697.05	-0.01357	-0.02037	-0.02962	-0.04357	-0.05832	-0.07007	-0.08095	-0.09389	-0.10272	-0.11254	-0.12153
1697.53	0.00824	-0.00622	-0.02319	-0.04278	-0.06188	-0.07966	-0.09423	-0.11056	-0.12415	-0.13559	-0.1466		1697.53	-0.03652	-0.0424	-0.04795	-0.05256	-0.05461	-0.05515	-0.05524	-0.05444	-0.05363	-0.05206	-0.05017		1697.53	-0.01328	-0.02011	-0.02942	-0.04344	-0.05824	-0.07004	-0.08098	-0.09394	-0.10275	-0.11259	-0.12156
1698.02	0.00879	-0.00571	-0.02283	-0.04244	-0.06164	-0.07953	-0.09412	-0.11039	-0.12401	-0.13554	-0.14655		1698.02	-0.0363	-0.04226	-0.04789	-0.05253	-0.0546	-0.05518	-0.05528	-0.05446	-0.05372	-0.05208	-0.05022		1698.02	-0.01298	-0.01985	-0.02924	-0.04332	-0.05817	-0.07001	-0.08101	-0.09399	-0.10279	-0.11264	-0.1216
1698.5	0.00933	-0.00521	-0.02246	-0.0421	-0.06142	-0.07938	-0.09401	-0.11023	-0.1239	-0.13548	-0.14649		1698.5	-0.03609	-0.04214	-0.04783	-0.05251	-0.05459	-0.05522	-0.05531	-0.05448	-0.0538	-0.0521	-0.05028		1698.5	-0.01268	-0.0196	-0.02905	-0.04319	-0.0581	-0.06998	-0.08104	-0.09404	-0.10283	-0.11271	-0.12165
1698.98	0.00985	-0.00472	-0.02208	-0.04179	-0.06121	-0.07924	-0.09391	-0.11009	-0.12381	-0.13542	-0.14642		1698.98	-0.03588	-0.04202	-0.04778	-0.05248	-0.05459	-0.05525	-0.05534	-0.0545	-0.05387	-0.05213	-0.05032		1698.98	-0.01238	-0.01936	-0.02887	-0.04307	-0.05804	-0.06995	-0.08108	-0.0941	-0.10287	-0.11279	-0.12171
1699.46	0.01036	-0.00425	-0.0217	-0.04151	-0.06103	-0.0791	-0.09381	-0.10999	-0.12376	-0.13536	-0.14636		1699.46	-0.03568	-0.04191	-0.04774	-0.05245	-0.05459	-0.05528	-0.05536	-0.05453	-0.05393	-0.05215	-0.05037		1699.46	-0.01209	-0.01912	-0.0287	-0.04295	-0.05798	-0.06992	-0.08111	-0.09416	-0.10291	-0.11287	-0.12178
1699.94	0.01084	-0.0038	-0.02132	-0.04124	-0.06086	-0.07897	-0.09372	-0.10992	-0.12373	-0.13531	-0.14631		1699.94	-0.03549	-0.04181	-0.0477	-0.05242	-0.05459	-0.05531	-0.05536	-0.05456	-0.05397	-0.05218	-0.05041		1699.94	-0.01181	-0.0189	-0.02855	-0.04284	-0.05793	-0.06989	-0.08115	-0.09422	-0.10294	-0.11295	-0.12187
1700.43	0.0113	-0.00338	-0.02095	-0.041	-0.06071	-0.07886	-0.09365	-0.10987	-0.12373	-0.13527	-0.14628		1700.43	-0.03532	-0.04173	-0.04766	-0.05239	-0.05459	-0.05534	-0.05537	-0.05458	-0.054	-0.05221	-0.05045		1700.43	-0.01155	-0.01868	-0.0284	-0.04273	-0.05788	-0.06986	-0.08118	-0.09428	-0.10296	-0.11305	-0.12195
1700.91	0.01174	-0.00298	-0.02061	-0.04077	-0.06056	-0.07877	-0.09361	-0.10984	-0.12374	-0.13526	-0.14627		1700.91	-0.03517	-0.04165	-0.04763	-0.05235	-0.05459	-0.05537	-0.05536	-0.0546	-0.05401	-0.05226	-0.05049		1700.91	-0.0113	-0.01848	-0.02826	-0.04262	-0.05784	-0.06983	-0.08121	-0.09434	-0.10298	-0.11314	-0.12204
1701.39	0.01219	-0.00257	-0.02028	-0.04055	-0.06042	-0.0787	-0.09359	-0.10982	-0.12376	-0.13528	-0.14629		1701.39	-0.03505	-0.04159	-0.04761	-0.05231	-0.0546	-0.0554	-0.05535	-0.05462	-0.05401	-0.05232	-0.05053		1701.39	-0.01105	-0.01827	-0.02813	-0.04252	-0.05779	-0.0698	-0.08122	-0.09439	-0.103	-0.11324	-0.12213
1701.87	0.01264	-0.00218	-0.01997	-0.04034	-0.06028	-0.07866	-0.0936	-0.10983	-0.1238	-0.13532	-0.14635		1701.87	-0.03494	-0.04153	-0.04758	-0.05227	-0.0546	-0.05542	-0.05534	-0.05463	-0.054	-0.05237	-0.05058		1701.87	-0.01079	-0.01805	-0.02798	-0.0424	-0.05774	-0.06977	-0.08123	-0.09443	-0.103	-0.11333	-0.12222
1702.35	0.01309	-0.00178	-0.01968	-0.04014	-0.06016	-0.07864	-0.09362	-0.10986	-0.12385	-0.13538	-0.14642		1702.35	-0.03484	-0.04146	-0.04754	-0.05223	-0.0546	-0.05544	-0.05532	-0.05463	-0.05398	-0.05243	-0.05062		1702.35	-0.01051	-0.01781	-0.02781	-0.04227	-0.05767	-0.06973	-0.08122	-0.09445	-0.10301	-0.11341	-0.1223
1702.84	0.01354	-0.00139	-0.0194	-0.03996	-0.06006	-0.07863	-0.09366	-0.10991	-0.12393	-0.13545	-0.14652		1702.84	-0.03476	-0.04138	-0.04749	-0.05219	-0.05459	-0.05545	-0.0553	-0.05464	-0.05395	-0.05248	-0.05066		1702.84	-0.01021	-0.01756	-0.02762	-0.04212	-0.05759	-0.06968	-0.08119	-0.09445	-0.103	-0.11347	-0.12236
1703.32	0.01398	-0.00102	-0.01913	-0.0398	-0.05997	-0.07863	-0.0937	-0.11	-0.12404	-0.13553	-0.14662		1703.32	-0.03468	-0.0413	-0.04743	-0.05214	-0.05458	-0.05545	-0.05528	-0.05464	-0.0539	-0.05252	-0.05069		1703.32	-0.00989	-0.0173	-0.02741	-0.04196	-0.0575	-0.06961	-0.08115	-0.09444	-0.10299	-0.11352	-0.12242
1703.8	0.0144	-0.000667543	-0.01887	-0.03966	-0.05992	-0.07863	-0.09374	-0.11012	-0.12418	-0.13561	-0.14672		1703.8	-0.03461	-0.0412	-0.04737	-0.05209	-0.05457	-0.05545	-0.05526	-0.05465	-0.05385	-0.05254	-0.0507		1703.8	-0.00957	-0.01703	-0.0272	-0.04179	-0.05739	-0.06954	-0.0811	-0.0944	-0.10298	-0.11355	-0.12247
1704.28	0.01479	-0.000346515	-0.01861	-0.03955	-0.05988	-0.07862	-0.09377	-0.11026	-0.12434	-0.13568	-0.14682		1704.28	-0.03455	-0.04111	-0.0473	-0.05203	-0.05455	-0.05545	-0.05524	-0.05466	-0.05378	-0.05255	-0.05071		1704.28	-0.00924	-0.01678	-0.02698	-0.04162	-0.05728	-0.06946	-0.08105	-0.09436	-0.10297	-0.11356	-0.12251
1704.77	0.01516	-5.16944e-05	-0.01835	-0.03945	-0.05985	-0.07861	-0.0938	-0.11041	-0.1245	-0.13575	-0.14691		1704.77	-0.03451	-0.04103	-0.04724	-0.05199	-0.05454	-0.05545	-0.05523	-0.05468	-0.05372	-0.05256	-0.05071		1704.77	-0.00893	-0.01654	-0.02678	-0.04146	-0.05718	-0.06939	-0.08099	-0.09432	-0.10296	-0.11356	-0.12254
1705.25	0.01551	0.000227001	-0.0181	-0.03935	-0.05982	-0.07858	-0.09382	-0.11055	-0.12466	-0.1358	-0.14699		1705.25	-0.03448	-0.04097	-0.04719	-0.05196	-0.05454	-0.05546	-0.05524	-0.0547	-0.05367	-0.05256	-0.05072		1705.25	-0.00864	-0.01633	-0.0266	-0.04131	-0.05707	-0.06932	-0.08095	-0.09427	-0.10296	-0.11355	-0.12258
1705.73	0.01586	0.000506203	-0.01784	-0.03922	-0.05977	-0.07855	-0.09383	-0.11067	-0.12479	-0.13586	-0.14706		1705.73	-0.03446	-0.04093	-0.04717	-0.05194	-0.05454	-0.05549	-0.05526	-0.05473	-0.05363	-0.05257	-0.05074		1705.73	-0.00838	-0.01613	-0.02643	-0.04117	-0.05699	-0.06926	-0.08091	-0.09424	-0.10297	-0.11354	-0.12261
1706.21	0.01622	0.000802773	-0.01759	-0.03906	-0.05969	-0.07851	-0.09383	-0.11074	-0.12486	-0.1359	-0.14713		1706.21	-0.03446	-0.04091	-0.04717	-0.05196	-0.05456	-0.05553	-0.0553	-0.05476	-0.05363	-0.05259	-0.05077		1706.21	-0.00813	-0.01595	-0.02627	-0.04104	-0.05691	-0.06921	-0.08089	-0.09422	-0.10299	-0.11354	-0.12264
1706.69	0.0166	0.00112	-0.01735	-0.03886	-0.05956	-0.07847	-0.09383	-0.11076	-0.12489	-0.13595	-0.1472		1706.69	-0.03447	-0.04092	-0.0472	-0.05199	-0.05459	-0.05559	-0.05535	-0.0548	-0.05365	-0.05263	-0.05082		1706.69	-0.00791	-0.01578	-0.02613	-0.04093	-0.05684	-0.06918	-0.08088	-0.0942	-0.10301	-0.11354	-0.12266
1707.18	0.017	0.00147	-0.01713	-0.03863	-0.05942	-0.07843	-0.09383	-0.11073	-0.12487	-0.136	-0.14726		1707.18	-0.03448	-0.04095	-0.04724	-0.05204	-0.05463	-0.05565	-0.05541	-0.05485	-0.0537	-0.05267	-0.05089		1707.18	-0.0077	-0.01562	-0.026	-0.04084	-0.05678	-0.06915	-0.08087	-0.0942	-0.10304	-0.11353	-0.12267
1707.66	0.01738	0.00181	-0.01691	-0.03839	-0.05926	-0.07839	-0.09383	-0.11069	-0.12482	-0.13605	-0.14733		1707.66	-0.03449	-0.04098	-0.0473	-0.05211	-0.05468	-0.05571	-0.05547	-0.05491	-0.05377	-0.05272	-0.05095		1707.66	-0.0075	-0.01546	-0.02587	-0.04074	-0.05673	-0.06912	-0.08086	-0.09419	-0.10307	-0.11353	-0.12268
1708.14	0.01775	0.00214	-0.01672	-0.03816	-0.05911	-0.07835	-0.09384	-0.11065	-0.12478	-0.13612	-0.14741		1708.14	-0.03451	-0.04103	-0.04736	-0.05219	-0.05473	-0.05577	-0.05553	-0.05496	-0.05385	-0.05278	-0.05102		1708.14	-0.00733	-0.01531	-0.02576	-0.04066	-0.05667	-0.06909	-0.08085	-0.09419	-0.1031	-0.11353	-0.12269
1708.62	0.01808	0.00243	-0.01654	-0.03795	-0.05897	-0.07833	-0.09385	-0.11063	-0.12476	-0.1362	-0.14749		1708.62	-0.03453	-0.04109	-0.04743	-0.05227	-0.05477	-0.05582	-0.05559	-0.05502	-0.05395	-0.05283	-0.05109		1708.62	-0.00717	-0.01518	-0.02564	-0.04058	-0.05662	-0.06906	-0.08085	-0.09419	-0.10313	-0.11353	-0.1227
1709.1	0.01836	0.00269	-0.01637	-0.03777	-0.05887	-0.07831	-0.09388	-0.11064	-0.12478	-0.13628	-0.14758		1709.1	-0.03457	-0.04115	-0.04749	-0.05236	-0.05483	-0.05587	-0.05564	-0.05508	-0.05404	-0.05289	-0.05115		1709.1	-0.00704	-0.01505	-0.02554	-0.04051	-0.05656	-0.06903	-0.08084	-0.09419	-0.10316	-0.11354	-0.12273
1709.59	0.01859	0.0029	-0.01622	-0.03764	-0.05879	-0.0783	-0.09391	-0.1107	-0.12485	-0.13639	-0.14768		1709.59	-0.03461	-0.04122	-0.04756	-0.05245	-0.05488	-0.05591	-0.05569	-0.05513	-0.05414	-0.05295	-0.05121		1709.59	-0.00693	-0.01494	-0.02544	-0.04044	-0.0565	-0.069	-0.08083	-0.0942	-0.10319	-0.11356	-0.12277
1710.07	0.01877	0.00307	-0.01609	-0.03754	-0.05876	-0.0783	-0.09396	-0.11079	-0.12496	-0.1365	-0.14779		1710.07	-0.03467	-0.0413	-0.04763	-0.05254	-0.05493	-0.05593	-0.05573	-0.05517	-0.05423	-0.05301	-0.05126		1710.07	-0.00685	-0.01484	-0.02536	-0.04038	-0.05644	-0.06897	-0.08082	-0.0942	-0.10322	-0.11358	-0.12281
1710.55	0.0189	0.00319	-0.01596	-0.03749	-0.05875	-0.07831	-0.09401	-0.11093	-0.12511	-0.13662	-0.1479		1710.55	-0.03473	-0.04137	-0.04769	-0.05261	-0.05497	-0.05595	-0.05575	-0.0552	-0.05429	-0.05305	-0.0513		1710.55	-0.00679	-0.01475	-0.02527	-0.04032	-0.05637	-0.06894	-0.0808	-0.09419	-0.10324	-0.1136	-0.12286
1711.03	0.01899	0.00328	-0.01586	-0.03746	-0.05878	-0.07833	-0.09407	-0.1111	-0.1253	-0.13676	-0.14802		1711.03	-0.03479	-0.04144	-0.04774	-0.05267	-0.05501	-0.05596	-0.05576	-0.05522	-0.05434	-0.05309	-0.05132		1711.03	-0.00674	-0.01466	-0.02519	-0.04025	-0.05629	-0.06889	-0.08077	-0.09418	-0.10325	-0.11361	-0.12291
1711.52	0.01906	0.00335	-0.01576	-0.03746	-0.05882	-0.07835	-0.09413	-0.11128	-0.12551	-0.1369	-0.14814		1711.52	-0.03485	-0.04149	-0.04777	-0.05271	-0.05503	-0.05595	-0.05575	-0.05523	-0.05436	-0.0531	-0.05133		1711.52	-0.00669	-0.01457	-0.02511	-0.04017	-0.0562	-0.06884	-0.08073	-0.09415	-0.10325	-0.11362	-0.12295
1712	0.01911	0.00341	-0.01568	-0.03747	-0.05886	-0.07839	-0.0942	-0.11147	-0.12573	-0.13704	-0.14827		1712	-0.03491	-0.04153	-0.04778	-0.05273	-0.05505	-0.05592	-0.05572	-0.05522	-0.05435	-0.0531	-0.05132		1712	-0.00665	-0.01448	-0.02503	-0.04008	-0.05611	-0.06877	-0.08067	-0.09411	-0.10324	-0.11361	-0.12298
1712.48	0.01916	0.00347	-0.0156	-0.03747	-0.0589	-0.07842	-0.09426	-0.11164	-0.12593	-0.13718	-0.14839		1712.48	-0.03498	-0.04155	-0.04779	-0.05274	-0.05505	-0.05589	-0.05567	-0.05519	-0.05432	-0.05307	-0.05128		1712.48	-0.00661	-0.0144	-0.02495	-0.03999	-0.05601	-0.06869	-0.0806	-0.09405	-0.10321	-0.11359	-0.123
1712.96	0.01921	0.00354	-0.01552	-0.03745	-0.05892	-0.07844	-0.0943	-0.11177	-0.1261	-0.13731	-0.14849		1712.96	-0.03506	-0.04157	-0.04779	-0.05273	-0.05506	-0.05584	-0.05562	-0.05515	-0.05427	-0.05303	-0.05123		1712.96	-0.00659	-0.01434	-0.02488	-0.0399	-0.05592	-0.06862	-0.08054	-0.09399	-0.10318	-0.11356	-0.12301
1713.44	0.01927	0.00363	-0.01544	-0.0374	-0.05891	-0.07845	-0.09433	-0.11185	-0.12621	-0.13742	-0.14857		1713.44	-0.03515	-0.0416	-0.04781	-0.05273	-0.05507	-0.05581	-0.05557	-0.0551	-0.05423	-0.05299	-0.05117		1713.44	-0.00659	-0.01431	-0.02483	-0.03983	-0.05584	-0.06855	-0.08047	-0.09393	-0.10314	-0.11352	-0.12301
1713.92	0.01934	0.00373	-0.01535	-0.03733	-0.05886	-0.07845	-0.09433	-0.11188	-0.12626	-0.13749	-0.14863		1713.92	-0.03528	-0.04165	-0.04784	-0.05274	-0.05509	-0.05578	-0.05554	-0.05504	-0.05419	-0.05294	-0.05111		1713.92	-0.00662	-0.01431	-0.0248	-0.03978	-0.05578	-0.06849	-0.08042	-0.09388	-0.10311	-0.11348	-0.123
1714.41	0.01942	0.00385	-0.01526	-0.03722	-0.05879	-0.07842	-0.09431	-0.11184	-0.12625	-0.13754	-0.14865		1714.41	-0.03542	-0.04174	-0.0479	-0.05276	-0.05512	-0.05576	-0.05552	-0.05498	-0.05417	-0.05289	-0.05105		1714.41	-0.00669	-0.01434	-0.02479	-0.03974	-0.05573	-0.06844	-0.08039	-0.09383	-0.10309	-0.11344	-0.12299
1714.89	0.0195	0.00397	-0.01516	-0.03709	-0.05869	-0.07837	-0.09426	-0.11176	-0.12618	-0.13755	-0.14863		1714.89	-0.0356	-0.04185	-0.04798	-0.0528	-0.05517	-0.05576	-0.05552	-0.05493	-0.05415	-0.05284	-0.05099		1714.89	-0.00678	-0.0144	-0.02481	-0.03973	-0.05571	-0.06841	-0.08036	-0.0938	-0.10306	-0.11341	-0.12297
1715.37	0.01958	0.0041	-0.01504	-0.03695	-0.05857	-0.07829	-0.09418	-0.11164	-0.12608	-0.13752	-0.14858		1715.37	-0.0358	-0.04199	-0.04809	-0.05286	-0.05523	-0.05577	-0.05554	-0.05488	-0.05414	-0.0528	-0.05094		1715.37	-0.0069	-0.0145	-0.02485	-0.03974	-0.05571	-0.06839	-0.08035	-0.09377	-0.10305	-0.11337	-0.12295
1715.85	0.01965	0.00423	-0.01492	-0.03679	-0.05844	-0.07818	-0.09407	-0.11148	-0.12593	-0.13746	-0.1485		1715.85	-0.03602	-0.04216	-0.04821	-0.05294	-0.0553	-0.0558	-0.05557	-0.05483	-0.05414	-0.05276	-0.0509		1715.85	-0.00704	-0.01461	-0.02491	-0.03976	-0.05572	-0.06838	-0.08035	-0.09376	-0.10303	-0.11333	-0.12292
1716.34	0.01971	0.00435	-0.0148	-0.03664	-0.05831	-0.07806	-0.09394	-0.11131	-0.12576	-0.13736	-0.14838		1716.34	-0.03625	-0.04236	-0.04836	-0.05303	-0.05537	-0.05583	-0.05561	-0.05481	-0.05415	-0.05273	-0.05087		1716.34	-0.00721	-0.01476	-0.02498	-0.03981	-0.05575	-0.06839	-0.08036	-0.09376	-0.10302	-0.1133	-0.1229
1716.82	0.01975	0.00445	-0.01468	-0.03649	-0.05817	-0.07792	-0.0938	-0.11113	-0.12558	-0.13724	-0.14824		1716.82	-0.03651	-0.04258	-0.04852	-0.05314	-0.05544	-0.05588	-0.05566	-0.0548	-0.05417	-0.05271	-0.05084		1716.82	-0.00739	-0.01492	-0.02508	-0.03986	-0.0558	-0.06841	-0.08037	-0.09376	-0.10302	-0.11328	-0.12287
1717.3	0.01976	0.00454	-0.01457	-0.03635	-0.05805	-0.07777	-0.09365	-0.11095	-0.12539	-0.1371	-0.14809		1717.3	-0.03679	-0.04281	-0.04869	-0.05326	-0.05552	-0.05595	-0.05572	-0.05481	-0.05419	-0.0527	-0.05083		1717.3	-0.00759	-0.0151	-0.02519	-0.03994	-0.05585	-0.06843	-0.0804	-0.09377	-0.10302	-0.11326	-0.12285
1717.78	0.01975	0.0046	-0.01448	-0.03622	-0.05793	-0.07762	-0.0935	-0.11077	-0.1252	-0.13695	-0.14793		1717.78	-0.03708	-0.04307	-0.04888	-0.05339	-0.05559	-0.05602	-0.05579	-0.05484	-0.05422	-0.05269	-0.05083		1717.78	-0.00781	-0.01529	-0.02532	-0.04002	-0.05593	-0.06847	-0.08043	-0.09379	-0.10302	-0.11324	-0.12283
1718.26	0.01971	0.00463	-0.01442	-0.03612	-0.05782	-0.07748	-0.09336	-0.1106	-0.12501	-0.1368	-0.14778		1718.26	-0.0374	-0.04335	-0.04909	-0.05354	-0.05567	-0.0561	-0.05586	-0.05488	-0.05426	-0.0527	-0.05084		1718.26	-0.00805	-0.0155	-0.02547	-0.04012	-0.05602	-0.06853	-0.08047	-0.09382	-0.10303	-0.11324	-0.12282
1718.75	0.01964	0.00462	-0.01439	-0.03603	-0.05772	-0.07735	-0.09323	-0.11045	-0.12484	-0.13666	-0.14764		1718.75	-0.03773	-0.04365	-0.04931	-0.0537	-0.05576	-0.0562	-0.05595	-0.05495	-0.05431	-0.05272	-0.05088		1718.75	-0.00831	-0.01573	-0.02564	-0.04024	-0.05612	-0.06859	-0.08053	-0.09386	-0.10304	-0.11325	-0.12281
1719.23	0.01953	0.00459	-0.01439	-0.03597	-0.05765	-0.07724	-0.09313	-0.11032	-0.12468	-0.13653	-0.14753		1719.23	-0.03808	-0.04397	-0.04956	-0.05388	-0.05586	-0.05632	-0.05605	-0.05502	-0.05437	-0.05276	-0.05093		1719.23	-0.00858	-0.01597	-0.02582	-0.04037	-0.05623	-0.06866	-0.08058	-0.09391	-0.10306	-0.11328	-0.12281
1719.71	0.01938	0.00451	-0.01442	-0.03595	-0.0576	-0.07716	-0.09305	-0.11022	-0.12455	-0.13642	-0.14743		1719.71	-0.03844	-0.0443	-0.04981	-0.05407	-0.05597	-0.05645	-0.05615	-0.0551	-0.05444	-0.05283	-0.051		1719.71	-0.00888	-0.01623	-0.02601	-0.04051	-0.05635	-0.06875	-0.08065	-0.09397	-0.10309	-0.11332	-0.12283
1720.19	0.01918	0.00438	-0.01449	-0.03596	-0.05757	-0.0771	-0.09299	-0.11015	-0.12445	-0.13633	-0.14737		1720.19	-0.03882	-0.04465	-0.05009	-0.05427	-0.05609	-0.05659	-0.05627	-0.05519	-0.05452	-0.05291	-0.05109		1720.19	-0.00919	-0.0165	-0.02622	-0.04066	-0.05648	-0.06884	-0.08072	-0.09403	-0.10312	-0.11337	-0.12285
1720.67	0.01894	0.00421	-0.01459	-0.03602	-0.05758	-0.07706	-0.09295	-0.11011	-0.12438	-0.13626	-0.14732		1720.67	-0.0392	-0.04501	-0.05037	-0.05448	-0.05622	-0.05673	-0.05639	-0.05529	-0.0546	-0.053	-0.05118		1720.67	-0.00951	-0.01677	-0.02645	-0.04083	-0.05662	-0.06893	-0.08078	-0.0941	-0.10315	-0.11343	-0.12288
1721.16	0.01866	0.00399	-0.01473	-0.03611	-0.05762	-0.07705	-0.09294	-0.11011	-0.12435	-0.13621	-0.1473		1721.16	-0.03957	-0.04536	-0.05065	-0.05468	-0.05636	-0.05686	-0.0565	-0.05539	-0.05467	-0.0531	-0.05129		1721.16	-0.00985	-0.01706	-0.02668	-0.04099	-0.05675	-0.06902	-0.08084	-0.09416	-0.10318	-0.11349	-0.12292
1721.64	0.01834	0.00373	-0.01489	-0.03624	-0.05769	-0.07706	-0.09294	-0.11014	-0.12437	-0.13618	-0.1473		1721.64	-0.03994	-0.04571	-0.05093	-0.05489	-0.05649	-0.05699	-0.05661	-0.05549	-0.05473	-0.0532	-0.05138		1721.64	-0.01018	-0.01734	-0.02691	-0.04116	-0.05687	-0.06911	-0.08089	-0.09421	-0.10321	-0.11355	-0.12294
1722.12	0.018	0.00344	-0.01509	-0.03641	-0.05779	-0.07709	-0.09297	-0.11019	-0.12441	-0.13617	-0.14733		1722.12	-0.04029	-0.04604	-0.05119	-0.05508	-0.05662	-0.05711	-0.05669	-0.05558	-0.05478	-0.0533	-0.05147		1722.12	-0.01051	-0.01762	-0.02714	-0.04132	-0.05699	-0.06918	-0.08093	-0.09425	-0.10323	-0.11361	-0.12297
1722.6	0.01763	0.00312	-0.01531	-0.0366	-0.05791	-0.07715	-0.093	-0.11027	-0.12449	-0.13618	-0.14737		1722.6	-0.04063	-0.04635	-0.05144	-0.05526	-0.05673	-0.05721	-0.05676	-0.05567	-0.05482	-0.05338	-0.05155		1722.6	-0.01083	-0.0179	-0.02738	-0.04148	-0.0571	-0.06925	-0.08096	-0.09428	-0.10324	-0.11365	-0.12299
1723.09	0.01725	0.00278	-0.01555	-0.03681	-0.05804	-0.07722	-0.09305	-0.11035	-0.12459	-0.13621	-0.14742		1723.09	-0.04097	-0.04665	-0.05168	-0.05543	-0.05685	-0.05729	-0.05682	-0.05576	-0.05485	-0.05345	-0.05161		1723.09	-0.01115	-0.01817	-0.02761	-0.04163	-0.0572	-0.06931	-0.08098	-0.0943	-0.10325	-0.11369	-0.123
1723.57	0.01686	0.00244	-0.01581	-0.03702	-0.05818	-0.07731	-0.09312	-0.11044	-0.12468	-0.13625	-0.1475		1723.57	-0.0413	-0.04694	-0.05191	-0.0556	-0.05696	-0.05737	-0.05686	-0.05584	-0.05488	-0.05351	-0.05167		1723.57	-0.01147	-0.01845	-0.02784	-0.04178	-0.0573	-0.06937	-0.081	-0.09432	-0.10326	-0.11372	-0.12302
1724.05	0.01647	0.00208	-0.01609	-0.03723	-0.05832	-0.07742	-0.0932	-0.1105	-0.12477	-0.13631	-0.1476		1724.05	-0.04164	-0.04723	-0.05216	-0.05577	-0.05708	-0.05745	-0.05691	-0.05591	-0.05492	-0.05358	-0.05173		1724.05	-0.01181	-0.01874	-0.02809	-0.04194	-0.05741	-0.06943	-0.08104	-0.09434	-0.10327	-0.11376	-0.12305
1724.53	0.01607	0.00173	-0.01639	-0.03744	-0.05845	-0.07755	-0.0933	-0.11056	-0.12484	-0.1364	-0.14771		1724.53	-0.042	-0.04753	-0.05241	-0.05596	-0.05721	-0.05753	-0.05698	-0.05597	-0.05498	-0.05365	-0.05179		1724.53	-0.01217	-0.01905	-0.02834	-0.04212	-0.05753	-0.06951	-0.08108	-0.09438	-0.10329	-0.1138	-0.12308
1725.01	0.01567	0.00136	-0.0167	-0.03766	-0.05858	-0.07769	-0.0934	-0.1106	-0.1249	-0.1365	-0.14783		1725.01	-0.04238	-0.04784	-0.05269	-0.05615	-0.05736	-0.05762	-0.05705	-0.05602	-0.05504	-0.05373	-0.05186		1725.01	-0.01255	-0.01937	-0.02861	-0.04231	-0.05766	-0.06959	-0.08113	-0.09442	-0.10333	-0.11384	-0.12312
1725.5	0.01526	0.000982346	-0.01703	-0.03787	-0.05872	-0.07785	-0.09352	-0.11064	-0.12496	-0.13661	-0.14797		1725.5	-0.04279	-0.04816	-0.05297	-0.05635	-0.05752	-0.05772	-0.05714	-0.05606	-0.05512	-0.0538	-0.05193		1725.5	-0.01296	-0.01971	-0.0289	-0.04251	-0.05779	-0.06969	-0.0812	-0.09448	-0.10337	-0.1139	-0.12318
1725.98	0.01483	0.000589377	-0.01737	-0.03811	-0.05887	-0.07802	-0.09364	-0.11068	-0.12502	-0.13673	-0.14811		1725.98	-0.04321	-0.04849	-0.05326	-0.05656	-0.05769	-0.05781	-0.05722	-0.05608	-0.05519	-0.05387	-0.052		1725.98	-0.01338	-0.02006	-0.02918	-0.04272	-0.05793	-0.06979	-0.08127	-0.09454	-0.10341	-0.11395	-0.12323
1726.46	0.01438	0.000179201	-0.01772	-0.03836	-0.05905	-0.0782	-0.09376	-0.11075	-0.12509	-0.13686	-0.14826		1726.46	-0.04363	-0.04882	-0.05354	-0.05676	-0.05785	-0.0579	-0.05731	-0.05611	-0.05525	-0.05392	-0.05205		1726.46	-0.01381	-0.02041	-0.02947	-0.04293	-0.05807	-0.0699	-0.08134	-0.09459	-0.10345	-0.114	-0.12329
1726.94	0.01392	-0.00024695	-0.01807	-0.03863	-0.05925	-0.07838	-0.09388	-0.11083	-0.12518	-0.13699	-0.1484		1726.94	-0.04405	-0.04913	-0.0538	-0.05696	-0.058	-0.05797	-0.05738	-0.05612	-0.0553	-0.05395	-0.05209		1726.94	-0.01423	-0.02075	-0.02975	-0.04314	-0.0582	-0.07	-0.08141	-0.09465	-0.10349	-0.11405	-0.12335
1727.42	0.01344	-0.00068573	-0.01844	-0.03892	-0.05947	-0.07855	-0.094	-0.11094	-0.1253	-0.13712	-0.14853		1727.42	-0.04446	-0.04942	-0.05403	-0.05713	-0.05814	-0.05803	-0.05744	-0.05614	-0.05532	-0.05396	-0.05212		1727.42	-0.01464	-0.02109	-0.03003	-0.04334	-0.05832	-0.0701	-0.08147	-0.09469	-0.10353	-0.11408	-0.1234
1727.91	0.01296	-0.00113	-0.01881	-0.03923	-0.05972	-0.07873	-0.09412	-0.11107	-0.12545	-0.13723	-0.14865		1727.91	-0.04484	-0.04968	-0.05422	-0.05728	-0.05825	-0.05807	-0.05748	-0.05614	-0.05532	-0.05395	-0.05213		1727.91	-0.01502	-0.0214	-0.03028	-0.04352	-0.05843	-0.07019	-0.08152	-0.09473	-0.10355	-0.11411	-0.12345
1728.39	0.01247	-0.00159	-0.01918	-0.03955	-0.05998	-0.0789	-0.09423	-0.11122	-0.12561	-0.13734	-0.14875		1728.39	-0.0452	-0.04993	-0.05439	-0.05741	-0.05834	-0.05809	-0.0575	-0.05615	-0.05529	-0.05391	-0.05212		1728.39	-0.0154	-0.02171	-0.03054	-0.04371	-0.05853	-0.07027	-0.08156	-0.09476	-0.10358	-0.11414	-0.1235
1728.87	0.01197	-0.00206	-0.01956	-0.03987	-0.06024	-0.07906	-0.09432	-0.11137	-0.12578	-0.13744	-0.14884		1728.87	-0.04554	-0.05016	-0.05453	-0.05752	-0.05842	-0.05811	-0.05752	-0.05616	-0.05525	-0.05387	-0.0521		1728.87	-0.01577	-0.02202	-0.03079	-0.0439	-0.05863	-0.07035	-0.08159	-0.09478	-0.1036	-0.11415	-0.12354
1729.35	0.01146	-0.00253	-0.01994	-0.04019	-0.06049	-0.0792	-0.09441	-0.1115	-0.12593	-0.13752	-0.14891		1729.35	-0.04588	-0.05039	-0.05467	-0.05763	-0.05849	-0.05812	-0.05753	-0.05616	-0.05519	-0.05382	-0.05207		1729.35	-0.01616	-0.02235	-0.03107	-0.0441	-0.05873	-0.07042	-0.08162	-0.09479	-0.10362	-0.11415	-0.12356
1729.84	0.01093	-0.00301	-0.02033	-0.04048	-0.06072	-0.07934	-0.09449	-0.11159	-0.12603	-0.13758	-0.14897		1729.84	-0.04621	-0.05062	-0.05481	-0.05773	-0.05856	-0.05814	-0.05754	-0.05616	-0.05512	-0.05377	-0.05204		1729.84	-0.01659	-0.02271	-0.03137	-0.04433	-0.05884	-0.0705	-0.08164	-0.0948	-0.10364	-0.11414	-0.12358
1730.32	0.0104	-0.00349	-0.02071	-0.04075	-0.06091	-0.07946	-0.09455	-0.11163	-0.12609	-0.13763	-0.14901		1730.32	-0.04655	-0.05086	-0.05496	-0.05784	-0.05862	-0.05817	-0.05755	-0.05617	-0.05506	-0.05373	-0.05201		1730.32	-0.01704	-0.0231	-0.0317	-0.04458	-0.05897	-0.07058	-0.08166	-0.09481	-0.10367	-0.11413	-0.12358
1730.8	0.00986	-0.00397	-0.02108	-0.041	-0.06107	-0.07956	-0.09459	-0.11163	-0.12609	-0.13765	-0.14902		1730.8	-0.04689	-0.0511	-0.05511	-0.05795	-0.05869	-0.05821	-0.05756	-0.05617	-0.055	-0.0537	-0.05198		1730.8	-0.01752	-0.02352	-0.03205	-0.04485	-0.05912	-0.07066	-0.08169	-0.09482	-0.10371	-0.11412	-0.12357
1731.28	0.00932	-0.00443	-0.02145	-0.04123	-0.0612	-0.07963	-0.09461	-0.1116	-0.12606	-0.13765	-0.14902		1731.28	-0.04724	-0.05136	-0.05528	-0.05806	-0.05876	-0.05825	-0.05757	-0.05618	-0.05494	-0.05368	-0.05195		1731.28	-0.01802	-0.02396	-0.03241	-0.04514	-0.05927	-0.07074	-0.08171	-0.09483	-0.10375	-0.1141	-0.12355
1731.76	0.00879	-0.00489	-0.0218	-0.04143	-0.0613	-0.07969	-0.09461	-0.11153	-0.12599	-0.13763	-0.14899		1731.76	-0.04759	-0.05162	-0.05546	-0.05817	-0.05883	-0.0583	-0.05758	-0.05619	-0.0549	-0.05366	-0.05192		1731.76	-0.01853	-0.02442	-0.03279	-0.04543	-0.05943	-0.07082	-0.08174	-0.09484	-0.10379	-0.11408	-0.12353
1732.25	0.00827	-0.00534	-0.02214	-0.04162	-0.06138	-0.07971	-0.09459	-0.11145	-0.1259	-0.13758	-0.14894		1732.25	-0.04793	-0.05188	-0.05563	-0.05828	-0.05889	-0.05836	-0.05758	-0.05621	-0.05487	-0.05366	-0.05189		1732.25	-0.01904	-0.02488	-0.03316	-0.04571	-0.0596	-0.07089	-0.08178	-0.09486	-0.10383	-0.11406	-0.12351
1732.73	0.00775	-0.00577	-0.02247	-0.0418	-0.06144	-0.07971	-0.09456	-0.11136	-0.1258	-0.13752	-0.14887		1732.73	-0.04828	-0.05214	-0.05581	-0.05839	-0.05895	-0.05841	-0.05758	-0.05624	-0.05484	-0.05365	-0.05187		1732.73	-0.01953	-0.02533	-0.03353	-0.04599	-0.05976	-0.07097	-0.08181	-0.09487	-0.10387	-0.11405	-0.12349
1733.21	0.00725	-0.00618	-0.02278	-0.04196	-0.06148	-0.07969	-0.0945	-0.11127	-0.12569	-0.13744	-0.14879		1733.21	-0.04862	-0.0524	-0.05599	-0.0585	-0.05901	-0.05845	-0.05757	-0.05628	-0.05483	-0.05366	-0.05186		1733.21	-0.02002	-0.02578	-0.03388	-0.04626	-0.05992	-0.07105	-0.08186	-0.0949	-0.10392	-0.11404	-0.12347
1733.69	0.00676	-0.00658	-0.02308	-0.04212	-0.06151	-0.07966	-0.09444	-0.11117	-0.12559	-0.13734	-0.1487		1733.69	-0.04896	-0.05266	-0.05617	-0.05862	-0.05906	-0.0585	-0.05757	-0.05632	-0.05483	-0.05368	-0.05186		1733.69	-0.02049	-0.02622	-0.03422	-0.04651	-0.06008	-0.07112	-0.08191	-0.09492	-0.10396	-0.11403	-0.12345
1734.17	0.00629	-0.00697	-0.02337	-0.04227	-0.06154	-0.07961	-0.09437	-0.11108	-0.12549	-0.13724	-0.14861		1734.17	-0.04931	-0.05293	-0.05636	-0.05874	-0.05913	-0.05855	-0.05758	-0.05637	-0.05484	-0.0537	-0.05188		1734.17	-0.02095	-0.02665	-0.03454	-0.04675	-0.06024	-0.0712	-0.08197	-0.09495	-0.104	-0.11404	-0.12345
1734.66	0.00583	-0.00734	-0.02364	-0.04241	-0.06155	-0.07956	-0.0943	-0.111	-0.1254	-0.13715	-0.14854		1734.66	-0.04967	-0.0532	-0.05655	-0.05887	-0.0592	-0.05861	-0.05759	-0.05642	-0.05487	-0.05375	-0.05192		1734.66	-0.0214	-0.02707	-0.03485	-0.04698	-0.06041	-0.07128	-0.08203	-0.09499	-0.10404	-0.11405	-0.12345
1735.14	0.00538	-0.00771	-0.02391	-0.04255	-0.06156	-0.07952	-0.09424	-0.11092	-0.12531	-0.13707	-0.14848		1735.14	-0.05004	-0.05349	-0.05676	-0.05901	-0.05928	-0.05867	-0.05761	-0.05647	-0.05492	-0.05381	-0.05198		1735.14	-0.02185	-0.02748	-0.03516	-0.0472	-0.06057	-0.07136	-0.08211	-0.09504	-0.10409	-0.11408	-0.12346
1735.62	0.00493	-0.00806	-0.02418	-0.04269	-0.06158	-0.07949	-0.0942	-0.11085	-0.12522	-0.13701	-0.14844		1735.62	-0.05041	-0.05379	-0.05698	-0.05916	-0.05937	-0.05874	-0.05765	-0.05652	-0.05498	-0.05389	-0.05206		1735.62	-0.0223	-0.02789	-0.03546	-0.04741	-0.06074	-0.07145	-0.0822	-0.09509	-0.10414	-0.11413	-0.12349
1736.1	0.00448	-0.00842	-0.02444	-0.04283	-0.06159	-0.07947	-0.09417	-0.11079	-0.12515	-0.13696	-0.14843		1736.1	-0.05078	-0.0541	-0.05721	-0.05933	-0.05946	-0.05881	-0.05768	-0.05658	-0.05505	-0.05397	-0.05215		1736.1	-0.02275	-0.02829	-0.03575	-0.04762	-0.0609	-0.07154	-0.08229	-0.09515	-0.10419	-0.11418	-0.12354
1736.59	0.00404	-0.00878	-0.0247	-0.04298	-0.06161	-0.07946	-0.09416	-0.11075	-0.12509	-0.13694	-0.14843		1736.59	-0.05116	-0.05441	-0.05744	-0.0595	-0.05955	-0.05889	-0.05772	-0.05662	-0.05512	-0.05407	-0.05223		1736.59	-0.0232	-0.0287	-0.03603	-0.04783	-0.06106	-0.07164	-0.08238	-0.09522	-0.10424	-0.11424	-0.1236
1737.07	0.0036	-0.00915	-0.02497	-0.04314	-0.06165	-0.07948	-0.09416	-0.11073	-0.12506	-0.13693	-0.14846		1737.07	-0.05152	-0.05473	-0.05767	-0.05967	-0.05964	-0.05896	-0.05776	-0.05667	-0.05519	-0.05415	-0.05232		1737.07	-0.02363	-0.02909	-0.03631	-0.04802	-0.06122	-0.07174	-0.08248	-0.09529	-0.10429	-0.11431	-0.12367
1737.55	0.00316	-0.00952	-0.02524	-0.04332	-0.06171	-0.0795	-0.09419	-0.11074	-0.12506	-0.13694	-0.1485		1737.55	-0.05187	-0.05504	-0.05789	-0.05984	-0.05971	-0.05903	-0.05779	-0.05671	-0.05526	-0.05423	-0.05239		1737.55	-0.02405	-0.02946	-0.03657	-0.04821	-0.06136	-0.07185	-0.08258	-0.09536	-0.10433	-0.11439	-0.12375
1738.03	0.00272	-0.0099	-0.02552	-0.04351	-0.0618	-0.07955	-0.09422	-0.11078	-0.12509	-0.13697	-0.14855		1738.03	-0.05219	-0.05535	-0.0581	-0.06	-0.05978	-0.05908	-0.05781	-0.05675	-0.05532	-0.05428	-0.05244		1738.03	-0.02445	-0.02981	-0.03681	-0.04838	-0.06149	-0.07194	-0.08267	-0.09542	-0.10436	-0.11445	-0.12384
1738.51	0.00228	-0.01028	-0.0258	-0.04372	-0.06191	-0.07961	-0.09427	-0.11086	-0.12517	-0.137	-0.14861		1738.51	-0.05248	-0.05564	-0.05828	-0.06015	-0.05983	-0.05912	-0.05782	-0.05678	-0.05536	-0.05432	-0.05248		1738.51	-0.02482	-0.03014	-0.03704	-0.04853	-0.06161	-0.07204	-0.08275	-0.09548	-0.10438	-0.11452	-0.12393
1738.99	0.00184	-0.01068	-0.0261	-0.04394	-0.06205	-0.07969	-0.09433	-0.11096	-0.12528	-0.13706	-0.14869		1738.99	-0.05274	-0.05591	-0.05845	-0.06029	-0.05987	-0.05914	-0.05783	-0.05681	-0.0554	-0.05435	-0.05251		1738.99	-0.02516	-0.03044	-0.03726	-0.04868	-0.06171	-0.07213	-0.08283	-0.09553	-0.10439	-0.11457	-0.12401
1739.48	0.0014	-0.01108	-0.02641	-0.04418	-0.0622	-0.07979	-0.09441	-0.11108	-0.12541	-0.13712	-0.14878		1739.48	-0.05298	-0.05617	-0.05861	-0.06041	-0.0599	-0.05916	-0.05783	-0.05682	-0.05542	-0.05435	-0.05252		1739.48	-0.02549	-0.03074	-0.03747	-0.04883	-0.0618	-0.07221	-0.0829	-0.09557	-0.1044	-0.11461	-0.12409
1739.96	0.000938045	-0.0115	-0.02672	-0.04443	-0.06237	-0.0799	-0.09451	-0.11121	-0.12555	-0.13721	-0.14888		1739.96	-0.05321	-0.05642	-0.05875	-0.06053	-0.05992	-0.05917	-0.05783	-0.05683	-0.05544	-0.05435	-0.05252		1739.96	-0.02583	-0.03103	-0.0377	-0.04899	-0.0619	-0.0723	-0.08296	-0.0956	-0.10439	-0.11465	-0.12416
1740.44	0.000460866	-0.01194	-0.02706	-0.04468	-0.06255	-0.08003	-0.09462	-0.11132	-0.12568	-0.1373	-0.14899		1740.44	-0.05344	-0.05665	-0.0589	-0.06064	-0.05995	-0.05919	-0.05783	-0.05683	-0.05546	-0.05434	-0.05252		1740.44	-0.02619	-0.03134	-0.03794	-0.04917	-0.062	-0.07239	-0.08301	-0.09563	-0.10439	-0.11467	-0.12421
1740.92	-3.25855e-05	-0.01238	-0.0274	-0.04494	-0.06272	-0.08017	-0.09474	-0.11142	-0.12579	-0.13742	-0.14912		1740.92	-0.05366	-0.05689	-0.05905	-0.06075	-0.05997	-0.05921	-0.05783	-0.05682	-0.05548	-0.05432	-0.0525		1740.92	-0.02657	-0.03168	-0.03821	-0.04937	-0.06211	-0.07248	-0.08307	-0.09566	-0.1044	-0.11469	-0.12425
1741.41	-0.000538188	-0.01284	-0.02776	-0.04519	-0.06289	-0.08033	-0.09488	-0.11151	-0.12588	-0.13755	-0.14926		1741.41	-0.05389	-0.05711	-0.05919	-0.06085	-0.05999	-0.05923	-0.05783	-0.0568	-0.0555	-0.0543	-0.05247		1741.41	-0.02697	-0.03202	-0.0385	-0.04958	-0.06224	-0.07258	-0.08312	-0.09569	-0.10441	-0.1147	-0.12428
1741.89	-0.00105	-0.0133	-0.02812	-0.04544	-0.06306	-0.0805	-0.09504	-0.11159	-0.12597	-0.13769	-0.14941		1741.89	-0.05412	-0.05731	-0.05932	-0.06094	-0.06	-0.05925	-0.05782	-0.05678	-0.05552	-0.05427	-0.05244		1741.89	-0.02738	-0.03237	-0.03879	-0.04979	-0.06237	-0.07268	-0.08318	-0.09573	-0.10444	-0.11472	-0.12431
1742.37	-0.00157	-0.01376	-0.0285	-0.0457	-0.06324	-0.08068	-0.0952	-0.11169	-0.12607	-0.13784	-0.14957		1742.37	-0.05434	-0.0575	-0.05944	-0.06102	-0.05999	-0.05926	-0.05781	-0.05674	-0.05553	-0.05423	-0.05239		1742.37	-0.02777	-0.03272	-0.03908	-0.05001	-0.0625	-0.07279	-0.08324	-0.09577	-0.10446	-0.11475	-0.12434
1742.85	-0.00209	-0.01423	-0.02889	-0.04597	-0.06344	-0.08086	-0.09536	-0.11181	-0.12618	-0.13799	-0.14973		1742.85	-0.05456	-0.05767	-0.05954	-0.06108	-0.05998	-0.05926	-0.05779	-0.0567	-0.05554	-0.05418	-0.05234		1742.85	-0.02815	-0.03305	-0.03936	-0.05021	-0.06263	-0.07289	-0.0833	-0.09582	-0.1045	-0.11479	-0.12438
1743.33	-0.00262	-0.01471	-0.02928	-0.04626	-0.06365	-0.08105	-0.09552	-0.11196	-0.12632	-0.13813	-0.14989		1743.33	-0.05477	-0.05782	-0.05963	-0.06114	-0.05995	-0.05925	-0.05776	-0.05665	-0.05554	-0.05413	-0.05229		1743.33	-0.02852	-0.03337	-0.03962	-0.0504	-0.06276	-0.073	-0.08337	-0.09587	-0.10454	-0.11484	-0.12442
1743.82	-0.00315	-0.01518	-0.02967	-0.04656	-0.06389	-0.08122	-0.09568	-0.11214	-0.12648	-0.13827	-0.15004		1743.82	-0.05499	-0.05796	-0.05971	-0.06118	-0.05992	-0.05924	-0.05773	-0.0566	-0.05553	-0.05407	-0.05224		1743.82	-0.02886	-0.03367	-0.03987	-0.05057	-0.06288	-0.0731	-0.08343	-0.09592	-0.10458	-0.11489	-0.12447
1744.3	-0.00367	-0.01566	-0.03007	-0.04687	-0.06413	-0.0814	-0.09583	-0.11233	-0.12665	-0.1384	-0.15017		1744.3	-0.0552	-0.05808	-0.05978	-0.06122	-0.05989	-0.05922	-0.0577	-0.05654	-0.05552	-0.05402	-0.05219		1744.3	-0.02919	-0.03396	-0.0401	-0.05074	-0.063	-0.07319	-0.08349	-0.09598	-0.10462	-0.11495	-0.12452
1744.78	-0.0042	-0.01615	-0.03046	-0.04719	-0.06438	-0.08156	-0.09598	-0.11253	-0.12682	-0.13851	-0.1503		1744.78	-0.05542	-0.0582	-0.05985	-0.06124	-0.05986	-0.0592	-0.05767	-0.05648	-0.0555	-0.05397	-0.05214		1744.78	-0.0295	-0.03425	-0.04032	-0.0509	-0.06313	-0.07329	-0.08356	-0.09604	-0.10466	-0.11502	-0.12456
1745.26	-0.00473	-0.01663	-0.03085	-0.04751	-0.06464	-0.08172	-0.09611	-0.11272	-0.12697	-0.13861	-0.15041		1745.26	-0.05565	-0.05831	-0.05992	-0.06127	-0.05985	-0.05918	-0.05764	-0.05642	-0.05547	-0.05394	-0.05211		1745.26	-0.02982	-0.03453	-0.04054	-0.05107	-0.06326	-0.07338	-0.08362	-0.0961	-0.1047	-0.11508	-0.1246
1745.74	-0.00525	-0.01711	-0.03124	-0.04783	-0.06488	-0.08186	-0.09622	-0.11288	-0.12708	-0.13868	-0.15049		1745.74	-0.05589	-0.05843	-0.06	-0.06128	-0.05984	-0.05916	-0.05762	-0.05636	-0.05543	-0.05391	-0.05208		1745.74	-0.03013	-0.03483	-0.04076	-0.05125	-0.06341	-0.07347	-0.08368	-0.09617	-0.10474	-0.11514	-0.12464
1746.23	-0.00577	-0.01758	-0.03162	-0.04813	-0.06511	-0.082	-0.09633	-0.11301	-0.12715	-0.13873	-0.15056		1746.23	-0.05613	-0.05854	-0.06008	-0.0613	-0.05984	-0.05914	-0.05759	-0.0563	-0.05539	-0.05389	-0.05205		1746.23	-0.03046	-0.03513	-0.04099	-0.05144	-0.06356	-0.07356	-0.08375	-0.09624	-0.10478	-0.11519	-0.12467
1746.71	-0.00628	-0.01804	-0.032	-0.04841	-0.06531	-0.08212	-0.09641	-0.11309	-0.12717	-0.13875	-0.15059		1746.71	-0.05636	-0.05865	-0.06017	-0.06131	-0.05986	-0.05914	-0.05757	-0.05624	-0.05534	-0.05387	-0.05203		1746.71	-0.03079	-0.03544	-0.04124	-0.05164	-0.06372	-0.07366	-0.08381	-0.09632	-0.10483	-0.11524	-0.12469
1747.19	-0.00678	-0.01849	-0.03236	-0.04868	-0.0655	-0.08223	-0.09647	-0.11312	-0.12713	-0.13874	-0.1506		1747.19	-0.0566	-0.05877	-0.06026	-0.06133	-0.05989	-0.05914	-0.05755	-0.05619	-0.05529	-0.05385	-0.05202		1747.19	-0.03114	-0.03576	-0.0415	-0.05186	-0.06388	-0.07376	-0.08388	-0.0964	-0.10487	-0.11528	-0.1247
1747.67	-0.00726	-0.01892	-0.03271	-0.04892	-0.06566	-0.08232	-0.09651	-0.1131	-0.12706	-0.13869	-0.15057		1747.67	-0.05683	-0.0589	-0.06035	-0.06135	-0.05993	-0.05914	-0.05752	-0.05615	-0.05524	-0.05384	-0.05201		1747.67	-0.03149	-0.0361	-0.04178	-0.05209	-0.06406	-0.07386	-0.08394	-0.09647	-0.10492	-0.11531	-0.1247
1748.16	-0.00774	-0.01935	-0.03306	-0.04915	-0.0658	-0.0824	-0.09653	-0.11304	-0.12694	-0.13861	-0.1505		1748.16	-0.05706	-0.05903	-0.06045	-0.06138	-0.05998	-0.05915	-0.0575	-0.05611	-0.0552	-0.05383	-0.05201		1748.16	-0.03185	-0.03644	-0.04206	-0.05232	-0.06423	-0.07396	-0.08401	-0.09655	-0.10496	-0.11534	-0.1247
1748.64	-0.00822	-0.01977	-0.03339	-0.04937	-0.06593	-0.08246	-0.09652	-0.11295	-0.1268	-0.1385	-0.15039		1748.64	-0.05728	-0.05917	-0.06057	-0.06143	-0.06005	-0.05917	-0.05749	-0.05609	-0.05517	-0.05382	-0.05201		1748.64	-0.0322	-0.03678	-0.04235	-0.05256	-0.0644	-0.07406	-0.08408	-0.09662	-0.105	-0.11536	-0.1247
1749.12	-0.00869	-0.02018	-0.03371	-0.04958	-0.06605	-0.08251	-0.09649	-0.11285	-0.12664	-0.13836	-0.15025		1749.12	-0.05751	-0.05932	-0.06068	-0.06149	-0.06014	-0.0592	-0.05748	-0.05607	-0.05515	-0.05382	-0.05203		1749.12	-0.03256	-0.03712	-0.04264	-0.0528	-0.06457	-0.07416	-0.08414	-0.09669	-0.10504	-0.11537	-0.12469
1749.6	-0.00915	-0.02058	-0.03402	-0.04978	-0.06617	-0.08254	-0.09645	-0.11273	-0.12648	-0.13819	-0.15009		1749.6	-0.05772	-0.05948	-0.06081	-0.06155	-0.06024	-0.05923	-0.05749	-0.05606	-0.05514	-0.05382	-0.05204		1749.6	-0.0329	-0.03745	-0.04293	-0.05303	-0.06473	-0.07426	-0.08421	-0.09674	-0.10506	-0.11537	-0.12467
1750.08	-0.00961	-0.02097	-0.03432	-0.04998	-0.06628	-0.08257	-0.09639	-0.11261	-0.12631	-0.13801	-0.1499		1750.08	-0.05794	-0.05964	-0.06094	-0.06163	-0.06035	-0.05927	-0.0575	-0.05606	-0.05514	-0.05383	-0.05207		1750.08	-0.03324	-0.03778	-0.04321	-0.05326	-0.06489	-0.07435	-0.08427	-0.0968	-0.10508	-0.11536	-0.12465
1750.57	-0.01006	-0.02135	-0.03461	-0.05018	-0.06639	-0.08259	-0.09633	-0.11249	-0.12615	-0.13782	-0.1497		1750.57	-0.05814	-0.05979	-0.06107	-0.0617	-0.06047	-0.05931	-0.05752	-0.05607	-0.05515	-0.05384	-0.05209		1750.57	-0.03356	-0.03809	-0.04349	-0.05348	-0.06503	-0.07444	-0.08434	-0.09684	-0.1051	-0.11535	-0.12462
1751.05	-0.01049	-0.02172	-0.03491	-0.05038	-0.0665	-0.08261	-0.09628	-0.11237	-0.12599	-0.13764	-0.14951		1751.05	-0.05834	-0.05995	-0.06119	-0.06178	-0.0606	-0.05934	-0.05756	-0.05608	-0.05517	-0.05385	-0.05212		1751.05	-0.03386	-0.03838	-0.04375	-0.05369	-0.06517	-0.07453	-0.0844	-0.09688	-0.10512	-0.11534	-0.1246
1751.53	-0.01092	-0.02207	-0.0352	-0.05058	-0.06661	-0.08265	-0.09623	-0.11226	-0.12584	-0.13747	-0.14932		1751.53	-0.05852	-0.06009	-0.06131	-0.06186	-0.06072	-0.05937	-0.0576	-0.0561	-0.05519	-0.05386	-0.05215		1751.53	-0.03416	-0.03867	-0.04401	-0.05389	-0.0653	-0.07462	-0.08447	-0.09692	-0.10514	-0.11533	-0.12459
1752.01	-0.01135	-0.02243	-0.03549	-0.05078	-0.06673	-0.08269	-0.09619	-0.11216	-0.1257	-0.13731	-0.14915		1752.01	-0.0587	-0.06024	-0.06142	-0.06193	-0.06083	-0.0594	-0.05764	-0.05612	-0.0552	-0.05388	-0.05219		1752.01	-0.03444	-0.03894	-0.04426	-0.05409	-0.06543	-0.07471	-0.08455	-0.09695	-0.10516	-0.11533	-0.12458
1752.49	-0.01177	-0.02278	-0.03579	-0.05099	-0.06686	-0.08275	-0.09617	-0.11208	-0.12559	-0.13718	-0.14901		1752.49	-0.05886	-0.06037	-0.06152	-0.062	-0.06092	-0.05943	-0.05769	-0.05614	-0.05522	-0.05389	-0.05222		1752.49	-0.03471	-0.0392	-0.0445	-0.05427	-0.06556	-0.07481	-0.08462	-0.09699	-0.10519	-0.11533	-0.12458
1752.98	-0.01219	-0.02314	-0.03609	-0.05121	-0.06699	-0.08282	-0.09617	-0.11202	-0.1255	-0.13708	-0.1489		1752.98	-0.05901	-0.06049	-0.06162	-0.06207	-0.06101	-0.05945	-0.05773	-0.05617	-0.05523	-0.0539	-0.05225		1752.98	-0.03498	-0.03945	-0.04473	-0.05444	-0.06568	-0.07491	-0.0847	-0.09703	-0.10522	-0.11535	-0.12459
1753.46	-0.01261	-0.0235	-0.03639	-0.05144	-0.06714	-0.08291	-0.09619	-0.11198	-0.12544	-0.13701	-0.14881		1753.46	-0.05915	-0.06061	-0.0617	-0.06214	-0.06108	-0.05946	-0.05778	-0.05619	-0.05525	-0.05391	-0.05229		1753.46	-0.03522	-0.03969	-0.04495	-0.0546	-0.0658	-0.07501	-0.08478	-0.09706	-0.10526	-0.11537	-0.12462
1753.94	-0.01303	-0.02386	-0.03669	-0.05168	-0.06731	-0.08301	-0.09622	-0.11198	-0.12541	-0.13696	-0.14875		1753.94	-0.05927	-0.06072	-0.06178	-0.06221	-0.06113	-0.05948	-0.05783	-0.05621	-0.05526	-0.05393	-0.05232		1753.94	-0.03545	-0.0399	-0.04514	-0.05474	-0.06591	-0.0751	-0.08485	-0.0971	-0.1053	-0.1154	-0.12466
1754.42	-0.01344	-0.02423	-0.03699	-0.05194	-0.06748	-0.08312	-0.09626	-0.11201	-0.12542	-0.13694	-0.14872		1754.42	-0.05939	-0.06083	-0.06185	-0.06227	-0.06117	-0.05949	-0.05788	-0.05623	-0.05528	-0.05395	-0.05235		1754.42	-0.03566	-0.0401	-0.04531	-0.05486	-0.06602	-0.07519	-0.08492	-0.09714	-0.10534	-0.11544	-0.12471
1754.9	-0.01385	-0.0246	-0.03729	-0.0522	-0.06767	-0.08324	-0.09632	-0.11206	-0.12546	-0.13693	-0.14871		1754.9	-0.05949	-0.06092	-0.06191	-0.06233	-0.06119	-0.05949	-0.05792	-0.05624	-0.05529	-0.05396	-0.05237		1754.9	-0.03584	-0.04027	-0.04547	-0.05497	-0.06611	-0.07528	-0.08498	-0.09717	-0.10537	-0.11548	-0.12476
1755.39	-0.01424	-0.02496	-0.03759	-0.05247	-0.06786	-0.08336	-0.09639	-0.11213	-0.12551	-0.13695	-0.14873		1755.39	-0.05959	-0.061	-0.06196	-0.06239	-0.0612	-0.0595	-0.05796	-0.05626	-0.0553	-0.05398	-0.05238		1755.39	-0.036	-0.04042	-0.0456	-0.05506	-0.0662	-0.07535	-0.08504	-0.09719	-0.1054	-0.11552	-0.12482
1755.87	-0.01462	-0.02531	-0.03789	-0.05273	-0.06806	-0.08349	-0.09646	-0.1122	-0.12559	-0.13697	-0.14876		1755.87	-0.05967	-0.06108	-0.062	-0.06243	-0.06119	-0.0595	-0.058	-0.05628	-0.0553	-0.05399	-0.05237		1755.87	-0.03614	-0.04056	-0.04571	-0.05514	-0.06628	-0.07542	-0.08509	-0.09722	-0.10542	-0.11556	-0.12488
1756.35	-0.01499	-0.02565	-0.03819	-0.05299	-0.06826	-0.08362	-0.09654	-0.11228	-0.12566	-0.137	-0.1488		1756.35	-0.05974	-0.06114	-0.06203	-0.06246	-0.06118	-0.0595	-0.05802	-0.0563	-0.05529	-0.054	-0.05235		1756.35	-0.03626	-0.04068	-0.04581	-0.05521	-0.06635	-0.07548	-0.08513	-0.09724	-0.10544	-0.11559	-0.12494
1756.83	-0.01534	-0.02598	-0.03847	-0.05324	-0.06844	-0.08375	-0.09661	-0.11234	-0.12574	-0.13704	-0.14885		1756.83	-0.0598	-0.0612	-0.06204	-0.06248	-0.06116	-0.0595	-0.05803	-0.05632	-0.05527	-0.05401	-0.05233		1756.83	-0.03638	-0.0408	-0.04591	-0.05529	-0.06643	-0.07553	-0.08517	-0.09726	-0.10545	-0.11563	-0.12499
1757.32	-0.01568	-0.02629	-0.03875	-0.05347	-0.06862	-0.08387	-0.09668	-0.11239	-0.12579	-0.13708	-0.1489		1757.32	-0.05987	-0.06125	-0.06206	-0.0625	-0.06114	-0.0595	-0.05804	-0.05635	-0.05525	-0.05401	-0.0523		1757.32	-0.0365	-0.04091	-0.04602	-0.05536	-0.0665	-0.07558	-0.0852	-0.09729	-0.10546	-0.11566	-0.12503
1757.8	-0.016	-0.02659	-0.03902	-0.05368	-0.06878	-0.08399	-0.09675	-0.1124	-0.12583	-0.13711	-0.14896		1757.8	-0.05993	-0.06131	-0.06208	-0.06251	-0.06112	-0.05951	-0.05805	-0.05639	-0.05524	-0.05402	-0.05227		1757.8	-0.03663	-0.04103	-0.04613	-0.05545	-0.06658	-0.07563	-0.08524	-0.09731	-0.10547	-0.11568	-0.12506
1758.28	-0.0163	-0.02688	-0.03927	-0.05387	-0.06892	-0.08409	-0.0968	-0.11239	-0.12585	-0.13714	-0.149		1758.28	-0.06	-0.06136	-0.06212	-0.06254	-0.06112	-0.05954	-0.05807	-0.05643	-0.05524	-0.05404	-0.05226		1758.28	-0.03676	-0.04116	-0.04624	-0.05554	-0.06666	-0.07568	-0.08527	-0.09734	-0.10548	-0.11571	-0.12507
1758.76	-0.01659	-0.02715	-0.03951	-0.05405	-0.06905	-0.08419	-0.09685	-0.11237	-0.12585	-0.13715	-0.14904		1758.76	-0.06008	-0.06143	-0.06217	-0.06258	-0.06113	-0.05957	-0.05808	-0.05648	-0.05526	-0.05407	-0.05227		1758.76	-0.03689	-0.04129	-0.04636	-0.05564	-0.06675	-0.07574	-0.0853	-0.09737	-0.1055	-0.11573	-0.12509
1759.24	-0.01687	-0.02741	-0.03974	-0.05422	-0.06916	-0.08427	-0.09688	-0.11233	-0.12584	-0.13715	-0.14907		1759.24	-0.06016	-0.06151	-0.06223	-0.06264	-0.06116	-0.05963	-0.05811	-0.05654	-0.0553	-0.05412	-0.0523		1759.24	-0.03702	-0.04143	-0.04648	-0.05574	-0.06683	-0.07579	-0.08533	-0.0974	-0.10552	-0.11574	-0.12509
1759.73	-0.01714	-0.02766	-0.03995	-0.05438	-0.06927	-0.08434	-0.0969	-0.11229	-0.12583	-0.13714	-0.14909		1759.73	-0.06026	-0.0616	-0.06232	-0.0627	-0.06121	-0.0597	-0.05815	-0.05661	-0.05537	-0.05419	-0.05235		1759.73	-0.03715	-0.04156	-0.04661	-0.05585	-0.06691	-0.07584	-0.08537	-0.09743	-0.10554	-0.11576	-0.1251
1760.21	-0.01739	-0.02789	-0.04015	-0.05452	-0.06937	-0.0844	-0.0969	-0.11224	-0.12581	-0.13712	-0.14909		1760.21	-0.06037	-0.06169	-0.06242	-0.06279	-0.06127	-0.05979	-0.05821	-0.05668	-0.05546	-0.05427	-0.05241		1760.21	-0.03728	-0.0417	-0.04672	-0.05595	-0.06699	-0.0759	-0.0854	-0.09746	-0.10558	-0.11577	-0.1251
1760.69	-0.01762	-0.0281	-0.04034	-0.05466	-0.06946	-0.08445	-0.0969	-0.11221	-0.1258	-0.13709	-0.14908		1760.69	-0.06048	-0.0618	-0.06253	-0.06288	-0.06134	-0.05988	-0.05827	-0.05675	-0.05557	-0.05435	-0.05248		1760.69	-0.0374	-0.04184	-0.04684	-0.05606	-0.06707	-0.07595	-0.08544	-0.0975	-0.10561	-0.11579	-0.12511
1761.17	-0.01783	-0.0283	-0.04051	-0.05479	-0.06954	-0.08449	-0.09689	-0.11218	-0.12579	-0.13705	-0.14907		1761.17	-0.0606	-0.06191	-0.06264	-0.06299	-0.06142	-0.05999	-0.05833	-0.05683	-0.05568	-0.05445	-0.05256		1761.17	-0.03751	-0.04197	-0.04695	-0.05616	-0.06714	-0.076	-0.08549	-0.09753	-0.10566	-0.11581	-0.12513
1761.65	-0.01802	-0.02848	-0.04068	-0.05492	-0.06962	-0.08453	-0.09688	-0.11216	-0.12577	-0.13702	-0.14906		1761.65	-0.06072	-0.06202	-0.06277	-0.06309	-0.0615	-0.06009	-0.05841	-0.05691	-0.0558	-0.05454	-0.05264		1761.65	-0.03762	-0.0421	-0.04706	-0.05627	-0.06722	-0.07606	-0.08555	-0.09757	-0.10571	-0.11583	-0.12515
1762.14	-0.0182	-0.02864	-0.04084	-0.05503	-0.0697	-0.08457	-0.09687	-0.11215	-0.12576	-0.13699	-0.14905		1762.14	-0.06084	-0.06214	-0.0629	-0.0632	-0.06158	-0.0602	-0.05849	-0.057	-0.05591	-0.05464	-0.05272		1762.14	-0.03773	-0.04223	-0.04716	-0.05638	-0.0673	-0.07613	-0.08562	-0.09762	-0.10577	-0.11585	-0.12518
1762.62	-0.01836	-0.0288	-0.041	-0.05514	-0.06977	-0.08461	-0.09687	-0.11215	-0.12575	-0.13697	-0.14905		1762.62	-0.06096	-0.06225	-0.06303	-0.06331	-0.06167	-0.0603	-0.05856	-0.05709	-0.05602	-0.05472	-0.0528		1762.62	-0.03784	-0.04235	-0.04727	-0.05649	-0.06738	-0.0762	-0.08569	-0.09766	-0.10583	-0.11588	-0.12521
1763.1	-0.01851	-0.02896	-0.04115	-0.05526	-0.06985	-0.08466	-0.09688	-0.11217	-0.12575	-0.13697	-0.14907		1763.1	-0.06109	-0.06237	-0.06317	-0.06342	-0.06175	-0.0604	-0.05864	-0.05717	-0.05612	-0.0548	-0.05288		1763.1	-0.03796	-0.04248	-0.04738	-0.05661	-0.06748	-0.07627	-0.08577	-0.09772	-0.1059	-0.11591	-0.12525
1763.58	-0.01867	-0.02912	-0.04131	-0.05538	-0.06993	-0.08472	-0.09691	-0.11219	-0.12575	-0.13699	-0.1491		1763.58	-0.06122	-0.06249	-0.06331	-0.06353	-0.06184	-0.0605	-0.05872	-0.05726	-0.05621	-0.05488	-0.05295		1763.58	-0.03809	-0.04262	-0.0475	-0.05673	-0.06757	-0.07636	-0.08584	-0.09777	-0.10598	-0.11594	-0.12529
1764.07	-0.01882	-0.02929	-0.04146	-0.0555	-0.07002	-0.08479	-0.09695	-0.11223	-0.12576	-0.13703	-0.14915		1764.07	-0.06136	-0.06262	-0.06346	-0.06364	-0.06194	-0.06058	-0.0588	-0.05734	-0.05629	-0.05495	-0.05302		1764.07	-0.03823	-0.04275	-0.04761	-0.05685	-0.06768	-0.07645	-0.08592	-0.09782	-0.10605	-0.11597	-0.12533
1764.55	-0.01897	-0.02946	-0.04161	-0.05563	-0.07011	-0.08487	-0.097	-0.11229	-0.12579	-0.13709	-0.14922		1764.55	-0.0615	-0.06275	-0.06361	-0.06375	-0.06203	-0.06067	-0.05888	-0.05743	-0.05636	-0.05502	-0.05309		1764.55	-0.03837	-0.04288	-0.04772	-0.05697	-0.06778	-0.07654	-0.08599	-0.09788	-0.10613	-0.116	-0.12538
1765.03	-0.01912	-0.02963	-0.04176	-0.05577	-0.07021	-0.08496	-0.09707	-0.11237	-0.12584	-0.13716	-0.1493		1765.03	-0.06164	-0.06288	-0.06376	-0.06385	-0.06213	-0.06074	-0.05895	-0.0575	-0.05642	-0.05509	-0.05316		1765.03	-0.0385	-0.043	-0.04783	-0.05708	-0.06788	-0.07663	-0.08606	-0.09793	-0.1062	-0.11604	-0.12543
1765.51	-0.01927	-0.02981	-0.0419	-0.05591	-0.07032	-0.08505	-0.09714	-0.11247	-0.12591	-0.13725	-0.14939		1765.51	-0.06178	-0.06302	-0.06389	-0.06395	-0.06222	-0.06081	-0.05902	-0.05758	-0.05647	-0.05515	-0.05322		1765.51	-0.03863	-0.04311	-0.04792	-0.05719	-0.06798	-0.07672	-0.08612	-0.09799	-0.10627	-0.11608	-0.12549
1765.99	-0.01941	-0.02999	-0.04204	-0.05606	-0.07044	-0.08514	-0.09722	-0.11259	-0.126	-0.13734	-0.14949		1765.99	-0.06191	-0.06315	-0.064	-0.06405	-0.06231	-0.06088	-0.05909	-0.05765	-0.0565	-0.05521	-0.05327		1765.99	-0.03875	-0.04321	-0.048	-0.05728	-0.06806	-0.07681	-0.08617	-0.09804	-0.10633	-0.11613	-0.12556
1766.48	-0.01955	-0.03016	-0.04217	-0.05622	-0.07056	-0.08524	-0.09731	-0.11273	-0.12611	-0.13744	-0.14959		1766.48	-0.06204	-0.06328	-0.06411	-0.06415	-0.06239	-0.06094	-0.05915	-0.05771	-0.05653	-0.05527	-0.05331		1766.48	-0.03885	-0.0433	-0.04808	-0.05736	-0.06814	-0.07689	-0.08622	-0.0981	-0.10639	-0.11619	-0.12563
1766.96	-0.01969	-0.03033	-0.04229	-0.05637	-0.07069	-0.08533	-0.09739	-0.11288	-0.12624	-0.13754	-0.14969		1766.96	-0.06217	-0.06342	-0.06419	-0.06424	-0.06248	-0.06099	-0.05922	-0.05777	-0.05655	-0.05532	-0.05335		1766.96	-0.03895	-0.04337	-0.04814	-0.05743	-0.0682	-0.07698	-0.08626	-0.09815	-0.10643	-0.11625	-0.1257
1767.44	-0.01982	-0.03048	-0.0424	-0.05652	-0.07081	-0.08541	-0.09746	-0.11301	-0.12636	-0.13763	-0.14979		1767.44	-0.06229	-0.06356	-0.06427	-0.06434	-0.06256	-0.06105	-0.05927	-0.05781	-0.05656	-0.05535	-0.05338		1767.44	-0.03903	-0.04344	-0.04819	-0.05749	-0.06826	-0.07706	-0.0863	-0.09821	-0.10647	-0.11631	-0.12577
1767.92	-0.01993	-0.03062	-0.04248	-0.05665	-0.07091	-0.08547	-0.09753	-0.11313	-0.12646	-0.13772	-0.14987		1767.92	-0.0624	-0.06369	-0.06433	-0.06444	-0.06262	-0.06109	-0.05932	-0.05785	-0.05656	-0.05538	-0.05341		1767.92	-0.0391	-0.04349	-0.04823	-0.05753	-0.06829	-0.07712	-0.08631	-0.09825	-0.10649	-0.11635	-0.12582
1768.4	-0.02002	-0.03073	-0.04254	-0.05676	-0.07099	-0.08553	-0.09758	-0.11321	-0.12653	-0.13779	-0.14994		1768.4	-0.06249	-0.0638	-0.06437	-0.06451	-0.06267	-0.06112	-0.05936	-0.05787	-0.05656	-0.05539	-0.05343		1768.4	-0.03915	-0.04351	-0.04826	-0.05756	-0.06831	-0.07716	-0.08632	-0.09829	-0.10651	-0.11639	-0.12585
1768.89	-0.02009	-0.0308	-0.04258	-0.05682	-0.07103	-0.08556	-0.09761	-0.11325	-0.12656	-0.13785	-0.15		1768.89	-0.06255	-0.06387	-0.06438	-0.06457	-0.0627	-0.06114	-0.05938	-0.05787	-0.05655	-0.05538	-0.05344		1768.89	-0.03917	-0.04351	-0.04826	-0.05756	-0.0683	-0.07718	-0.0863	-0.0983	-0.10651	-0.11641	-0.12586
1769.37	-0.02013	-0.03084	-0.04259	-0.05685	-0.07104	-0.08557	-0.09763	-0.11325	-0.12656	-0.13788	-0.15003		1769.37	-0.06256	-0.0639	-0.06436	-0.06459	-0.06269	-0.06112	-0.05938	-0.05787	-0.05652	-0.05535	-0.05345		1769.37	-0.03914	-0.04348	-0.04823	-0.05753	-0.06825	-0.07717	-0.08626	-0.0983	-0.1065	-0.11642	-0.12586
1769.85	-0.02013	-0.03083	-0.04258	-0.05684	-0.07101	-0.08557	-0.09762	-0.11322	-0.12653	-0.13789	-0.15005		1769.85	-0.06251	-0.06387	-0.06429	-0.06457	-0.06264	-0.06108	-0.05935	-0.05785	-0.05649	-0.05531	-0.05344		1769.85	-0.03907	-0.04339	-0.04816	-0.05745	-0.06818	-0.07712	-0.08619	-0.09828	-0.10647	-0.11641	-0.12585
1770.33	-0.0201	-0.03078	-0.04254	-0.05678	-0.07095	-0.08554	-0.0976	-0.11315	-0.12648	-0.13789	-0.15004		1770.33	-0.06241	-0.06378	-0.06418	-0.0645	-0.06255	-0.061	-0.05929	-0.05781	-0.05644	-0.05525	-0.05342		1770.33	-0.03893	-0.04327	-0.04805	-0.05734	-0.06806	-0.07704	-0.08611	-0.09823	-0.10643	-0.11639	-0.12582
1770.82	-0.02004	-0.03069	-0.04249	-0.05669	-0.07085	-0.08549	-0.09755	-0.11307	-0.1264	-0.13786	-0.15001		1770.82	-0.06225	-0.06364	-0.06402	-0.0644	-0.06241	-0.0609	-0.05921	-0.05777	-0.05638	-0.05518	-0.05339		1770.82	-0.03875	-0.0431	-0.0479	-0.05719	-0.06792	-0.07693	-0.086	-0.09816	-0.10637	-0.11636	-0.12579
1771.3	-0.01995	-0.03057	-0.04242	-0.05658	-0.07074	-0.08543	-0.09748	-0.11297	-0.12631	-0.13781	-0.14996		1771.3	-0.06205	-0.06344	-0.06382	-0.06425	-0.06225	-0.06077	-0.05911	-0.05772	-0.05632	-0.0551	-0.05334		1771.3	-0.03852	-0.0429	-0.04773	-0.05702	-0.06776	-0.07679	-0.08589	-0.09808	-0.10631	-0.11633	-0.12575
1771.78	-0.01984	-0.03043	-0.04234	-0.05644	-0.07061	-0.08535	-0.09741	-0.11285	-0.12622	-0.13775	-0.1499		1771.78	-0.06181	-0.06322	-0.06361	-0.06409	-0.06208	-0.06062	-0.05901	-0.05766	-0.05625	-0.05502	-0.05329		1771.78	-0.03828	-0.04269	-0.04754	-0.05683	-0.06759	-0.07665	-0.08577	-0.09799	-0.10624	-0.11629	-0.12571
1772.26	-0.01972	-0.03028	-0.04225	-0.05629	-0.07048	-0.08527	-0.09732	-0.11273	-0.12611	-0.13768	-0.14983		1772.26	-0.06157	-0.06298	-0.0634	-0.06391	-0.0619	-0.06048	-0.05892	-0.0576	-0.05619	-0.05494	-0.05323		1772.26	-0.03803	-0.04248	-0.04736	-0.05665	-0.06743	-0.07651	-0.08567	-0.0979	-0.10618	-0.11624	-0.12567
1772.74	-0.01961	-0.03013	-0.04217	-0.05615	-0.07036	-0.08519	-0.09723	-0.11262	-0.12601	-0.13762	-0.14976		1772.74	-0.06133	-0.06276	-0.0632	-0.06375	-0.06173	-0.06035	-0.05883	-0.05754	-0.05614	-0.05486	-0.05318		1772.74	-0.0378	-0.04229	-0.04719	-0.0565	-0.06729	-0.07638	-0.08558	-0.09782	-0.10612	-0.1162	-0.12563
1773.23	-0.0195	-0.02999	-0.04209	-0.05601	-0.07025	-0.08511	-0.09715	-0.11252	-0.12592	-0.13756	-0.1497		1773.23	-0.06112	-0.06256	-0.06304	-0.06361	-0.0616	-0.06024	-0.05878	-0.05749	-0.05611	-0.05481	-0.05313		1773.23	-0.03761	-0.04213	-0.04706	-0.05637	-0.06719	-0.07628	-0.08551	-0.09775	-0.10608	-0.11618	-0.1256
1773.71	-0.01941	-0.02987	-0.04203	-0.0559	-0.07016	-0.08505	-0.09708	-0.11243	-0.12585	-0.13751	-0.14966		1773.71	-0.06095	-0.0624	-0.06293	-0.0635	-0.06151	-0.06016	-0.05875	-0.05746	-0.0561	-0.05477	-0.05309		1773.71	-0.03746	-0.04202	-0.04697	-0.05629	-0.06712	-0.07621	-0.08547	-0.09771	-0.10606	-0.11616	-0.12559
1774.19	-0.01934	-0.02978	-0.04199	-0.05582	-0.0701	-0.085	-0.09703	-0.11238	-0.1258	-0.13748	-0.14963		1774.19	-0.06084	-0.0623	-0.06287	-0.06343	-0.06146	-0.06011	-0.05875	-0.05743	-0.05612	-0.05475	-0.05307		1774.19	-0.03737	-0.04195	-0.04693	-0.05626	-0.06711	-0.07617	-0.08547	-0.09769	-0.10606	-0.11616	-0.12559
1774.67	-0.0193	-0.02973	-0.04197	-0.05576	-0.07006	-0.08498	-0.097	-0.11235	-0.12578	-0.13748	-0.14962		1774.67	-0.06079	-0.06225	-0.06286	-0.0634	-0.06146	-0.06011	-0.05879	-0.05743	-0.05615	-0.05476	-0.05307		1774.67	-0.03734	-0.04194	-0.04693	-0.05627	-0.06714	-0.07617	-0.08549	-0.09769	-0.10609	-0.11617	-0.12561
1775.15	-0.01928	-0.02971	-0.04197	-0.05575	-0.07006	-0.08497	-0.09698	-0.11235	-0.12579	-0.13749	-0.14963		1775.15	-0.0608	-0.06227	-0.06292	-0.06342	-0.06151	-0.06014	-0.05885	-0.05744	-0.0562	-0.0548	-0.05309		1775.15	-0.03736	-0.04197	-0.04699	-0.05633	-0.06721	-0.07621	-0.08555	-0.09773	-0.10613	-0.11621	-0.12565
1775.64	-0.01928	-0.02973	-0.042	-0.05576	-0.07009	-0.08498	-0.09699	-0.11239	-0.12583	-0.13752	-0.14966		1775.64	-0.06086	-0.06233	-0.06302	-0.06347	-0.0616	-0.0602	-0.05894	-0.05748	-0.05628	-0.05487	-0.05313		1775.64	-0.03744	-0.04204	-0.04708	-0.05643	-0.06732	-0.07628	-0.08563	-0.09779	-0.1062	-0.11626	-0.12571
1776.12	-0.0193	-0.02978	-0.04204	-0.0558	-0.07014	-0.08501	-0.09701	-0.11245	-0.12589	-0.13757	-0.14971		1776.12	-0.06097	-0.06246	-0.06317	-0.06357	-0.06173	-0.06031	-0.05905	-0.05755	-0.05636	-0.05497	-0.05319		1776.12	-0.03755	-0.04216	-0.04721	-0.05656	-0.06746	-0.07639	-0.08574	-0.09787	-0.10628	-0.11633	-0.12579
1776.6	-0.01934	-0.02986	-0.0421	-0.05587	-0.07022	-0.08505	-0.09705	-0.11254	-0.12598	-0.13763	-0.14977		1776.6	-0.06113	-0.06262	-0.06336	-0.0637	-0.06189	-0.06044	-0.05918	-0.05763	-0.05647	-0.0551	-0.05327		1776.6	-0.03771	-0.0423	-0.04736	-0.05671	-0.06763	-0.07652	-0.08587	-0.09798	-0.10638	-0.11642	-0.12589
1777.08	-0.01939	-0.02996	-0.04217	-0.05596	-0.0703	-0.0851	-0.09709	-0.11264	-0.12608	-0.1377	-0.14984		1777.08	-0.06132	-0.06283	-0.06358	-0.06386	-0.06208	-0.0606	-0.05933	-0.05772	-0.05658	-0.05524	-0.05337		1777.08	-0.03789	-0.04247	-0.04753	-0.05689	-0.06781	-0.07667	-0.08602	-0.0981	-0.10649	-0.11652	-0.126
1777.57	-0.01945	-0.03007	-0.04225	-0.05606	-0.0704	-0.08516	-0.09714	-0.11275	-0.12619	-0.13777	-0.14993		1777.57	-0.06154	-0.06307	-0.06383	-0.06405	-0.0623	-0.06079	-0.05948	-0.05783	-0.0567	-0.05539	-0.05348		1777.57	-0.03809	-0.04266	-0.04772	-0.05707	-0.068	-0.07684	-0.08617	-0.09824	-0.1066	-0.11662	-0.12612
1778.05	-0.0195	-0.03018	-0.04232	-0.05617	-0.0705	-0.08521	-0.09719	-0.11285	-0.12629	-0.13785	-0.15001		1778.05	-0.06176	-0.06333	-0.06409	-0.06425	-0.06252	-0.06098	-0.05964	-0.05795	-0.05683	-0.05553	-0.0536		1778.05	-0.0383	-0.04285	-0.04791	-0.05726	-0.06819	-0.07701	-0.08634	-0.09838	-0.10671	-0.11672	-0.12623
1778.53	-0.01956	-0.03029	-0.04239	-0.05627	-0.07059	-0.08525	-0.09723	-0.11295	-0.12638	-0.13792	-0.15009		1778.53	-0.06199	-0.06359	-0.06436	-0.06445	-0.06275	-0.06118	-0.05978	-0.05806	-0.05695	-0.05567	-0.05372		1778.53	-0.0385	-0.04304	-0.04809	-0.05744	-0.06837	-0.07718	-0.08649	-0.09851	-0.10682	-0.11681	-0.12633
1779.01	-0.01959	-0.03038	-0.04243	-0.05635	-0.07065	-0.08528	-0.09726	-0.11302	-0.12645	-0.13797	-0.15017		1779.01	-0.06219	-0.06383	-0.0646	-0.06463	-0.06296	-0.06136	-0.05991	-0.05817	-0.05707	-0.05579	-0.05384		1779.01	-0.03868	-0.0432	-0.04825	-0.0576	-0.06853	-0.07732	-0.08663	-0.09863	-0.10691	-0.11688	-0.12641
1779.49	-0.0196	-0.03045	-0.04245	-0.0564	-0.07069	-0.08529	-0.09727	-0.11305	-0.12648	-0.13801	-0.15022		1779.49	-0.06235	-0.06403	-0.06481	-0.06479	-0.06314	-0.06151	-0.06	-0.05826	-0.05717	-0.05589	-0.05394		1779.49	-0.03881	-0.04333	-0.04837	-0.05772	-0.06865	-0.07744	-0.08675	-0.09873	-0.10698	-0.11694	-0.12648
1779.97	-0.01958	-0.03047	-0.04244	-0.05641	-0.07068	-0.08527	-0.09726	-0.11306	-0.1265	-0.13802	-0.15027		1779.97	-0.06246	-0.06417	-0.06496	-0.0649	-0.06327	-0.06162	-0.06005	-0.05834	-0.05725	-0.05596	-0.05403		1779.97	-0.03889	-0.0434	-0.04845	-0.05779	-0.06872	-0.07751	-0.08683	-0.09881	-0.10704	-0.11698	-0.12653
1780.46	-0.01953	-0.03045	-0.0424	-0.05638	-0.07064	-0.08522	-0.09723	-0.11303	-0.12648	-0.13802	-0.15028		1780.46	-0.06249	-0.06422	-0.06504	-0.06495	-0.06335	-0.06168	-0.06006	-0.05841	-0.0573	-0.05601	-0.05409		1780.46	-0.0389	-0.04341	-0.04847	-0.05781	-0.06874	-0.07754	-0.08686	-0.09885	-0.10706	-0.117	-0.12655
1780.94	-0.01943	-0.03038	-0.04233	-0.0563	-0.07056	-0.08515	-0.09717	-0.11297	-0.12644	-0.13799	-0.15028		1780.94	-0.06245	-0.0642	-0.06505	-0.06495	-0.06337	-0.06168	-0.06004	-0.05845	-0.05733	-0.05603	-0.05413		1780.94	-0.03884	-0.04335	-0.04842	-0.05776	-0.0687	-0.07752	-0.08686	-0.09885	-0.10706	-0.117	-0.12657
1781.42	-0.0193	-0.03026	-0.04223	-0.05618	-0.07044	-0.08505	-0.09709	-0.11288	-0.12638	-0.13793	-0.15026		1781.42	-0.06234	-0.06409	-0.06498	-0.06488	-0.06333	-0.06164	-0.05997	-0.05847	-0.05732	-0.05604	-0.05416		1781.42	-0.0387	-0.04322	-0.04831	-0.05766	-0.06861	-0.07745	-0.08681	-0.09882	-0.10703	-0.11698	-0.12656
1781.9	-0.01913	-0.03009	-0.0421	-0.05603	-0.07028	-0.08493	-0.097	-0.11276	-0.1263	-0.13786	-0.15022		1781.9	-0.06216	-0.06391	-0.06485	-0.06477	-0.06324	-0.06155	-0.05989	-0.05847	-0.0573	-0.05602	-0.05416		1781.9	-0.0385	-0.04304	-0.04815	-0.0575	-0.06847	-0.07734	-0.08673	-0.09876	-0.10698	-0.11695	-0.12654
1782.39	-0.01893	-0.02989	-0.04195	-0.05583	-0.0701	-0.08479	-0.09689	-0.11262	-0.1262	-0.13778	-0.15016		1782.39	-0.06194	-0.06368	-0.06466	-0.06461	-0.06311	-0.06143	-0.05978	-0.05845	-0.05725	-0.056	-0.05415		1782.39	-0.03824	-0.0428	-0.04794	-0.0573	-0.06829	-0.07719	-0.08662	-0.09867	-0.10691	-0.1169	-0.1265
1782.87	-0.01871	-0.02966	-0.04177	-0.05562	-0.0699	-0.08464	-0.09677	-0.11246	-0.12609	-0.13768	-0.1501		1782.87	-0.06168	-0.06341	-0.06444	-0.06442	-0.06296	-0.06128	-0.05966	-0.05841	-0.05719	-0.05596	-0.05412		1782.87	-0.03796	-0.04254	-0.04771	-0.05707	-0.06809	-0.07703	-0.08648	-0.09856	-0.10682	-0.11685	-0.12646
1783.35	-0.01848	-0.02942	-0.04159	-0.0554	-0.06969	-0.08448	-0.09665	-0.1123	-0.12596	-0.13759	-0.15003		1783.35	-0.06142	-0.06311	-0.0642	-0.06422	-0.06279	-0.06113	-0.05954	-0.05835	-0.05713	-0.05591	-0.05408		1783.35	-0.03765	-0.04226	-0.04745	-0.05683	-0.06787	-0.07685	-0.08633	-0.09843	-0.10673	-0.11679	-0.1264
1783.83	-0.01825	-0.02917	-0.04139	-0.05517	-0.06948	-0.08432	-0.09653	-0.11214	-0.12584	-0.1375	-0.14997		1783.83	-0.06115	-0.06281	-0.06395	-0.06401	-0.06262	-0.06097	-0.05942	-0.05827	-0.05706	-0.05587	-0.05404		1783.83	-0.03735	-0.04198	-0.0472	-0.05659	-0.06765	-0.07666	-0.08618	-0.0983	-0.10663	-0.11672	-0.12634
1784.31	-0.01802	-0.02893	-0.04119	-0.05496	-0.06929	-0.08416	-0.09641	-0.11199	-0.12573	-0.13741	-0.14991		1784.31	-0.0609	-0.06253	-0.06371	-0.06381	-0.06245	-0.06082	-0.05932	-0.05818	-0.05699	-0.05582	-0.054		1784.31	-0.03706	-0.04171	-0.04695	-0.05636	-0.06745	-0.07648	-0.08603	-0.09817	-0.10654	-0.11667	-0.12629
1784.8	-0.01782	-0.02871	-0.04099	-0.05476	-0.06912	-0.08401	-0.09629	-0.11186	-0.12563	-0.13734	-0.14986		1784.8	-0.06066	-0.06226	-0.06347	-0.06361	-0.0623	-0.06068	-0.05921	-0.05808	-0.05692	-0.05577	-0.05395		1784.8	-0.03678	-0.04145	-0.04671	-0.05614	-0.06725	-0.07631	-0.0859	-0.09804	-0.10645	-0.11662	-0.12625
1785.28	-0.01764	-0.0285	-0.0408	-0.05459	-0.06898	-0.08387	-0.09618	-0.11177	-0.12556	-0.13728	-0.14982		1785.28	-0.06044	-0.06201	-0.06325	-0.06343	-0.06214	-0.06056	-0.05912	-0.05798	-0.05686	-0.05572	-0.0539		1785.28	-0.03653	-0.0412	-0.04649	-0.05594	-0.06708	-0.07616	-0.08577	-0.09793	-0.10638	-0.11658	-0.12621
1785.76	-0.01748	-0.02832	-0.04061	-0.05445	-0.06886	-0.08374	-0.09609	-0.1117	-0.12552	-0.13724	-0.14979		1785.76	-0.06024	-0.06178	-0.06304	-0.06326	-0.062	-0.06044	-0.05904	-0.05787	-0.05679	-0.05567	-0.05385		1785.76	-0.0363	-0.04097	-0.04628	-0.05576	-0.06692	-0.07601	-0.08565	-0.09783	-0.10632	-0.11655	-0.1262
1786.24	-0.01734	-0.02816	-0.04044	-0.05434	-0.06877	-0.08363	-0.096	-0.11167	-0.12551	-0.1372	-0.14978		1786.24	-0.06006	-0.06157	-0.06285	-0.0631	-0.06186	-0.06033	-0.05896	-0.05776	-0.05671	-0.05562	-0.05379		1786.24	-0.03608	-0.04076	-0.04609	-0.05559	-0.06678	-0.07588	-0.08555	-0.09774	-0.10626	-0.11654	-0.12619
1786.72	-0.01722	-0.02802	-0.04028	-0.05425	-0.0687	-0.08353	-0.09593	-0.11166	-0.12552	-0.13719	-0.14978		1786.72	-0.05988	-0.06138	-0.06266	-0.06295	-0.06172	-0.06023	-0.05888	-0.05766	-0.05664	-0.05557	-0.05374		1786.72	-0.03589	-0.04056	-0.0459	-0.05543	-0.06665	-0.07576	-0.08546	-0.09766	-0.10622	-0.11653	-0.1262
1787.21	-0.01712	-0.02788	-0.04014	-0.05417	-0.06863	-0.08345	-0.09587	-0.11167	-0.12554	-0.13719	-0.14979		1787.21	-0.05972	-0.0612	-0.06249	-0.06281	-0.06158	-0.06013	-0.0588	-0.05756	-0.05656	-0.05552	-0.05368		1787.21	-0.03571	-0.04038	-0.04574	-0.05529	-0.06653	-0.07566	-0.08538	-0.0976	-0.10619	-0.11653	-0.12622
1787.69	-0.01703	-0.02776	-0.04001	-0.05411	-0.06858	-0.08339	-0.09583	-0.11167	-0.12556	-0.1372	-0.14983		1787.69	-0.05956	-0.06104	-0.06234	-0.06269	-0.06146	-0.06003	-0.05873	-0.05747	-0.05648	-0.05546	-0.05363		1787.69	-0.03555	-0.04023	-0.04559	-0.05517	-0.06643	-0.07557	-0.08531	-0.09755	-0.10617	-0.11653	-0.12625
1788.17	-0.01695	-0.02764	-0.0399	-0.05405	-0.06852	-0.08334	-0.09579	-0.11166	-0.12557	-0.13722	-0.14987		1788.17	-0.05942	-0.0609	-0.0622	-0.06258	-0.06135	-0.05994	-0.05866	-0.05739	-0.0564	-0.05541	-0.05357		1788.17	-0.03542	-0.0401	-0.04547	-0.05506	-0.06634	-0.07549	-0.08525	-0.09752	-0.10616	-0.11653	-0.12627
1788.65	-0.01687	-0.02752	-0.03981	-0.05399	-0.06846	-0.08331	-0.09576	-0.11165	-0.12557	-0.13725	-0.14993		1788.65	-0.05928	-0.06078	-0.06208	-0.06249	-0.06125	-0.05986	-0.05859	-0.05731	-0.05633	-0.05535	-0.05352		1788.65	-0.0353	-0.03999	-0.04537	-0.05498	-0.06627	-0.07544	-0.08521	-0.0975	-0.10615	-0.11653	-0.1263
1789.13	-0.01679	-0.02742	-0.03973	-0.05394	-0.0684	-0.08328	-0.09574	-0.11164	-0.12556	-0.13728	-0.14999		1789.13	-0.05916	-0.06068	-0.06197	-0.06242	-0.06117	-0.05979	-0.05853	-0.05724	-0.05626	-0.05529	-0.05347		1789.13	-0.03521	-0.03991	-0.04529	-0.05492	-0.06621	-0.07541	-0.08518	-0.09749	-0.10615	-0.11653	-0.12634
1789.62	-0.01672	-0.02732	-0.03966	-0.0539	-0.06834	-0.08326	-0.09572	-0.11162	-0.12556	-0.13732	-0.15005		1789.62	-0.05906	-0.06059	-0.06189	-0.06236	-0.0611	-0.05974	-0.05847	-0.05718	-0.05619	-0.05523	-0.05343		1789.62	-0.03514	-0.03986	-0.04524	-0.05488	-0.06617	-0.07539	-0.08516	-0.09749	-0.10616	-0.11654	-0.12637
1790.1	-0.01667	-0.02724	-0.03959	-0.05386	-0.0683	-0.08324	-0.0957	-0.11161	-0.12555	-0.13734	-0.15011		1790.1	-0.05897	-0.06053	-0.06182	-0.06232	-0.06106	-0.05969	-0.05842	-0.05713	-0.05613	-0.05518	-0.05339		1790.1	-0.03509	-0.03983	-0.0452	-0.05485	-0.06614	-0.07538	-0.08515	-0.09749	-0.10617	-0.11655	-0.1264
1790.58	-0.01663	-0.02718	-0.03953	-0.05383	-0.06826	-0.08322	-0.09567	-0.11161	-0.12555	-0.13736	-0.15017		1790.58	-0.0589	-0.06049	-0.06176	-0.0623	-0.06102	-0.05965	-0.05837	-0.05709	-0.05608	-0.05513	-0.05335		1790.58	-0.03505	-0.03982	-0.04518	-0.05483	-0.06611	-0.07538	-0.08515	-0.0975	-0.10618	-0.11656	-0.12643
1791.06	-0.01659	-0.02713	-0.03948	-0.05381	-0.06823	-0.0832	-0.09565	-0.11161	-0.12556	-0.13738	-0.15021		1791.06	-0.05886	-0.06046	-0.06173	-0.06229	-0.06101	-0.05963	-0.05834	-0.05706	-0.05605	-0.05508	-0.05332		1791.06	-0.03503	-0.03982	-0.04518	-0.05483	-0.0661	-0.07539	-0.08515	-0.09752	-0.10619	-0.11657	-0.12646
1791.55	-0.01657	-0.0271	-0.03943	-0.0538	-0.0682	-0.08318	-0.09562	-0.11162	-0.12558	-0.13738	-0.15025		1791.55	-0.05883	-0.06046	-0.06171	-0.0623	-0.06101	-0.05961	-0.05831	-0.05705	-0.05603	-0.05504	-0.0533		1791.55	-0.03502	-0.03983	-0.04519	-0.05483	-0.06609	-0.0754	-0.08514	-0.09753	-0.1062	-0.11658	-0.12647
1792.03	-0.01656	-0.02707	-0.03939	-0.05378	-0.06818	-0.08315	-0.09559	-0.11163	-0.12559	-0.13738	-0.15028		1792.03	-0.05884	-0.06047	-0.06171	-0.06233	-0.06102	-0.05961	-0.05831	-0.05705	-0.05602	-0.05502	-0.05329		1792.03	-0.03502	-0.03986	-0.0452	-0.05484	-0.06608	-0.07541	-0.08514	-0.09755	-0.1062	-0.11658	-0.12648
1792.51	-0.01654	-0.02706	-0.03935	-0.05376	-0.06816	-0.08312	-0.09556	-0.11163	-0.1256	-0.13738	-0.1503		1792.51	-0.05887	-0.0605	-0.06172	-0.06237	-0.06104	-0.05963	-0.05831	-0.05705	-0.05604	-0.055	-0.05328		1792.51	-0.03503	-0.03989	-0.04522	-0.05485	-0.06609	-0.07542	-0.08514	-0.09756	-0.1062	-0.11658	-0.12649
1792.99	-0.01652	-0.02704	-0.03932	-0.05374	-0.06813	-0.08309	-0.09553	-0.11162	-0.1256	-0.13738	-0.15031		1792.99	-0.05893	-0.06054	-0.06174	-0.06242	-0.06108	-0.05966	-0.05833	-0.05707	-0.05607	-0.055	-0.05329		1792.99	-0.03505	-0.03993	-0.04525	-0.05487	-0.0661	-0.07544	-0.08514	-0.09757	-0.10621	-0.11658	-0.12648
1793.47	-0.0165	-0.02702	-0.0393	-0.0537	-0.0681	-0.08307	-0.09552	-0.1116	-0.12559	-0.13738	-0.15033		1793.47	-0.05901	-0.06061	-0.06178	-0.06249	-0.06113	-0.05971	-0.05836	-0.0571	-0.05611	-0.055	-0.0533		1793.47	-0.03508	-0.03997	-0.04528	-0.05489	-0.06611	-0.07545	-0.08514	-0.09758	-0.10621	-0.11658	-0.12647
1793.96	-0.01646	-0.027	-0.03928	-0.05366	-0.06807	-0.08305	-0.09551	-0.11158	-0.12557	-0.1374	-0.15035		1793.96	-0.05911	-0.06068	-0.06182	-0.06255	-0.06119	-0.05976	-0.0584	-0.05715	-0.05617	-0.05501	-0.05333		1793.96	-0.03511	-0.04002	-0.04532	-0.05491	-0.06613	-0.07547	-0.08515	-0.09759	-0.10622	-0.11658	-0.12646
1794.44	-0.01642	-0.02698	-0.03927	-0.05361	-0.06803	-0.08304	-0.09551	-0.11155	-0.12555	-0.13741	-0.15037		1794.44	-0.05922	-0.06077	-0.06187	-0.06262	-0.06126	-0.05984	-0.05844	-0.05719	-0.05624	-0.05503	-0.05336		1794.44	-0.03514	-0.04006	-0.04535	-0.05494	-0.06616	-0.0755	-0.08517	-0.0976	-0.10623	-0.11659	-0.12646
1794.92	-0.01638	-0.02696	-0.03926	-0.05355	-0.068	-0.08303	-0.09551	-0.11153	-0.12554	-0.13744	-0.15039		1794.92	-0.05935	-0.06087	-0.06193	-0.0627	-0.06133	-0.05992	-0.05849	-0.05725	-0.05631	-0.05506	-0.0534		1794.92	-0.03518	-0.04011	-0.04538	-0.05497	-0.06619	-0.07552	-0.0852	-0.09762	-0.10624	-0.1166	-0.12646
1795.4	-0.01634	-0.02695	-0.03925	-0.05351	-0.06798	-0.08302	-0.09552	-0.11152	-0.12554	-0.13747	-0.1504		1795.4	-0.05949	-0.06099	-0.062	-0.06277	-0.06142	-0.06001	-0.05855	-0.05732	-0.05639	-0.0551	-0.05346		1795.4	-0.03522	-0.04016	-0.04542	-0.05501	-0.06624	-0.07556	-0.08524	-0.09764	-0.10626	-0.11663	-0.12647
1795.88	-0.01631	-0.02695	-0.03925	-0.05348	-0.06798	-0.08302	-0.09553	-0.11153	-0.12556	-0.13751	-0.15042		1795.88	-0.05963	-0.06113	-0.06208	-0.06284	-0.06152	-0.06011	-0.05862	-0.05739	-0.05647	-0.05514	-0.05352		1795.88	-0.03528	-0.04022	-0.04545	-0.05505	-0.06629	-0.07559	-0.08528	-0.09766	-0.10629	-0.11667	-0.1265
1796.37	-0.01628	-0.02695	-0.03925	-0.05346	-0.068	-0.08302	-0.09554	-0.11155	-0.12559	-0.13754	-0.15044		1796.37	-0.05978	-0.06127	-0.06218	-0.0629	-0.06161	-0.0602	-0.05869	-0.05746	-0.05656	-0.0552	-0.05359		1796.37	-0.03534	-0.04027	-0.04549	-0.0551	-0.06635	-0.07564	-0.08533	-0.0977	-0.10633	-0.11673	-0.12654
1796.85	-0.01627	-0.02697	-0.03925	-0.05346	-0.06803	-0.08302	-0.09556	-0.11159	-0.12565	-0.13758	-0.15045		1796.85	-0.05992	-0.06143	-0.06228	-0.06297	-0.06171	-0.0603	-0.05878	-0.05754	-0.05664	-0.05526	-0.05366		1796.85	-0.03541	-0.04034	-0.04553	-0.05515	-0.06642	-0.07568	-0.08539	-0.09774	-0.10638	-0.11678	-0.1266
1797.33	-0.01626	-0.02699	-0.03925	-0.05347	-0.06807	-0.08302	-0.09557	-0.11165	-0.12572	-0.13762	-0.15046		1797.33	-0.06006	-0.06159	-0.0624	-0.06305	-0.06182	-0.0604	-0.05887	-0.05763	-0.05672	-0.05534	-0.05374		1797.33	-0.03549	-0.0404	-0.04557	-0.05522	-0.0665	-0.07573	-0.08546	-0.09779	-0.10643	-0.11685	-0.12666
1797.81	-0.01625	-0.02701	-0.03924	-0.05348	-0.06811	-0.08303	-0.09558	-0.1117	-0.12579	-0.13765	-0.15046		1797.81	-0.0602	-0.06175	-0.06253	-0.06313	-0.06192	-0.06049	-0.05896	-0.05772	-0.05681	-0.05542	-0.05382		1797.81	-0.03558	-0.04047	-0.04563	-0.05529	-0.06659	-0.07578	-0.08553	-0.09785	-0.1065	-0.11691	-0.12673
[truncated: 1,251 more rows]

## Sheet: Fig. 4b
Fig. 4 |	Kinetic fingerprints of the key catalysts.
	Pt-Mo/NC0.07													Pt/NC0.07													Mo/NC0.07
[truncated: 626 more rows]

## Sheet: Fig. 4c
Fig. 4 |	Kinetic fingerprints of the key catalysts.
[truncated: 13 more rows]

## Sheet: Fig. 4d
Fig. 4 |	Kinetic fingerprints of the key catalysts.
[truncated: 13 more rows]
