# Supplementary material for: Defect-driven nanostructuring of low-nuclearity Pt-Mo ensembles for continuous gas-phase formic acid dehydrogenation
Source: Nat Commun. 2023 Nov 18;14:7518. doi: 10.1038/s41467-023-42759-5 (PMC10657381; doi:10.1038/s41467-023-42759-5)
Supplement: Supplementary file 3 — Source data [file 41467_2023_42759_MOESM3_ESM.zip › Source data/Source data of Fig. 5 in manuscript.xlsx]

## Sheet: Fig. 5a
Fig. 5 |	Mechanistic insights from DFT.
Reaction coordinate / -	Relative energy / eV			Reaction coordinate / -	Relative energy / eV
	Pt(111)	Pt3Mo1N3			Pt1N4
IS	0	0		IS	0
S1	-0.1428	-0.0909		S1	0.209
S2	0.2995	-0.2152		TS'	2.8073
S3	-0.0975	-0.4562		S2'	2.7016
Int1	-0.4012	-0.7637		FS'	2.6963
S4	-0.3147	0.1661
TS	1.145	0.416
S5	0.5981	0.0505
Int2	-0.5687	0.0243
FS	0.5487	1.1948
